# Supplementary material for: Transcription Profiles Associated with Inducible Adhesion in Candida parapsilosis
Source: mSphere. 2021 Feb 10;6(1):e01071-20. doi: 10.1128/mSphere.01071-20 (PMC8544891; doi:10.1128/mSphere.01071-20)
Supplement: TABLE S1 [file msphere.01071-20-st001.xlsx]

## Sheet: YPD_vs_M199
gene	baseMean	log2FoldChange	lfcSE	stat	pvalue	padj	6-5-18-6_transcripts_quant	6-5-18-7_transcripts_quant	6-5-18-8_transcripts_quant	6-6-18-2_transcripts_quant	6-6-18-3_transcripts_quant	6-6-18-4_transcripts_quant	6-6-18-6_transcripts_quant	6-6-18-7_transcripts_quant	6-6-18-8_transcripts_quant	R10_transcripts_quant	R11_transcripts_quant	R12_transcripts_quant	R13_transcripts_quant	R14_transcripts_quant	R15_transcripts_quant	R16_transcripts_quant	R17_transcripts_quant	R18_transcripts_quant	R19_transcripts_quant	R20_transcripts_quant	R21_transcripts_quant	R22_transcripts_quant	R23_transcripts_quant	R24_transcripts_quant	R7_transcripts_quant	R8_transcripts_quant	R9_transcripts_quant	ID	cparID	geneName.cgob.	geneName.calb.	scerOrtho	calbOrth.assmbl.19.	calbOrth.assmbl.22.	description_CGOB	description_CDC317	description_calb_SC5314
CPAR2_100480	13.0375	-4.35132	0.482578	-9.01682	1.94e-19	1.17e-17	1.25005	2.13056	8.97784	1.34254	2.63149	8.44597	0	0	17.8276	43.6595	1.66736	0.92325	55.6743	3.5598	0.839309	59.4001	0	0.899845	29.2796	2.56959	2.65405	53.8654	0.817525	0	49.1852	4.4114	0	CPAR2_100480	cpar5612	NA	NA	NA	NA	NA	Oxidoreductase family	Similar to S. cerevisiae Gre2p (methylglyoxal reductase); expression increased in fluconazole and voriconazole resistant strains	NA
CPAR2_102580	2128.96	-2.80993	0.345627	-8.12997	4.29e-16	1.91e-14	1697.98	1716.1	17583.7	1819.09	1789.86	11083.4	1836.16	1627.78	13110.6	360.51	78.681	38.7353	377.601	46.188	34.9573	208.742	80.8307	41.249	384.732	88.1988	30.4268	340.146	94.2805	47.4759	2658.19	152.638	153.728	CPAR2_102580	cpar4739	NA	NA	NA	NA	NA	similar to C. albicans SAP1, secreted aspartyl proteinase family	Secreted aspartic protease; constitutively expressed	NA
CPAR2_103080	161.729	-2.2072	0.354558	-6.2252	4.81e-10	1.1e-08	52.9029	44.4374	365.359	79.0363	132.571	629.664	74.2427	61.4384	405.897	219.737	36.0735	154.369	234.62	60.7785	87.8922	104.216	24.1824	111.709	440.189	198.526	84.8071	97.8524	29.4722	95.8076	212.245	44.8638	283.802	CPAR2_103080	cpar3366	NA	GLX3	HSP31	orf19.251	C3_02610C	ThiJ/PfpI protein	Ortholog(s) have hyphal cell wall localization	Glutathione-independent glyoxalase; binds human immunoglobulin E; alkaline, fluconazole, Hog1 repressed; hypoxia, oxidative stress via Cap1, Hap43 induced; stationary-phase enriched; rat catheter, Spider biofilm induced
CPAR2_105760	17490.3	3.25374	0.286066	11.3741	5.63e-30	5.88e-28	34681.9	47149.1	1156.41	34043.1	49220.1	3965.62	34491.5	44038.7	863.677	997.252	14985.9	12510.3	3915.94	15471.2	25525.8	1711.89	19783.3	18927.8	4115.28	9441.65	24175.2	1087.5	15488.7	20468.1	1796.91	16459.8	15764.3	CPAR2_105760	cpar4559	NA	ENA2	ENA2	orf19.6070	C1_00390W	Putative sodium transporter	Ortholog(s) have potassium-transporting ATPase activity, sodium-exporting ATPase activity, phosphorylative mechanism activity and role in calcium ion transmembrane transport, potassium ion transport, sodium ion transport	Putative sodium transporter; induced by ciclopirox olamine; alkaline induced by Rim101; repressed by high-level peroxide stress; induced in oral candidiasis clinical isolates; possibly essential gene; rat catheter and Spider biofilm induced
CPAR2_106700	3745.43	3.98008	0.290778	13.6877	1.2e-42	2.23e-40	7076.06	5890.16	196.594	10963.2	7996.6	724.321	8144.92	6270.63	148.887	279.236	3976.63	2170.4	623.81	4603.37	5033.36	301.282	5490.54	1991.55	943.295	8529.45	1770.54	254.843	5958.32	3217.77	315.336	5316.64	2938.87	CPAR2_106700	cpar4891	NA	NA	NA	NA	NA	Similar to orf19.2942 (DIP5), putative dicarboxylic amino acid permease	Ortholog(s) have Golgi apparatus, endoplasmic reticulum localization	NA
CPAR2_108070	37.9991	-2.11821	0.319617	-6.62731	3.42e-11	9.3e-10	13.7809	5.80329	101.823	21.6569	9.67872	116.598	8.73915	7.90991	121.191	55.5281	15.7833	9.64179	88.1995	11.3992	7.85878	75.5447	12.2171	9.54861	80.6569	61.2608	9.93008	73.5241	17.5771	20.993	44.1337	12.4298	12.5681	CPAR2_108070	cpar5025	NA	NA	NA	NA	NA	Hypothetical protein	Ortholog(s) have fungal-type vacuole localization	NA
CPAR2_108320	193.611	-3.07868	0.597006	-5.15687	2.51e-07	3.6e-06	9.02411	6.5793	145.805	24.4259	26.4439	152.093	2.75195	42.0836	236.639	415.631	88.8676	1107.7	139.704	10.0533	100.065	231.35	52.2979	346.816	92.8171	26.6981	190.265	249.762	54.1133	220.106	86.6814	12.6531	1156.06	CPAR2_108320	cpar180	NA	HSP30	HSP30	orf19.4526	C1_01990W	Putative heat shock protein	Ortholog(s) have role in negative regulation of ATPase activity, response to stress and plasma membrane localization	Putative heat shock protein; fluconazole repressed; amphotericin B induced; Spider biofilm induced; rat catheter biofilm induced
CPAR2_108340	5792.99	3.84673	0.568516	6.76627	1.32e-11	3.81e-10	4011.38	2416.25	25.915	7031.89	6820.6	589.306	5871.75	3569.06	43.6167	322.33	8643.95	6529.37	1233.39	5951.44	11272	199.974	14591.5	9086.6	6129.13	14070.1	7145.09	361.94	17496.7	9251.06	208.516	5651.02	7886.94	CPAR2_108340	cpar746	NA	NA	NA	NA	NA	Hypothetical protein	Has domain(s) with predicted substrate-specific transmembrane transporter activity, transmembrane transporter activity, transporter activity, role in transmembrane transport and integral to membrane, membrane localization	NA
CPAR2_200650	25912.3	9.25813	0.403991	22.9167	3.17e-116	3.03e-113	76180.7	9325.4	179.761	64789.3	7485.8	90.6927	63506.1	23183.4	183.303	134.55	36326.9	1088.2	85.223	79695.9	17183.2	52.6757	53343.4	23843.7	81.9979	81814.9	30711.5	41.3676	47852.8	13279.2	91.6171	67369.6	1709.5	CPAR2_200650	cpar1778	NA	INO1	INO1	orf19.7585	CR_10100C	Inositol-1-phosphate synthase	Ortholog(s) have inositol-3-phosphate synthase activity, role in inositol biosynthetic process and cell surface, cytoplasm, hyphal cell wall localization	Inositol-1-phosphate synthase; antigenic in human; repressed by farnesol in biofilm or by caspofungin; upstream inositol/choline regulatory element; glycosylation predicted; rat catheter, flow model induced; Spider biofilm repressed
CPAR2_201490	1752.49	-2.35388	0.152235	-15.4621	6.25e-54	1.5e-51	1002.65	743.027	4711.64	677.338	450.227	4156.66	855.815	512.251	4269.51	3122.78	581.399	287.029	5220.59	1002.67	572.422	3186.32	812.115	300.968	3749.06	615.218	412.09	2939.31	462.032	186.237	4738.27	1024.68	724.934	CPAR2_201490	cpar1554	NA	NA	NA	NA	NA	Hypothetical protein	Has domain(s) with predicted C-8 sterol isomerase activity, role in ergosterol biosynthetic process and endoplasmic reticulum localization	NA
CPAR2_203050	603.079	-3.70571	0.196331	-18.8749	1.84e-79	9.58e-77	112.424	97.0616	1583.35	147.375	158.219	1830.57	118.245	86.4875	1269.27	1327.95	149.546	76.6864	2257.2	100.984	44.8463	2029.22	161.941	69.533	1250.69	75.1698	35.4351	1418.1	213.327	78.1345	1453.26	77.265	60.871	CPAR2_203050	cpar4130	NA	CRZ2	NA	orf19.2356	CR_07060C	Putative zinc finger transcription factor	Ortholog(s) have role in cellular response to acidity, cellular response to cold, cellular response to copper ion and positive regulation of cell adhesion involved in single-species biofilm formation, more	C2H2 transcription factor; crz1 not crz2 null mutation suppresses fluconazole resistance of homozygous cka2 null; Rim101-repressed at pH 8; required for yeast cell adherence to silicone substrate; Spider biofilm induced
CPAR2_203530	5675.27	-2.41532	0.20204	-11.9547	6.14e-33	7.83e-31	1387.49	1429.97	7821.96	1125.87	1284.86	7282.72	1338.55	1945.49	7673.7	8594.12	1401.66	2388.04	20986.6	4448.27	5514.06	18206.8	3140.36	4140.51	12511.6	2094.81	4679.83	11558.1	3234.16	2712.87	11903.6	2212.45	2213.86	CPAR2_203530	cpar4082	NA	MET3	MET3	orf19.5025	C1_13870W	Putative ATP sulfurlyase of sulfate assimilation	Ortholog(s) have sulfate adenylyltransferase (ATP) activity	ATP sulfurlyase; sulfate assimilation; repressed by Met, Cys, Sfu1, or in fluconazole-resistant isolate; Hog1, caspofungin, white phase-induced; induced on biofilm formation, even in presence of Met and Cys; Spider, F-12/CO2 biofilm induced
CPAR2_203620	182.269	-5.2163	0.442263	-11.7946	4.16e-32	5.08e-30	1.29425	17.7137	154.306	6.86796	12.0207	204.358	16.7139	19.6667	119.425	137.073	16.0646	8.51107	1689.29	13.592	86.8897	566.75	10.8083	16.4175	785.436	21.5876	26.0628	476.688	6.66941	23.5646	471.846	9.02869	2.63115	CPAR2_203620	cpar4073	NA	NA	JLP1	orf19.1167	C1_11530C	S. cerevisiae homolog JLP1 has sulfonate dioxygenase activity and has role in sulfur compound catabolic process	Ortholog(s) have sulfonate dioxygenase activity and role in sulfur compound catabolic process	Ortholog(s) have sulfonate dioxygenase activity and role in sulfur compound catabolic process
CPAR2_205290	11607.4	-4.73914	0.237603	-19.9456	1.64e-88	1.17e-85	717.205	952.698	21705.4	787.661	1381.17	20560.8	648.805	1355.43	21641.4	13379.2	575.215	1082.53	56800.2	2796.97	9787.98	11359.6	594.781	2693.4	46378.9	1151.2	11413.3	13468.2	607.973	1724.27	65223.2	1821.17	2790.2	CPAR2_205290	cpar299	NA	RBR1	NA	orf19.535	CR_04440C	Glycosylphosphatidylinositol (GPI)-anchored cell wall protein required for filamentous growth at acidic pH	Ortholog(s) have role in cellular response to neutral pH, filamentous growth of a population of unicellular organisms in response to neutral pH	Glycosylphosphatidylinositol (GPI)-anchored cell wall protein; required for filamentous growth at acidic pH; expression repressed by Rim101 and activated by Nrg1; Hap43-induced
CPAR2_206630	279.57	-2.29147	0.387028	-5.92068	3.21e-09	6.35e-08	151.436	95.6538	269.64	96.9688	71.1746	157.699	99.0109	100.073	235.508	428.519	51.2266	219.812	862.44	84.1697	150.801	321.008	35.5683	95.2897	734.875	35.2064	195.709	234.582	48.2972	79.2918	1483.26	166.082	1045.1	CPAR2_206630	cpar704	NA	NA	YML131W	orf19.3544	C2_05130W	Putative protein of unknown function	Protein of unknown function; expression increased in fluconazole and voriconazole resistant strains	Putative protein of unknown function; Hap43p-repressed gene
CPAR2_208580	3121.4	-3.75328	0.253954	-14.7794	1.99e-49	4.23e-47	1139.3	1068.67	16559.6	923.05	1044.55	12626.5	907.691	1211.6	20495.8	3796.37	376.691	559.374	2291.45	230.227	345.388	1571.85	318.236	422.798	4432.77	240.417	601.312	1866.71	296.32	457.479	9314.48	390.455	788.644	CPAR2_208580	cpar1390	NA	NA	NA	NA	NA	Hypothetical protein	Has domain(s) with predicted FMN binding, catalytic activity, oxidoreductase activity and role in oxidation-reduction process	NA
CPAR2_210080	2738.77	4.44202	0.250184	17.755	1.58e-70	6.03e-68	4373.57	1274.15	272.996	5440.24	1899.17	237.375	3730.44	2307.23	331.903	335.788	4170.88	2823.25	104.254	4670.95	2862.74	90.4048	4877.52	4522.52	183.34	7844.47	5293.15	241.439	3972.33	3827.44	201.704	4953.96	3103.53	CPAR2_210080	cpar2280	NA	ITR1	ITR2	orf19.3526	C2_04940C	Putative nositol transporter required for uptake of exogenous inositol	Ortholog(s) have myo-inositol transmembrane transporter activity, role in carbohydrate import into cell, myo-inositol transport and Golgi apparatus, fungal-type vacuole membrane, plasma membrane localization	MFS inositol transporter; uptake of exogenous inositol; 12 transmembrane motifs; expressed in rich medium; fluconazole, caspofungin repressed; possibly essential (UAU1 method); flow model, rat catheter and Spider biofilm induced
CPAR2_212720	2238.11	2.58182	0.278392	9.27404	1.79e-20	1.16e-18	3595.97	4691.36	559.439	4437.63	3850.61	894.463	2704.82	3529.06	224.929	240.293	1557.12	1150.36	1082.78	4269.52	2033.22	267.334	2233.82	1257.1	1844.66	7737.21	1775.89	244.193	2183.83	1331.37	675.076	4602.87	1453.95	CPAR2_212720	cpar1005	NA	LYS22	NA	orf19.4506	C2_04460W	Putative homocitrate synthase	Has domain(s) with predicted catalytic activity, homocitrate synthase activity, transferase activity, transferring acyl groups, acyl groups converted into alkyl on transfer activity	Putative homocitrate synthase; repressed by nitric oxide and by hypoxia; protein level decreases in stationary phase cultures; induced by ketoconazole, Spider biofilm induced; flow model biofilm repressed
CPAR2_300120	16993	3.92778	0.242612	16.1895	5.98e-59	2.02e-56	12648.5	27165.3	926.21	12552.7	28740.6	472.72	12839.8	29519.8	415.367	2265.61	34067.7	40388.3	1865.38	18174	22474.9	1572.35	29037.9	13705.1	1570.88	16515.3	24253.7	2421.57	31978.4	26599.7	2036.57	31990.3	32612.1	CPAR2_300120	cpar2874	NA	CSA1	NA	orf19.7114	C7_00090C	Member of CFEM family.	Ortholog(s) have heme binding activity, role in cellular iron ion homeostasis, single-species biofilm formation on inanimate substrate and anchored to plasma membrane, cell surface, cellular bud, hyphal cell wall localization	Surface antigen on elongating hyphae and buds; strain variation in repeat number; ciclopirox, filament induced, alkaline induced by Rim101; Efg1-, Cph1, Hap43-regulated; required for WT RPMI biofilm formation; Bcr1-induced in a/a biofilms
CPAR2_300130	11615.7	3.06514	0.23104	13.2667	3.61e-40	5.92e-38	19560.7	28522.3	1440.73	15019	22954.8	1518.55	20992.5	25892	1388.83	3438.99	17728.5	16136.2	1141.15	10291.3	12015.6	1687.24	17446.3	10502.2	777.399	6524.27	10305.2	2865.21	18638.5	13442.5	2414.45	15889.2	15090.1	CPAR2_300130	cpar2875	NA	FRP2	NA	orf19.7112	C7_00100W	Putative ferric reductase	Ortholog(s) have ferric-chelate reductase activity, role in cellular response to iron ion starvation, iron assimilation by reduction and transport and endoplasmic reticulum localization	Putative ferric reductase; alkaline induced by Rim101; fluconazole-downregulated; upregulated in the presence of human neutrophils; possibly adherence-induced; regulated by Sef1, Sfu1, and Hap43
CPAR2_300600	350.943	2.00504	0.327356	6.12493	9.07e-10	1.99e-08	229.437	216.785	137.723	290.244	203.597	162.749	326.201	192.769	191.65	50.295	381.172	188.8	169.519	938.159	281.251	153.328	646.932	351.403	296.558	2175.44	292.175	135.653	671.976	164.238	58.0689	386.261	183.085	CPAR2_300600	cpar4273	NA	NA	NA	NA	NA	MDR family member of the MFS (major facilitator superfamily) of transporters	NA	NA
CPAR2_300620	16268.1	3.09116	0.24451	12.6423	1.23e-36	1.92e-34	23853.6	14082	6838.38	28518.5	16197.9	7584.63	31251.9	14859.1	7670.45	1455.83	25937.6	5606.99	3420.11	38036.4	9118.5	4880.31	45666.8	9928.89	4097.69	39328.4	7579.85	2663.95	49947.9	7643.24	1829.56	24079.8	7159.79	CPAR2_300620	cpar4271	NA	NA	FRE7	orf19.7077	C7_00430W	Putative ferric reductase	Ortholog(s) have ferric-chelate reductase activity, role in copper ion import, iron ion transport and plasma membrane localization	Putative ferric reductase; induced by Mac1 under copper starvation; Plc1-regulated; Rim101-repressed
CPAR2_300630	18975.2	6.08931	0.206883	29.4336	2.04e-190	2.93e-187	49478.3	28878.9	1678.11	47715.7	24974.7	1489.62	57774.6	26990.9	2016.17	284.163	32182.1	9162.05	226.082	33299.6	9351.44	506.796	33097.9	13885.8	311.958	32330.1	13045.9	315.263	36742	9081.47	320.586	36389.2	10800.1	CPAR2_300630	cpar4270	NA	NA	NA	NA	NA	Hypothetical protein	Has domain(s) with predicted oxidoreductase activity and role in oxidation-reduction process	NA
CPAR2_302140	26162.4	6.16265	0.149061	41.343	0	0	39452.2	53845.7	466.305	32724.7	48412	439.126	40145	58913.2	387.946	214.266	24804.3	39442.8	547.843	32182	53032.8	356.798	27798.1	48855.4	490.661	16104.1	46979.7	259.415	24859.3	39577.2	655.408	30813.3	44624.2	CPAR2_302140	cpar2613	NA	PHR1	NA	orf19.3829	C4_04530C	Glycosidase of cell surface	Ortholog(s) have glucanosyltransferase activity	Cell surface glycosidase; may act on cell-wall beta-1,3-glucan prior to beta-1,6-glucan linkage; role in systemic, not vaginal virulence (neutral, not low pH); high pH or filamentation induced; Bcr1-repressed in RPMI a/a biofilm
CPAR2_304270	816.794	-3.50632	0.338342	-10.3632	3.64e-25	3.22e-23	86.4687	222.711	986.174	91.0089	204.982	749.064	114.95	200.798	983.685	1648.9	140.264	1697.94	1711.5	102.864	345.816	2541.76	136.985	848.703	1386.38	164.657	681.14	1434.14	146.928	661.73	1397.06	86.3882	3280.45	CPAR2_304270	cpar3729	GRP2	GRP2	NA	orf19.4309	C5_02860C	Methylglyoxal reductase	Similar to S. cerevisiae Gre2p (methylglyoxal reductase); expression increased in fluconazole and voriconazole resistant strains	Methylglyoxal reductase; regulation associated with azole resistance; induced in core stress response or by oxidative stress via Cap1, fluphenazine, benomyl, by Hap43 or with long term fluconazole treatment; Spider biofilm induced
CPAR2_400120	982.917	-3.13178	0.310112	-10.0989	5.59e-24	4.79e-22	327.813	398.518	3245.68	224.194	368.021	3119.85	290.68	440.81	2863.71	942.721	151.531	110.975	2999.42	341.141	1144.75	2847.85	309.514	328.519	1253.69	209.371	484.712	1772.81	260.578	236.82	1549.47	188.063	127.521	CPAR2_400120	cpar2011	NA	SUL2	SUL1	orf19.2738	C4_02610C	Putative sulfate transporter	Ortholog(s) have sulfate transmembrane transporter activity, role in sulfate transport, transmembrane transport and Golgi apparatus, plasma membrane localization	Putative sulfate transporter; transcript negatively regulated by Sfu1; amphotericin B induced; F-12/CO2 and Spider biofilm induced
CPAR2_400510	10586.4	8.44115	0.242568	34.7992	2.51e-265	4.79e-262	33149.8	38603	94.7436	20907.1	25899.4	76.3794	27820.8	30484.4	67.9359	34.9	9676.23	7324.66	32.7633	19110	10696.7	24.2252	9706.2	5701.59	36.0549	3279.21	7248.81	25.294	7158.17	4629.29	36.3405	17799.4	6209.28	CPAR2_400510	cpar5525	NA	PHO89	PHO89	orf19.4599	C4_01940W	Putative phosphate permease	Ortholog(s) have sodium:inorganic phosphate symporter activity, role in phosphate ion transmembrane transport and plasma membrane localization	Putative phosphate permease; transcript regulated upon white-opaque switch; alkaline induced by Rim101; possibly adherence-induced; F-12/CO2 model, rat catheter and Spider biofilm induced
CPAR2_401740	1338.85	-2.38861	0.313514	-7.61882	2.56e-14	9.86e-13	1618.77	1614.09	8278.44	933.429	779.518	3216.87	1848.01	1241.71	9399.66	1098.85	229.973	91.3407	361.969	175.482	137.701	1003.3	118.845	68.4234	281.96	66.4351	170.15	1017.89	172.039	54.9023	1774.24	255.616	139.333	CPAR2_401740	cpar3487	NA	FRE10	NA	orf19.1415	C4_04320W	putative ferric reductase	Ortholog(s) have cupric reductase activity, ferric-chelate reductase activity, role in iron ion transport and cell surface, plasma membrane localization	Major cell-surface ferric reductase under low-iron conditions; 7 transmembrane regions and a secretion signal predicted; Tup1, Rim101, Ssn6, Hog1, caspofungin repressed; ciclopirox olamine induced; rat catheter biofilm induced
CPAR2_402000	27071.3	4.0431	0.216539	18.6714	8.46e-78	4.05e-75	35120.4	39206.5	1865.12	41197	61963.5	2857.2	38483.5	44317.5	1997.13	944.577	30366.5	26194.5	1924.09	31297.4	57034	927.89	32711.9	53595	4647.7	25973.6	46314.4	1136.07	24726.3	57198.6	2376.84	31575.8	34971.5	CPAR2_402000	cpar3514	PGA30	PGA30	NA	orf19.5303	C4_04070C	GPI-anchored protein of cell wall	Ortholog(s) have cell surface, hyphal cell wall, yeast-form cell wall localization	GPI-anchored protein of cell wall
CPAR2_402120	2094.47	-2.85218	0.253644	-11.2448	2.46e-29	2.52e-27	813.782	918.003	5392.27	815.096	1135.54	4216.05	832.177	1233.45	6103.95	2834.97	562.175	1828.2	2451.9	304.3	1973.18	2119.83	326.117	1709.73	5086.82	373.868	3869.7	2750.42	374.344	1408.62	4161.5	418.157	2536.49	CPAR2_402120	cpar3525	NA	NA	NA	orf19.1430	C4_04190C	Hypothetical protein	Protein of unknown function; expression increased in fluconazole and voriconazole resistant strains	Ortholog of C. parapsilosis CDC317 : CPAR2_402120, C. dubliniensis CD36 : Cd36_43870, Lodderomyces elongisporus NRLL YB-4239 : LELG_04437 and Candida orthopsilosis Co 90-125 : CORT_0E02170
CPAR2_402140	1825.77	-4.00082	0.146735	-27.2655	1.09e-163	1.25e-160	654.086	433.711	7099.72	621.53	493.622	6179.02	592.562	491.893	7681.18	3114.83	220.558	254.701	4745.5	174.985	132.587	4075.44	189.42	197.336	2751.41	190.29	130.849	3079.23	188.638	190.782	4974.12	227.559	210.249	CPAR2_402140	cpar3527	NA	OPT7	NA	orf19.5673	C4_00440C	Putative oligopeptide transporter	Ortholog(s) have tripeptide transporter activity and role in glutathione transmembrane transport	Putative oligopeptide transporter; possibly transports GSH or related compounds; Hog1-induced; expression of OPT6, -7, or -8 does not suppress defect of mutant lacking OPT1-3; Hap43-repressed; F-12/CO2 early biofilm induced
CPAR2_402150	84.4791	-3.6667	0.223815	-16.3827	2.54e-60	9.12e-58	25.4414	30.8329	290.997	37.0747	29.4201	271.276	16.5737	39.6682	245.252	100.503	14.4016	10.0699	324.219	5.38486	11.3007	194.342	12.4437	19.6034	169.049	13.5565	14.2728	154.903	12.5689	15.5582	182.864	20.0676	19.2901	CPAR2_402150	cpar3528	NA	NA	SMA2	orf19.5644	C4_00190W	Hypothetical protein	Ortholog(s) have role in ascospore wall assembly, spore membrane bending pathway and cytoplasm, prospore membrane localization	Ortholog(s) have role in ascospore wall assembly, spore membrane bending pathway and cytoplasm, prospore membrane localization
CPAR2_402880	5888.43	2.3797	0.224983	10.5773	3.8e-26	3.46e-24	10842.5	15076.2	1624.86	8533.61	13587.3	1224.11	11342.6	14007.3	1260.95	2447.59	7588.58	6678.24	672.267	4118.66	5815.73	925.132	7337.94	4392.65	677.454	3657.71	5657.62	1963.37	8048.41	6379.04	1788.27	7106.29	6233.29	CPAR2_402880	cpar1328	FRP1	FRP1	NA	orf19.5634	C4_00110C	Ferric reductase	Ortholog(s) have ferric-chelate reductase activity, role in cellular response to iron ion starvation, high-affinity iron ion transport, iron assimilation by reduction and transport and endoplasmic reticulum localization	Ferric reductase; alkaline-induced by Rim101; iron-chelation-induced by CCAAT-binding factor; fluconazole-repressed; ciclopirox-, hypoxia-, Hap43-induced; colony morphology-related regulation by Ssn6; Spider and flow model biofilm induced
CPAR2_402890	48.4064	2.47933	0.403169	6.14961	7.77e-10	1.72e-08	18.6431	73.7631	4.97939	35.2421	72.0337	10.1507	35.5233	85.8065	8.54206	23.4881	77.9968	34.6634	1.78989	55.2778	70.2758	6.77913	123.16	33.5868	1.7958	44.5734	94.0112	25.6641	114.704	66.9992	23.1136	102.834	61.5767	CPAR2_402890	cpar1327	NA	NA	NA	NA	NA	Member of CFEM family.	Putative membrane protein, member of the CFEM family	NA
CPAR2_402900	13676	3.04953	0.189279	16.1113	2.12e-58	6.78e-56	20058.5	30735	2922.77	18397.4	29587.1	1752.58	22385.9	27646	2099.52	3264.96	18537.9	17039.5	1491.26	13356.8	14318	1565.5	20292.7	11170.3	1281.18	13564.9	18002.1	2819.28	21105.3	15706.8	3155.27	21729.4	15265.9	CPAR2_402900	cpar1326	NA	PGA7	NA	orf19.5635	C4_00120W	Member of CFEM family	Putative membrane protein, member of the CFEM family; ortholog of C. albicans SC5314 orf19.5635/PGA7	GPI-linked hyphal surface antigen; induced by ciclopirox olamine, ketoconazole, Rim101 at pH 8; Hap43, fluconazole; flow model biofilm induced; Spider biofilm induced; required for RPMI biofilm; Bcr1-induced in a/a biofilm
CPAR2_402910	144120	3.08982	0.160312	19.2738	8.92e-83	5.69e-80	166247	307997	27370.5	154170	294818	16199.1	194246	295667	19676.7	33809.3	200919	201633	16272.8	148413	189933	18489.2	224208	168487	11929.6	155601	218727	23490.7	203885	179298	26860	198100	194801	CPAR2_402910	cpar1325	NA	NA	NA	NA	NA	Member of CFEM family	Ortholog of Candida orthopsilosis Co 90-125 : CORT_0E02945	NA
CPAR2_403880	97.9879	2.60946	0.463358	5.63164	1.79e-08	3.22e-07	127.066	183.302	30.914	99.1334	152.897	36.3873	55.1923	158.583	29.8357	7.18907	45.859	229.439	9.23973	89.3259	33.6731	18.8797	80.4336	266.569	16.3266	120.185	81.0706	22.3668	172.886	415.375	7.14622	154.581	1.81579	CPAR2_403880	cpar142	NA	NA	NA	NA	NA	Hypothetical protein	Ortholog of Candida orthopsilosis Co 90-125 : CORT_0E03900	NA
CPAR2_404070	176.03	-2.92996	0.355638	-8.2386	1.74e-16	7.88e-15	9.4958	35.3888	184.138	2.84735	24.6516	96.4119	5.70444	30.8914	99.3854	525.413	168.064	138.728	842.635	120.08	130.434	677.085	98.2185	109.701	209.894	18.2959	30.6276	492.712	120.576	133.281	344.028	44.9687	59.1567	CPAR2_404070	cpar4376	NA	NA	NA	NA	NA	Hypothetical protein	Has domain(s) with predicted role in (1->6)-beta-D-glucan biosynthetic process, cell wall biogenesis and extracellular region localization	NA
CPAR2_404550	458.355	2.21976	0.142805	15.5441	1.75e-54	4.55e-52	511.494	208.013	88.7963	512.585	199.438	96.2253	473.87	274.13	120.193	308.259	661.303	494.911	145.98	1235.54	446.98	184.648	823.969	570.088	194.413	1304.87	496.631	190.682	839.498	502.775	203.395	722.707	564.189	CPAR2_404550	cpar633	NA	NA	AIM6	orf19.5925	C3_04650W	Homolog of S. cerevisiae AIM6	Ortholog of S. cerevisiae : AIM6, C. albicans SC5314 : orf19.5925, C. glabrata CBS138 : CAGL0C05533g, C. dubliniensis CD36 : Cd36_84610 and Candida tenuis NRRL Y-1498 : CANTEDRAFT_115337	Ortholog of S. cerevisiae : AIM6, C. glabrata CBS138 : CAGL0C05533g, C. dubliniensis CD36 : Cd36_84610, C. parapsilosis CDC317 : CPAR2_404550 and Candida tenuis NRRL Y-1498 : CANTEDRAFT_115337
CPAR2_404850	63268.2	-2.7841	0.267494	-10.4081	2.28e-25	2.04e-23	61966.2	36080.9	275439	63806.7	41537.7	251047	62036.7	27202.9	298860	86093.2	5696.01	1244.59	76861.6	10744.2	16014	46498.9	6955.02	2631.34	58905	7447.53	8440.95	54906.9	8868.41	5651.09	163668	17843.3	11793	CPAR2_404850	cpar2047	NA	NA	NA	NA	NA	Hypothetical protein	Ortholog of Candida orthopsilosis Co 90-125 : CORT_0C04270	NA
CPAR2_407280	246.518	2.41372	0.468058	5.15688	2.51e-07	3.6e-06	428.764	222.047	120.128	779.939	221.006	184.706	404.857	356.557	79.7513	11.0022	26.9555	3.87303	96.3334	325.048	182.944	26.3324	47.5603	24.4999	228.534	2390.24	54.9183	19.2565	163.065	18.0693	50.586	138.956	50.0561	CPAR2_407280	cpar346	NA	NA	NA	orf19.1370	C2_09800C	Hypothetical protein	Ortholog of C. albicans SC5314 : orf19.1370, C. dubliniensis CD36 : Cd36_23890, Candida tenuis NRRL Y-1498 : CANTEDRAFT_112249 and Debaryomyces hansenii CBS767 : DEHA2G00594g	Protein of unknown function; expression regulated by white-opaque switch; repressed by alpha pheromone in SpiderM medium
CPAR2_407560	799.803	2.14305	0.207153	10.3452	4.4e-25	3.83e-23	1152.09	1739.99	210.292	804.663	1833.9	269.337	1485.86	2458.6	285.736	132.913	745.17	1589.04	93.5854	168.284	890.602	181.916	634.882	989.451	41.1943	329.976	992.091	186.716	818.322	1477.19	92.7535	498.063	1492.07	CPAR2_407560	cpar3814	NA	SIT1	ARN1	orf19.2179	C2_08050C	Transporter of ferrichrome siderophores, not ferrioxamine B	Ortholog(s) have ferrichrome transporter activity, siderophore transmembrane transporter activity and role in cellular response to drug, ferrichrome transport	Transporter of ferrichrome siderophores, not ferrioxamine B; required for human epithelial cell invasion in vitro, not for mouse systemic infection; regulated by iron, Sfu1, Rfg1, Tup1, Hap43; rat catheter and Spider biofilm induced
CPAR2_407640	180.068	-2.57894	0.257425	-10.0182	1.27e-23	1.05e-21	51.0869	28.921	478.509	105.662	53.2662	622.116	47.8608	26.1074	565.04	321.74	27.3189	7.85716	283.786	81.5283	23.2319	290.573	51.422	8.49969	549.57	201.77	17.4702	335.636	53.2613	9.45389	539.022	64.3863	16.7379	CPAR2_407640	cpar3820	NA	GIT1	GIT1	orf19.34	C2_06590C	Putative glycerophosphoinositol permease	Ortholog(s) have glycerophosphodiester transmembrane transporter activity, role in glycerophosphodiester transport, transmembrane transport and plasma membrane localization	Glycerophosphoinositol permease; involved in utilization of glycerophosphoinositol as a phosphate source; Rim101-repressed; virulence-group-correlated expression
CPAR2_500140	45.9604	-2.08759	0.234325	-8.90897	5.15e-19	2.9e-17	12.6241	23.672	61.6107	21.8529	18.3069	74.2193	11.7632	14.3055	48.7237	109.648	19.9925	37.3596	123.345	16.5179	39.6243	111.009	37.3573	24.2365	101.133	36.4029	23.2125	77.8763	18.9762	20.7065	85.7616	10.6361	60.0567	CPAR2_500140	cpar2926	NA	NA	NA	orf19.3105	C4_07040W	Putative cytochrome P450 protein	Ortholog(s) have plasma membrane localization	Putative cytochrome P450 protein; possibly an essential gene, disruptants not obtained by UAU1 method
CPAR2_500170	5414.08	2.97371	0.314981	9.44092	3.7e-21	2.69e-19	5503.6	2765	1702.34	8166.1	2087.57	1377.73	5607.51	2478.21	1562.44	1430.85	22770	1539.44	1890.41	31473.8	1898.56	1543.99	5324.86	1552.61	1549.67	4620.58	1932.05	1562.32	24941.6	1489.09	1651.74	6241.04	1517.05	CPAR2_500170	cpar2929	NA	ZRT1	NA	orf19.3112	C4_06970C	Putative zinc transporter	Ortholog(s) have role in sequestering of zinc ion	Putative zinc transporter; acts with Pra1 in sequestration of zinc from host tissues during infection; hyphal, macrophage-induced; alkaline induced upon adherence to polystyrene; induced in oralpharyngeal candidasis; Spider biofilm induced
CPAR2_500330	5616.17	4.4584	0.216504	20.5927	3.19e-94	2.62e-91	7615.76	3305.41	469.768	11078.6	4121.5	628.094	12059.4	2535.81	638.733	611.749	13476.2	1881.99	445.443	22364.3	1624.53	730.995	11980	2019	899.895	16739.1	1515.28	870.424	19535.4	2127.42	417.481	9900.9	2043.46	CPAR2_500330	cpar2945	NA	NA	NA	NA	NA	Hypothetical protein	Ortholog(s) have superoxide dismutase activity, role in cell redox homeostasis, cellular zinc ion homeostasis, removal of superoxide radicals and cytosol, nucleus localization	NA
CPAR2_502080	82.9168	-3.05433	0.195573	-15.6173	5.55e-55	1.59e-52	26.6912	16.8921	296.244	33.925	10.907	298.651	18.3409	20.2649	383.283	218.37	23.9099	18.7266	138.739	24.7543	7.91943	180.838	20.0123	14.7858	97.7658	28.1431	11.0015	160.415	23.4841	11.1035	124.663	12.5577	16.3664	CPAR2_502080	cpar3116	NA	NA	NA	orf19.2637	C5_03460C	Hypothetical protein To correct a sequencing error, a single base has been deleted upstream on Chr5 resulting in the coordinates of this gene being decreased by 1 in CGOB	Ortholog of C. albicans SC5314 : orf19.2637, C. dubliniensis CD36 : Cd36_53210, Candida tenuis NRRL Y-1498 : CANTEDRAFT_115403 and Debaryomyces hansenii CBS767 : DEHA2E22638g	Ortholog(s) have Golgi apparatus, fungal-type vacuole membrane localization
CPAR2_502460	5169.24	2.28906	0.262415	8.72306	2.71e-18	1.43e-16	4937.34	4846.16	661.954	6773.77	9931.99	2652.55	3710.05	5972.27	793.557	668.7	5813.31	6050.01	1235.18	5355.54	8577.84	655.585	6609.59	9219.18	2548.8	7160.54	9950.67	656.414	6088.53	13435.3	1296.07	6753.48	7215	CPAR2_502460	cpar415	NA	MRV2	YDL218W	orf19.3902	C5_04190W	Hypothetical protein To correct a sequencing error, a single base has been deleted upstream on Chr5 resulting in the coordinates of this gene being decreased by 1 in CGOB	Ortholog(s) have cytoplasm localization	Protein of unknown function; repressed by fluphenazine treatment or in an azole-resistant strain that overexpresses CDR1 and CDR2; Spider biofilm induced
CPAR2_503530	9356.83	2.09987	0.489603	4.28893	1.8e-05	0.000163603	4915.27	1801.24	355.271	15216.1	7360.92	4497.08	5398.95	2366.52	236.934	1754.61	6891.11	3804.6	8408.89	19017.5	17277.3	2912.5	17645.7	6123.39	16675.5	47921.4	6541.89	2365.52	17558.7	12621.2	2447.61	10700.4	9818.38	CPAR2_503530	cpar4449	GAP2	GAP2	GAP1	orf19.6993	C3_05580C	Putative amino acid permease To correct a sequencing error, a single base has been deleted upstream on Chr5 resulting in the coordinates of this gene being decreased by 1 in CGOB	Ortholog(s) have L-proline transmembrane transporter activity, polyamine transmembrane transporter activity and role in amino acid transport, polyamine transport, regulation of nitrogen utilization	General amino acid permease; ketoconazole, flucytosine repressed; Ssy1-dependent histidine induction; regulated by Nrg1, Tup1; colony morphology-related gene regulation by Ssn6; Spider and flow model biofilm induced
CPAR2_600450	6904.23	3.45321	0.220665	15.6491	3.37e-55	1.02e-52	7711.46	16716	769.566	5749.52	12733.5	1305.26	8667.98	18078	787.935	473.97	8452.56	5074.16	749.892	5590.3	21511.3	449.103	9859.36	10582.8	839.555	6133	13475.3	451.644	8189.61	9136.62	601.299	6234.87	6089.53	CPAR2_600450	cpar805	HGT10	HGT10	STL1	orf19.5753	C6_03790C	Glycerol permease involved in glycerol uptake	Ortholog(s) have solute:hydrogen symporter activity, role in glycerol transport, transmembrane transport and plasma membrane localization	Glycerol permease involved in glycerol uptake; member of the major facilitator superfamily; induced by osmotic stress, at low glucose in rich media, during cell wall regeneration; 12 membrane spans; Hap43p-induced gene
CPAR2_600590	33309.6	2.01823	0.377236	5.35004	8.79e-08	1.41e-06	48675.9	200456	12846.5	45123.5	196867	17397.2	42452.1	153013	15086.2	1018.13	3954.02	33287.8	2513.23	8659.88	6046.45	924.43	6169.23	16182.7	5230.51	14607.6	8581.9	1388.97	8135.71	30270.1	1663.11	15935.2	2872.16	CPAR2_600590	cpar1439	NA	NA	NA	orf19.716	CR_06500C	Hap43p-induced gene in C. albicans	Ortholog of C. albicans SC5314 : orf19.716, C. dubliniensis CD36 : Cd36_32000, Candida tenuis NRRL Y-1498 : CANTEDRAFT_115558 and Lodderomyces elongisporus NRLL YB-4239 : LELG_03272	Protein of unknown function; Hap43-induced; regulated by Nrg1, Tup1; repressed by alpha pheromone in SpiderM medium; Spider biofilm induced; Bcr1-repressed in RPMI a/a biofilms
CPAR2_600640	14.4156	-2.01932	0.411299	-4.90963	9.12e-07	1.13e-05	1.33446	2.2836	18.6826	4.17997	4.09483	11.4673	2.82718	6.20165	12.1274	19.8739	5.07655	12.7236	27.6793	8.8599	3.49613	33.7386	11.2847	22.9198	62.3541	18.2312	11.6697	40.8424	8.3051	18.1215	13.9534	0.903544	5.98903	CPAR2_600640	cpar1444	NA	NA	NA	NA	NA	Hypothetical protein	NA	NA
CPAR2_601520	159.484	2.10344	0.413448	5.08757	3.63e-07	4.98e-06	150.829	171.707	46.0016	294.851	180.9	130.928	169.216	126.845	29.2721	23.7208	168.151	114.181	63.2496	257.993	108.082	18.543	130.599	55.4734	311.437	1135.98	61.7258	13.3261	130.502	57.7714	40.3321	189.895	124.552	CPAR2_601520	cpar3582	NA	ARG3	ARG3	orf19.5610	C6_03230W	Putative ornithine carbamoyltransferase	Ortholog(s) have ornithine carbamoyltransferase activity, role in arginine biosynthetic process via ornithine and cytosol, mitochondrion localization	Putative ornithine carbamoyltransferase; Gcn4-regulated; Hap43-induced; repressed in alkalinizing medium; rat catheter and Spider biofilm induced
CPAR2_601840	320.845	-2.84662	0.371529	-7.66192	1.83e-14	7.15e-13	528.681	958.941	1251.12	271.734	600.74	502.936	338.61	995.586	907.969	114.165	19.5385	33.8445	463.324	39.6637	49.3331	257.54	1.79571	23.5779	380.068	25.0452	62.0907	123.793	20.3904	18.642	522.839	81.5567	69.2813	CPAR2_601840	cpar1284	NA	NA	ADH7	orf19.5517	C6_02480W	Similar to alcohol dehydrogenases	Putative alcohol dehydrogenase; expression increased in fluconazole and voriconazole resistant strains	Similar to alcohol dehydrogenases; induced by benomyl treatment, nitric oxide; induced in core stress response; oxidative stress-induced via Cap1; Spider biofilm repressed
CPAR2_602990	16451.6	3.79312	0.19866	19.0935	2.86e-81	1.64e-78	24077.4	15604	4571.97	25858.6	13603.8	3643.89	30610.7	16279.4	4907.45	1361.6	45416.1	9305.75	1509.52	29891.6	9832.86	2632.62	36607.8	10952.4	2368.33	36786.4	11911.7	1910.6	45284.7	8839.37	1784.47	39665.7	8975.53	CPAR2_602990	cpar5353	NA	CTR1	CTR1	orf19.3646	C6_00790C	Putative copper transporter	Ortholog(s) have copper uptake transmembrane transporter activity, role in copper ion import, high-affinity iron ion transport and cytoplasm, nucleus, plasma membrane localization	Copper transporter; transcribed in low copper; induced Mac1, Tye7, macrophage interaction, alkaline pH via Rim101; 17-beta-estradiol repressed; complements S. cerevisiae ctr1 ctr3 copper transport mutant; flow model/Spider biofilm induced
CPAR2_603050	881.202	-2.57629	0.273869	-9.40701	5.1e-21	3.57e-19	144.157	141.649	824.495	262.44	410.571	1919.46	156.663	227.089	1082.15	1805.36	521.177	1000.6	2417.81	238.592	1641.43	1371.65	383.953	938.377	2185.99	181.174	813.146	1156.19	423.705	1085.89	1569.36	227.081	662.284	CPAR2_603050	cpar5347	NA	NA	NA	NA	NA	Hypothetical protein	Ortholog of Candida orthopsilosis Co 90-125 : CORT_0F04020	NA
CPAR2_603590	2325.41	-5.49828	0.295458	-18.6094	2.7e-77	1.19e-74	732.723	918.21	14303.9	482.998	649.617	7007.61	596.987	737.54	10846.7	5923.86	75.4438	78.6622	4844.15	67.4831	63.3546	4170.02	73.7041	39.7736	2805.24	39.4025	61.9433	3328.55	56.4165	42.2652	4592.94	88.068	158.411	CPAR2_603590	cpar5294	NA	FET99	NA	orf19.4212	C6_00470C	Multicopper oxidase family protein similar to S. cerevisiae Fet3p	Ortholog(s) have cell surface, plasma membrane localization	Multicopper oxidase family protein; similar to S. cerevisiae Fet3; does not complement S. cerevisiae fet3 mutant growth under low-iron; iron-repressed; regulated by Tup1, Rim101; flow model biofilm induced; Spider biofilm repressed
CPAR2_700570	11879.4	-2.64513	0.273582	-9.66852	4.1e-22	3.23e-20	7268.47	12546	34502.2	4728.56	8641.87	28945.3	5842.1	12744.5	41187.6	30652.6	4442.88	6618.04	11413.6	2351.01	3396.52	14790.2	3089.34	1053.39	12215.9	1506.78	4272.14	22498.6	3234.68	2991.56	28564.8	4062.05	7184.29	CPAR2_700570	cpar56	FTR1	FTR1	FTR1	orf19.7219	C1_14130W	Putative high-affinity iron permease	Ortholog(s) have ferrous iron transmembrane transporter activity, iron ion transmembrane transporter activity	High-affinity iron permease; required for mouse virulence, low-iron growth; iron, amphotericin B, caspofungin, ciclopirox, Hog1p, Sef1p, Sfu1p, and Hap43p regulated; complements S. cerevisiae ftr1 iron transport; Hap43p-repressed
CPAR2_701220	1774.94	2.30038	0.153892	14.948	1.6e-50	3.68e-48	1919.45	1690.08	443.651	2408.17	2011.08	458.311	2137	1649.34	451.397	577.723	3669.99	1286.77	843.034	2246.68	1573.03	929.495	4062.37	1809.49	551.263	4403.66	1330.66	621.048	3132.33	2178.06	658.065	3381.45	1499.74	CPAR2_701220	cpar121	NA	SSU1	SSU1	orf19.7313	CR_09170C	Protein similar to S. cerevisiae Ssu1p sulfite transport protein	Ortholog(s) have sulfite transmembrane transporter activity	Protein similar to S. cerevisiae Ssu1 sulfite transport protein; Tn mutation affects filamentous growth; regulated by Gcn2 and Gcn4; induced by nitric oxide; Hap43-repressed; Spider and flow model biofilm induced
CPAR2_701230	3571	6.22113	0.176326	35.2819	1.11e-272	3.2e-269	2144.27	2109.95	28.672	2574.1	2317.07	49.4951	2489.73	1864.4	23.7545	124.635	10334	3756.62	135.617	8098.4	4321.81	121.048	9688.48	3522.33	167.647	10360.9	2829.34	112.198	9108.2	5634.6	80.9581	9988.93	4429.87	CPAR2_701230	cpar122	NA	CDG1	NA	orf19.7314	CR_09180W	Putative cysteine dioxygenases	Ortholog(s) have role in L-cysteine catabolic process to pyruvate, using cysteine dioxygenase	Putative cysteine dioxygenases; role in conversion of cysteine to sulfite; transcript regulated upon white-opaque switch; rat catheter, Spider and flow model biofilm induced
CPAR2_701390	4572.15	2.59872	0.238396	10.9008	1.14e-27	1.07e-25	1895.48	3494.2	212.599	2245.38	5848.34	514.297	1512.2	4018.54	334.806	370.239	3566.23	8212.23	770.103	3801.43	17166.1	247.323	4964.51	13600.3	1290.54	4790.56	16989.1	453.504	3602.16	12890.7	1016.4	3878.63	5762.21	CPAR2_701390	cpar1159	NA	NA	NA	NA	NA	Hypothetical protein	Ortholog of Candida orthopsilosis Co 90-125 : CORT_0G01560	NA
CPAR2_702040	490.657	-3.38211	0.456413	-7.4102	1.26e-13	4.47e-12	182.629	1461.69	2520.72	246.523	1228.14	2289.23	158.778	1027.57	2608	49.2794	14.4424	7.40494	129.255	16.2291	13.5957	38.2875	9.94689	20.114	60.389	20.2571	20.9074	35.0349	10.6051	13.078	1011.92	20.704	33.0033	CPAR2_702040	cpar5787	NA	NA	NA	NA	NA	Hypothetical protein	Has domain(s) with predicted aspartic-type endopeptidase activity and role in proteolysis	NA
CPAR2_702100	396.17	-2.19538	0.180942	-12.1331	7.06e-34	9.42e-32	97.4852	82.8988	446.071	130.26	110.086	613.322	113.032	106.361	395.095	521.574	207.859	223.659	1545.89	155.851	327.812	1120.72	211.133	253.043	742.976	287.208	216.491	990.574	234.532	297.413	886.111	127.627	251.498	CPAR2_702100	cpar5781	NA	NA	NA	orf19.6398	CR_08310C	Hypothetical protein	Has domain(s) with predicted oxidoreductase activity and role in oxidation-reduction process	S. pombe ortholog SPBC460.04c is a predicted sulfonate/alpha-ketoglutare dioxygenase; induced by nitric oxide; Spider biofilm induced
CPAR2_702700	1511.1	-2.01732	0.216924	-9.29969	1.41e-20	9.3e-19	1307.22	1374.25	3761.11	840.258	1530.83	3990.26	815.38	1366.33	4104.81	1087.15	289.387	341.164	1696.48	607.287	1324	729.214	248.498	500.328	3482.5	322.387	2248.65	998.15	216.309	703.601	4547.92	1260.84	1105.35	CPAR2_702700	cpar5723	NA	NA	NA	NA	NA	Hypothetical protein	Ortholog of Candida orthopsilosis Co 90-125 : CORT_0G02830	NA
CPAR2_703800	3258.31	4.00931	0.339518	11.8088	3.51e-32	4.39e-30	755.823	2692.47	176.35	1897.63	5161.9	163.188	1147.45	4566.92	147.635	85.417	2231.24	3991.2	146.453	930.539	11644.1	128.401	4632.82	10950.4	166.535	7357.89	7913.26	148.691	2918.73	11717.4	126.887	1114.8	5060.21	CPAR2_703800	cpar928	NA	NA	NA	NA	NA	Hypothetical protein	Has domain(s) with predicted substrate-specific transmembrane transporter activity, transmembrane transporter activity, transporter activity, role in transmembrane transport and integral to membrane, membrane localization	NA
CPAR2_704060	1267.29	-2.83777	0.561388	-5.05491	4.31e-07	5.78e-06	39.458	47.8139	433.481	34.4335	68.5924	505.818	70.1675	90.7758	571.005	3693.24	658.097	5617.78	1011.76	177.296	582.71	2263.67	318.977	1426.92	758.484	319.659	733.856	1737.99	402	1145.56	1054.42	139.077	10313.7	CPAR2_704060	cpar903	NA	NA	NA	NA	NA	Hypothetical protein	Ortholog of Candida orthopsilosis Co 90-125 : CORT_0G04240 and Spathaspora passalidarum NRRL Y-27907 : SPAPADRAFT_63493	NA
CPAR2_800950	131.584	4.94885	0.429039	11.5347	8.82e-31	9.73e-29	51.3223	169.909	0	51.0563	284.883	1.35724	52.173	260.075	1.57939	4.55308	76.849	124.709	15.7482	215.211	610.053	3.1196	94.1764	299.054	1.19858	186.177	157.485	1.03946	89.7581	495.633	2.08826	108.514	195.048	CPAR2_800950	cpar3952	NA	NA	NA	orf19.3264.1	CR_00910W	Hypothetical protein	Ortholog of C. albicans SC5314 : orf19.3264.1, Candida tenuis NRRL Y-1498 : CANTEDRAFT_116268, Debaryomyces hansenii CBS767 : DEHA2E17226g and Pichia stipitis Pignal : psti_CGOB_00188	Protein of unknown function; Spider biofilm repressed
CPAR2_801300	3697.89	-2.29965	0.320845	-7.16749	7.64e-13	2.52e-11	24.0906	56.6756	150.848	29.592	97.1463	137.965	7.91578	89.9902	88.7698	7273.5	2520.15	7015.54	14351.5	2150.83	2295.86	14448.5	2823.21	6699.12	4668.02	776.492	1022.87	11421.2	5121.39	8907.62	5652.53	1094.46	917.302	CPAR2_801300	cpar3987	PGA23	PGA23	NA	orf19.3740	CR_02280W	Putative GPI-anchored protein of unknown function	Ortholog(s) have role in cellular response to drug	Putative GPI-anchored protein of unknown function; Rim101-repressed; Cyr1-regulated; colony morphology-related gene regulation by Ssn6
CPAR2_802720	14768.2	2.58003	0.573486	4.49885	6.83e-06	6.95e-05	20003.9	11941.6	242.465	29711	19857	7380.55	18528.3	12649	138.272	1375.28	18691	5014.13	21578.8	28371.8	25783.3	1914.37	33881.1	4482.89	26407.8	25958.6	7647.42	1453.64	30149.5	5625.44	3617.33	21443.1	14893.8	CPAR2_802720	cpar5074	NA	NA	NA	orf19.3232	CR_01220W	Putative transporter	Ortholog(s) have role in cellular response to drug and endoplasmic reticulum localization	Putative transporter; mutation confers hypersensitivity to toxic ergosterol analog; fungal-specific (no human or murine homolog)
CPAR2_803020	1603.12	2.27642	0.153858	14.7956	1.56e-49	3.45e-47	2201.26	3541.93	456.387	1398.3	3533.54	475.256	2771.64	5084.07	476.283	323.884	1840.66	2088.69	203.576	645.946	2556.21	381.467	2142.09	1816.63	199.326	1093.64	1869.21	325.81	1566.94	2702.02	248.98	1257.13	2083.48	CPAR2_803020	cpar4554	NA	NA	SIT1	NA	NA	Hypothetical protein	Ortholog(s) have siderophore uptake transmembrane transporter activity, role in siderophore transport, transmembrane transport and cytoplasmic membrane-bounded vesicle, endosome localization	NA
CPAR2_803040	5988.32	2.27076	0.194694	11.6632	1.97e-31	2.3e-29	7359.98	8017.87	1154.72	6495.49	8055.44	1115.48	9179.67	11168.1	975.016	1392.7	11465.4	20322.7	1190.48	2626.8	9468.42	1615.13	6316.81	8254.43	1150.05	3686.72	5340.82	1598.45	6331.75	11308	1226.34	4005.97	10862	CPAR2_803040	cpar4803	NA	NA	NA	NA	NA	Similar to C. albicans orf19.2179 (SIT1)	NA	NA
CPAR2_803850	4936.36	-2.20442	0.321307	-6.8608	6.85e-12	2.07e-10	491.78	576.571	3069.53	963.524	455.991	4511.94	646.457	744.803	4817.26	8738.42	1895.86	8694.51	6863.25	2623.2	4013.54	8213.48	1725.11	8610.41	12970.7	5184.53	7921.6	11146	1945.34	4926.71	7383.67	1475.05	12672.6	CPAR2_803850	cpar1586	NA	NA	NA	NA	NA	To correct a sequencing error, a single base has been inserted upstream on Chr 8 resulting in the coordinates of CPAR2_803850 being increased by 1 in CGOB	Has domain(s) with predicted catalase activity, heme binding activity and role in oxidation-reduction process, response to oxidative stress	NA
CPAR2_804230	457.276	2.70651	0.313214	8.6411	5.57e-18	2.85e-16	819.605	668.413	117.053	564.092	554.535	122.968	549.964	621.999	90.6576	140.779	559.704	129.781	131.26	2637.96	393.825	148.719	723.947	242.631	157.505	402.585	205.1	135.274	716.272	259.059	126.609	949.673	176.486	CPAR2_804230	cpar5413	NA	PHO8	NA	orf19.984	C1_10430W	Putative repressible vacuolar alkaline phosphatase To correct a sequencing error, a single base has been inserted upstream on Chr 8 resulting in the coordinates of CPAR2_804230 being increased by 1 in CGOB	Has domain(s) with predicted catalytic activity, phosphatase activity and role in metabolic process	Putative repressible vacuolar alkaline phosphatase; Rim101-induced transcript; regulated by Tsa1, Tsa1B in minimal media at 37 deg; possibly adherence-induced
CPAR2_805590	14109.7	-2.03433	0.149566	-13.6016	3.92e-42	7.03e-40	5211.35	5413.97	27198	5188.67	5717.34	27156.3	6702.63	6903.39	27582.1	20142.3	5629.36	9576.07	27414.8	6799.2	9291.38	21363	5733.14	11787	31428.8	9226.09	12131.5	30983.4	9989.34	10884.3	28478	5260.63	7769.59	CPAR2_805590	cpar4602	NA	PRX1	PRX1	orf19.5180	C7_02810W	Putative cysteine peroxidase To correct a sequencing error, a single base has been inserted upstream on Chr 8 resulting in the coordinates of CPAR2_805590 being increased by 1 in CGOB	Ortholog(s) have thioredoxin peroxidase activity, role in cell redox homeostasis, cellular response to oxidative stress, response to cadmium ion and mitochondrion, nucleus localization	Thioredoxin peroxidase; transcriptionally induced by interaction with macrophage; fluconazole induced; Fkh2p-downregulated; caspofungin repressed; protein present in exponential and stationary growth phase yeast cultures
CPAR2_806720	3117.99	2.43235	0.131813	18.4531	4.92e-76	2.02e-73	2871.63	5040.78	440.613	2729.6	6223.54	442.812	2552.97	5279.52	371.15	697.831	5113.58	7861.83	629.954	2900.81	6274.16	728.454	3256.48	5696.73	472.464	1915.09	3462.77	774.848	3592.78	5954.73	643.967	3128.32	5128.28	CPAR2_806720	cpar3614	NA	NA	NA	NA	NA	To correct a sequencing error, a single base has been inserted upstream on Chr 8 resulting in the coordinates of CPAR2_806720 being increased by 1 in CGOB	Has domain(s) with predicted metal ion transmembrane transporter activity, zinc ion transmembrane transporter activity and role in metal ion transport, transmembrane transport, zinc ion transmembrane transport	NA
CPAR2_806900	27.8078	-2.4052	0.378233	-6.35904	2.03e-10	5e-09	7.69735	10.9152	24.9445	6.9074	4.04573	73.8168	12.6937	13.8203	22.0108	55.0406	10.2977	3.6918	113.741	7.17954	9.46433	96.1966	10.7999	3.623	70.0144	37.4751	3.62822	86.6551	10.6239	6.51782	37.5207	6.33782	5.15168	CPAR2_806900	cpar3632	NA	NA	NA	orf19.355	C3_03570C	To correct a sequencing error, a single base has been inserted upstream on Chr 8 resulting in the coordinates of CPAR2_806900 being increased by 1 in CGOB	Has domain(s) with predicted oxidoreductase activity and role in oxidation-reduction process	Has domain(s) with predicted oxidoreductase activity and role in oxidation-reduction process
CPAR2_808310	113.673	-3.38234	0.353463	-9.56917	1.08e-21	8.14e-20	10.0351	188.958	55.4633	2.15365	157.917	25.9262	1.07438	196.308	36.5139	95.74	15.5853	123.231	166.191	12.5004	508.424	142.285	17.9125	116.698	135.543	3.83384	359.848	115.228	15.6362	146.347	219.275	8.35502	192.198	CPAR2_808310	cpar1848	NA	NA	NA	NA	NA	Similar to CPAR2_808320 To correct a sequencing error, a single base has been inserted upstream on Chr 8 resulting in the coordinates of CPAR2_808310 being increased by 1 in CGOB	NA	NA
CPAR2_808360	29.1363	-2.49443	0.401995	-6.20514	5.46e-10	1.22e-08	3.70335	5.24246	29.6507	1.29742	6.28265	47.2733	2.63357	7.21745	74.1144	52.1611	15.3804	46.3829	23.1934	9.92409	33.9664	27.1129	12.5792	74.1893	57.2804	15.293	19.2533	81.4446	16.0753	59.8736	24.9954	13.5568	26.6026	CPAR2_808360	cpar1853	NA	LDG3	NA	orf19.6486	C7_02270W	Putative LDG family protein To correct a sequencing error, a single base has been inserted upstream on Chr 8 resulting in the coordinates of CPAR2_808360 being increased by 1 in CGOB	Ortholog of C. albicans SC5314 : orf19.6486/LDG3, Candida orthopsilosis Co 90-125 : CORT_0C00810 and Candida albicans WO-1 : CAWG_05576	Putative LDG family protein; F-12/CO2 early biofilm induced

## Sheet: YPD_vs_Plasma
gene	baseMean	log2FoldChange	lfcSE	stat	pvalue	padj	6-5-18-6_transcripts_quant	6-5-18-7_transcripts_quant	6-5-18-8_transcripts_quant	6-6-18-2_transcripts_quant	6-6-18-3_transcripts_quant	6-6-18-4_transcripts_quant	6-6-18-6_transcripts_quant	6-6-18-7_transcripts_quant	6-6-18-8_transcripts_quant	R10_transcripts_quant	R11_transcripts_quant	R12_transcripts_quant	R13_transcripts_quant	R14_transcripts_quant	R15_transcripts_quant	R16_transcripts_quant	R17_transcripts_quant	R18_transcripts_quant	R19_transcripts_quant	R20_transcripts_quant	R21_transcripts_quant	R22_transcripts_quant	R23_transcripts_quant	R24_transcripts_quant	R7_transcripts_quant	R8_transcripts_quant	R9_transcripts_quant	ID	cparID	geneName.cgob.	geneName.calb.	scerOrtho	calbOrth.assmbl.19.	calbOrth.assmbl.22.	description_CGOB	description_CDC317	description_calb_SC5314
CPAR2_100090	9202.67	2.0071	0.14454	13.8861	7.69e-44	9.19e-42	9685.39	16243.2	5080.28	8251.31	15351.7	4087.31	8763.59	17482.8	5528.27	4759.57	10503.5	21769.5	2934.19	5421.59	12532.2	4399.46	7135.66	17467.6	2372.98	3588.15	13317.8	3784.36	5373.42	13827.7	3919.78	7451.04	17439.8	CPAR2_100090	cpar5573	NA	NA	NA	orf19.4043	C5_05440C	Hypothetical protein	Has domain(s) with predicted phospholipid binding activity	Protein with a predicted pleckstrin homology domain; induced by alpha pheromone in SpiderM medium
CPAR2_100480	13.0375	-4.99795	0.543784	-9.19105	3.89e-20	1.21e-18	1.25005	2.13056	8.97784	1.34254	2.63149	8.44597	0	0	17.8276	43.6595	1.66736	0.92325	55.6743	3.5598	0.839309	59.4001	0	0.899845	29.2796	2.56959	2.65405	53.8654	0.817525	0	49.1852	4.4114	0	CPAR2_100480	cpar5612	NA	NA	NA	NA	NA	Oxidoreductase family	Similar to S. cerevisiae Gre2p (methylglyoxal reductase); expression increased in fluconazole and voriconazole resistant strains	NA
CPAR2_101870	8057.01	2.17848	0.224946	9.68447	3.51e-22	1.28e-20	7841.23	16407.6	4731.91	5680.21	14573.4	4360.64	7002.13	19922.1	5459.6	2972.73	4170.55	14733.1	1655.01	2248.2	16422.7	1962.11	2538.48	11023.5	4548.83	2129.73	18675	1993.28	2002.49	9893.77	5707.39	5051.76	23831.7	CPAR2_101870	cpar5270	NA	NA	NA	NA	NA	Hypothetical protein	Has domain(s) with predicted metal ion transmembrane transporter activity, role in metal ion transport, transmembrane transport and membrane localization	NA
CPAR2_102410	105.045	-2.06857	0.30976	-6.67798	2.42e-11	2.95e-10	70.919	56.6615	689.751	65.7998	56.1362	458.99	63.8834	60.199	615.809	70.1613	44.6234	23.4164	36.6914	24.8323	13.7385	50.3634	38.4869	21.7673	49.5453	40.4285	27.3323	53.8062	42.3141	28.3147	80.8443	18.9475	32.4406	CPAR2_102410	cpar4723	SAPP1	SAP8	NA	orf19.242	C3_02510C	Secreted aspartyl proteinase	Secreted aspartic protease; activated by autocatalytic cleavage of a pro-sequence; induced by exogenous proteins	Secreted aspartyl protease; regulated by growth phase, temperature, white-opaque switch; highly expressed in opaque cells and upon deep epidermal invasion; greater expression in vaginal than oral infection; prominent role in biofilms
CPAR2_102580	2128.96	-3.31106	0.346636	-9.55198	1.27e-21	4.43e-20	1697.98	1716.1	17583.7	1819.09	1789.86	11083.4	1836.16	1627.78	13110.6	360.51	78.681	38.7353	377.601	46.188	34.9573	208.742	80.8307	41.249	384.732	88.1988	30.4268	340.146	94.2805	47.4759	2658.19	152.638	153.728	CPAR2_102580	cpar4739	NA	NA	NA	NA	NA	similar to C. albicans SAP1, secreted aspartyl proteinase family	Secreted aspartic protease; constitutively expressed	NA
CPAR2_102760	698.901	2.02924	0.403062	5.03456	4.79e-07	2.63e-06	2063.75	1183.74	540.152	654.229	628.109	170.995	1386.92	2171.19	324.317	174.238	1467.62	599.4	286.089	140.422	951.363	86.4945	194.04	557.781	92.3267	260.061	862.798	177.983	229.257	962.971	469.937	862.165	1371.98	CPAR2_102760	cpar3394	NA	NA	NA	orf19.341	C3_03440C	Putative spermidine export pump	Ortholog(s) have endoplasmic reticulum, plasma membrane localization	Putative spermidine export pump; fungal-specific (no human or murine homolog)
CPAR2_104820	37.6465	-2.6545	0.24217	-10.9613	5.87e-28	3.15e-26	13.6269	10.3842	66.8928	15.8047	5.56217	101.491	20.2336	3.10103	61.247	54.269	20.1794	18.3152	120.988	14.1572	12.1257	64.175	17.7366	15.9334	92.3612	36.4296	9.92804	73.804	22.5799	8.81394	81.9776	25.9353	28.4026	CPAR2_104820	cpar1713	NA	FGR12	NA	orf19.5479	C2_06180C	Protein lacking a homolog in S. cerevisiae	Ortholog(s) have role in cellular response to biotic stimulus, cellular response to starvation and filamentous growth of a population of unicellular organisms in response to biotic stimulus, more	Protein lacking an ortholog in S. cerevisiae; transposon mutation affects filamentous growth; flow model biofilm induced
CPAR2_104830	7849.17	-2.42891	0.178329	-13.6204	3.03e-42	3.22e-40	5499.41	2102.68	19363.7	5840.49	2034.93	14660.4	6410.96	3158.28	15975.6	11156	3132.38	3299.73	22496.8	6843.37	4630.26	17924.6	4233.99	3009.57	13836.9	4960.94	2942.59	14066.3	5071.11	2046.1	11416.6	2865.56	2948.21	CPAR2_104830	cpar1712	NA	ECM17	MET5	orf19.4099	C2_06170C	Enzyme of sulfur amino acid biosynthesis	Ortholog(s) have sulfite reductase (NADPH) activity, role in sulfate assimilation, sulfur amino acid biosynthetic process and cytosol, sulfite reductase complex (NADPH) localization	Putative sulfite reductase beta subunit; role in cell wall biogenesis; regulated by Tsa1/Tsa1B in H2O2 stress; Gcn4-regulated; Tbf1-activated; Hap43-repressed; Spider, flow, F-12/CO2 model biofilm induced
CPAR2_105530	35.3464	2.05924	0.522358	3.94221	8.07e-05	0.00027153	9.82	100.994	5.66359	36.7345	77.9651	11.8177	7.41006	53.6315	0	9.21281	14.3124	2.63056	30.7586	84.5164	137.883	11.2343	24.1187	22.3537	7.35277	100.854	33.6961	19.7751	39.1802	32.9684	20.4931	36.5087	22.4664	CPAR2_105530	cpar1645	NA	DUR3	DUR3	orf19.781	C1_04650W	Putative major urea transporter	Ortholog(s) have putrescine transmembrane transporter activity, spermidine transmembrane transporter activity, urea transmembrane transporter activity and role in putrescine transport, spermidine transport, urea transport	High affinity spermidine transporter; expression is induced by urea; fungal-specific (no human or murine homolog); not required for virulence in a mouse intravenous model
CPAR2_105750	14.734	-3.53201	0.507309	-6.96225	3.35e-12	4.55e-11	13.529	5.76119	30.7453	2.79736	0	44.2325	18.5388	4.64138	35.4442	24.5674	5.83708	0	32.3483	0	5.10035	27.8818	1.75981	4.43799	42.0461	14.4806	6.21506	20.7273	8.11858	0	35.3144	13.2927	0	CPAR2_105750	cpar4558	NA	NA	NA	NA	NA	Member of large gene family	Has domain(s) with predicted DNA binding activity	NA
CPAR2_105760	17490.3	3.60998	0.286062	12.6196	1.65e-36	1.3e-34	34681.9	47149.1	1156.41	34043.1	49220.1	3965.62	34491.5	44038.7	863.677	997.252	14985.9	12510.3	3915.94	15471.2	25525.8	1711.89	19783.3	18927.8	4115.28	9441.65	24175.2	1087.5	15488.7	20468.1	1796.91	16459.8	15764.3	CPAR2_105760	cpar4559	NA	ENA2	ENA2	orf19.6070	C1_00390W	Putative sodium transporter	Ortholog(s) have potassium-transporting ATPase activity, sodium-exporting ATPase activity, phosphorylative mechanism activity and role in calcium ion transmembrane transport, potassium ion transport, sodium ion transport	Putative sodium transporter; induced by ciclopirox olamine; alkaline induced by Rim101; repressed by high-level peroxide stress; induced in oral candidiasis clinical isolates; possibly essential gene; rat catheter and Spider biofilm induced
CPAR2_106120	12637.7	2.18064	0.388511	5.61282	1.99e-08	1.45e-07	12977.3	23610.2	15263.8	15946.5	26651.1	12934.9	17672	20850.5	17222.2	4426.52	7058.51	36154.3	856.713	1004.15	10182.8	1354.83	1900.68	29448.5	7111.38	3512.22	17440.6	3027.66	1722.37	19512.5	3364.31	4157.14	25854	CPAR2_106120	cpar4834	NA	SHA3	SKS1	orf19.3669	C1_02120C	Putative serine/threonine kinase involved in glucose transport	Ortholog(s) have protein serine/threonine kinase activity	Putative ser/thr kinase involved in glucose transport; Tn mutation affects filamentous growth; fluconazole-induced; ketoconazole-repressed; induced in by alpha pheromone in SpiderM; possibly essential; flow model biofilm induced
CPAR2_106700	3745.43	3.22217	0.29082	11.0796	1.58e-28	8.87e-27	7076.06	5890.16	196.594	10963.2	7996.6	724.321	8144.92	6270.63	148.887	279.236	3976.63	2170.4	623.81	4603.37	5033.36	301.282	5490.54	1991.55	943.295	8529.45	1770.54	254.843	5958.32	3217.77	315.336	5316.64	2938.87	CPAR2_106700	cpar4891	NA	NA	NA	NA	NA	Similar to orf19.2942 (DIP5), putative dicarboxylic amino acid permease	Ortholog(s) have Golgi apparatus, endoplasmic reticulum localization	NA
CPAR2_107500	19064.2	2.10691	0.172236	12.2327	2.08e-34	1.53e-32	21236	28772.8	5671.44	21394.2	25601.9	4529.06	29304.7	26511.7	6591.82	8188.08	23779.4	27939.2	5971.86	22265.9	21955.8	7974.39	26953.5	22316.8	3546.97	19417.6	24984.2	6721.56	22634.3	15812	7340.35	28132.1	49185.3	CPAR2_107500	cpar4972	NA	PGA26	NA	orf19.2475	C1_05760C	GPI-anchored adhesin-like protein of the cell wall, role in cell wall integrity	Ortholog(s) have role in cellular response to chemical stimulus, cellular response to starvation and filamentous growth of a population of unicellular organisms in response to chemical stimulus, more	GPI-anchored adhesin-like protein of the cell wall; role in cell wall integrity; required for normal virulence; induced in high iron and during cell wall regeneration; Hap43-repressed
CPAR2_108070	37.9991	-2.97836	0.334393	-8.90676	5.25e-19	1.53e-17	13.7809	5.80329	101.823	21.6569	9.67872	116.598	8.73915	7.90991	121.191	55.5281	15.7833	9.64179	88.1995	11.3992	7.85878	75.5447	12.2171	9.54861	80.6569	61.2608	9.93008	73.5241	17.5771	20.993	44.1337	12.4298	12.5681	CPAR2_108070	cpar5025	NA	NA	NA	NA	NA	Hypothetical protein	Ortholog(s) have fungal-type vacuole localization	NA
CPAR2_108230	6465.42	2.07806	0.475874	4.36683	1.26e-05	5.04e-05	502.858	1073.17	647.763	1481.42	2814.58	2109.35	735.61	1687.95	1348.93	3701.32	4856.44	46419	534.545	979.809	4215	1817.7	3735.59	16286.6	6765.05	2970.68	11741.1	4067.22	3634.3	17946.7	1071.66	1284.38	30137.8	CPAR2_108230	cpar745	NA	NA	NA	NA	NA	Member of HSP family	Has domain(s) with predicted ion channel activity, role in ion transport and membrane localization	NA
CPAR2_108340	5792.99	3.39106	0.568526	5.96465	2.45e-09	2.14e-08	4011.38	2416.25	25.915	7031.89	6820.6	589.306	5871.75	3569.06	43.6167	322.33	8643.95	6529.37	1233.39	5951.44	11272	199.974	14591.5	9086.6	6129.13	14070.1	7145.09	361.94	17496.7	9251.06	208.516	5651.02	7886.94	CPAR2_108340	cpar746	NA	NA	NA	NA	NA	Hypothetical protein	Has domain(s) with predicted substrate-specific transmembrane transporter activity, transmembrane transporter activity, transporter activity, role in transmembrane transport and integral to membrane, membrane localization	NA
CPAR2_109660	31622.6	-2.96465	0.193341	-15.3338	4.55e-53	6.69e-51	15983.6	10682.9	85290.2	15808.6	9100.75	65359.5	13725.2	7836.7	80135.3	51727.8	17978.2	9327.78	79381.6	38211.9	12023.3	73700.9	23550.1	6754.5	42534.7	12337.7	7874.71	60657.4	25415.4	6737.19	55731.7	20029.2	5914.41	CPAR2_109660	cpar2640	NA	PHR2	GAS1	orf19.6081	C1_00220W	Glycosidase	Ortholog(s) have 1,3-beta-glucanosyltransferase activity and role in cellular response to pH, chromatin silencing, filamentous growth, fungal-type cell wall organization, pathogenesis	Glycosidase; role in vaginal not systemic infection (low pH not neutral); low pH, high iron, fluconazole, Hap43-induced; Rim101-repressed at pH8; rat catheter biofilm induced; Bcr1-repressed in RPMI a/a biofilms
CPAR2_200650	25912.3	7.1318	0.404007	17.6527	9.71e-70	2.93e-67	76180.7	9325.4	179.761	64789.3	7485.8	90.6927	63506.1	23183.4	183.303	134.55	36326.9	1088.2	85.223	79695.9	17183.2	52.6757	53343.4	23843.7	81.9979	81814.9	30711.5	41.3676	47852.8	13279.2	91.6171	67369.6	1709.5	CPAR2_200650	cpar1778	NA	INO1	INO1	orf19.7585	CR_10100C	Inositol-1-phosphate synthase	Ortholog(s) have inositol-3-phosphate synthase activity, role in inositol biosynthetic process and cell surface, cytoplasm, hyphal cell wall localization	Inositol-1-phosphate synthase; antigenic in human; repressed by farnesol in biofilm or by caspofungin; upstream inositol/choline regulatory element; glycosylation predicted; rat catheter, flow model induced; Spider biofilm repressed
CPAR2_201490	1752.49	-3.16212	0.152974	-20.671	6.32e-95	3.63e-92	1002.65	743.027	4711.64	677.338	450.227	4156.66	855.815	512.251	4269.51	3122.78	581.399	287.029	5220.59	1002.67	572.422	3186.32	812.115	300.968	3749.06	615.218	412.09	2939.31	462.032	186.237	4738.27	1024.68	724.934	CPAR2_201490	cpar1554	NA	NA	NA	NA	NA	Hypothetical protein	Has domain(s) with predicted C-8 sterol isomerase activity, role in ergosterol biosynthetic process and endoplasmic reticulum localization	NA
CPAR2_202870	19.5757	2.60405	0.551738	4.71972	2.36e-06	1.12e-05	13.3677	88.5195	3.75914	12.8737	127.945	19.2911	15.9478	166.593	9.33102	0.988821	4.14425	4.67857	5.0449	5.00809	1.84946	0	4.31722	1.17077	2.07242	4.18687	7.27264	1.00039	9.0677	10.642	1.00545	3.19945	5.26571	CPAR2_202870	cpar4148	NA	NA	NA	NA	NA	Hypothetical protein	Ortholog of Candida orthopsilosis Co 90-125 : CORT_0D02950	NA
CPAR2_203050	603.079	-4.43591	0.199366	-22.2501	1.12e-109	9.23e-107	112.424	97.0616	1583.35	147.375	158.219	1830.57	118.245	86.4875	1269.27	1327.95	149.546	76.6864	2257.2	100.984	44.8463	2029.22	161.941	69.533	1250.69	75.1698	35.4351	1418.1	213.327	78.1345	1453.26	77.265	60.871	CPAR2_203050	cpar4130	NA	CRZ2	NA	orf19.2356	CR_07060C	Putative zinc finger transcription factor	Ortholog(s) have role in cellular response to acidity, cellular response to cold, cellular response to copper ion and positive regulation of cell adhesion involved in single-species biofilm formation, more	C2H2 transcription factor; crz1 not crz2 null mutation suppresses fluconazole resistance of homozygous cka2 null; Rim101-repressed at pH 8; required for yeast cell adherence to silicone substrate; Spider biofilm induced
CPAR2_203530	5675.27	-2.07099	0.201966	-10.2542	1.13e-24	4.75e-23	1387.49	1429.97	7821.96	1125.87	1284.86	7282.72	1338.55	1945.49	7673.7	8594.12	1401.66	2388.04	20986.6	4448.27	5514.06	18206.8	3140.36	4140.51	12511.6	2094.81	4679.83	11558.1	3234.16	2712.87	11903.6	2212.45	2213.86	CPAR2_203530	cpar4082	NA	MET3	MET3	orf19.5025	C1_13870W	Putative ATP sulfurlyase of sulfate assimilation	Ortholog(s) have sulfate adenylyltransferase (ATP) activity	ATP sulfurlyase; sulfate assimilation; repressed by Met, Cys, Sfu1, or in fluconazole-resistant isolate; Hog1, caspofungin, white phase-induced; induced on biofilm formation, even in presence of Met and Cys; Spider, F-12/CO2 biofilm induced
CPAR2_203620	182.269	-4.23656	0.428863	-9.87859	5.16e-23	1.95e-21	1.29425	17.7137	154.306	6.86796	12.0207	204.358	16.7139	19.6667	119.425	137.073	16.0646	8.51107	1689.29	13.592	86.8897	566.75	10.8083	16.4175	785.436	21.5876	26.0628	476.688	6.66941	23.5646	471.846	9.02869	2.63115	CPAR2_203620	cpar4073	NA	NA	JLP1	orf19.1167	C1_11530C	S. cerevisiae homolog JLP1 has sulfonate dioxygenase activity and has role in sulfur compound catabolic process	Ortholog(s) have sulfonate dioxygenase activity and role in sulfur compound catabolic process	Ortholog(s) have sulfonate dioxygenase activity and role in sulfur compound catabolic process
CPAR2_204840	17.2936	-2.07269	0.270638	-7.65852	1.88e-14	3.35e-13	13.6302	8.06835	40.4401	18.7671	20.7913	66.953	18.8026	6.32252	39.4811	15.8451	5.0688	3.56351	23.7352	6.10723	4.3377	18.6723	9.57677	4.33968	31.7031	17.2579	8.91564	24.9851	11.3597	8.1016	27.8032	8.11074	4.18728	CPAR2_204840	cpar254	NA	NA	NA	NA	NA	Hypothetical protein	Has domain(s) with predicted role in transmembrane transport and integral to membrane localization	NA
CPAR2_205290	11607.4	-3.20945	0.237189	-13.5312	1.02e-41	1.07e-39	717.205	952.698	21705.4	787.661	1381.17	20560.8	648.805	1355.43	21641.4	13379.2	575.215	1082.53	56800.2	2796.97	9787.98	11359.6	594.781	2693.4	46378.9	1151.2	11413.3	13468.2	607.973	1724.27	65223.2	1821.17	2790.2	CPAR2_205290	cpar299	NA	RBR1	NA	orf19.535	CR_04440C	Glycosylphosphatidylinositol (GPI)-anchored cell wall protein required for filamentous growth at acidic pH	Ortholog(s) have role in cellular response to neutral pH, filamentous growth of a population of unicellular organisms in response to neutral pH	Glycosylphosphatidylinositol (GPI)-anchored cell wall protein; required for filamentous growth at acidic pH; expression repressed by Rim101 and activated by Nrg1; Hap43-induced
CPAR2_207300	2260.73	2.45468	0.343237	7.15155	8.58e-13	1.25e-11	1145.1	880.493	424.248	1636.06	1441.28	617.284	1820.97	1132.94	698.711	1320.79	3717.6	9917.83	187.875	470.716	836.473	794.171	2564.36	7884.02	527.121	2209.42	4061.46	1259.22	2229.84	5373.15	421.292	1230.99	6236.17	CPAR2_207300	cpar2341	NA	NA	YCR061W	orf19.4907	C1_10360C	Putative protein of unknown function	Protein of unknown function; expression increased in fluconazole and voriconazole resistant strains	Putative protein of unknown function; Hap43p-repressed gene; increased transcription is observed upon fluphenazine treatment; possibly transcriptionally regulated by Tac1p; induced by nitric oxide; fungal-specific (no human/murine homolog
CPAR2_207590	3018.83	2.83257	0.275426	10.2843	8.29e-25	3.55e-23	4005.05	6552.33	1464.05	3100.53	6151.3	765.596	3675.57	8316.56	1706.83	1005.71	3175.3	8072.15	228.168	705.595	2671.89	564.859	1293.54	5659.75	438.721	1119.36	5018.02	762.487	987.19	4162.84	1039.01	2050.63	6815.47	CPAR2_207590	cpar2371	NA	NA	NA	orf19.4792	C1_09320C	Hypothetical protein	Has domain(s) with predicted role in termination of G-protein coupled receptor signaling pathway	Protein with a regulator of G-protein signaling domain; Plc1-regulated; Spider biofilm induced; rat catheter biofilm repressed
CPAR2_207700	838.852	2.17042	0.382848	5.66915	1.44e-08	1.08e-07	4724.75	2147.51	324.791	2822.36	1588.41	186.211	4322.12	2763.21	349.892	122.984	329.468	386.957	56.6851	64.4963	226.433	52.0333	96.2527	346.362	58.5857	97.0455	276.023	92.5169	80.1202	353.241	136.319	184.996	459.224	CPAR2_207700	cpar2382	NA	NA	NA	orf19.1473	C2_01630W	Hap43p-repressed gene in C. albicans	Has domain(s) with predicted NAD binding, cofactor binding, oxidoreductase activity, acting on the CH-OH group of donors, NAD or NADP as acceptor activity and role in oxidation-reduction process	2-hydroxyacid dehydrogenase domain-containing protein; Hap43-repressed gene; induced by alpha pheromone in SpiderM medium
CPAR2_207770	4776.3	2.903	0.145883	19.8996	4.1e-88	2.14e-85	3199.06	5968.93	878.45	2408.43	4766.32	760.853	3885.69	6935.57	1092.59	1612.31	5830.21	10608.2	775.207	2306.52	9378.15	2179.03	5367.72	11942.5	1079.82	3156.55	12293.6	2057.36	5151.47	11899.8	925.209	4144.9	8355.7	CPAR2_207770	cpar2389	NA	NA	NA	orf19.851	C2_03690C	Protein of unknown function	Ortholog of C. albicans SC5314 : orf19.851, C. dubliniensis CD36 : Cd36_18380, Candida tenuis NRRL Y-1498 : CANTEDRAFT_137250 and Debaryomyces hansenii CBS767 : DEHA2B04752g	Protein of unknown function; repressed by Rim101; negatively modulates intracellular ATP levels during the development of azole resistance; induced by Ca(2+) in a calcineurin-dependent manner; Spider biofilm induced
CPAR2_207780	8088.71	-2.93112	0.463275	-6.32695	2.5e-10	2.56e-09	3926.93	207.99	4828.33	12533.5	699.693	13165.3	6683.87	535.692	3845.59	7535.2	5316.56	2885.32	23939.5	7506.71	2105.94	11729.1	5571.29	1731.52	26668.2	42270.7	717.75	11317.6	7871.42	2525	5731.54	2881.72	3663.09	CPAR2_207780	cpar2390	NA	CAT1	CTA1	orf19.6229	C1_06810W	Catalase	Ortholog(s) have catalase activity	Catalase; resistance to oxidative stress, neutrophils, peroxide; role in virulence; regulated by iron, ciclopirox, fluconazole, carbon source, pH, Rim101, Ssn6, Hog1, Hap43, Sfu1, Sef1, farnesol, core stress response; Spider biofilm induced
CPAR2_208530	1038.69	-2.45027	0.390983	-6.26695	3.68e-10	3.66e-09	1155.34	421.735	643.365	603.35	315.502	517.727	758.078	335.733	485.716	3109.35	977.309	313.549	1781.8	3314.32	135.877	2121	1301.83	169.309	1018.23	219.734	107.793	2133.62	1223.29	194.531	2967.17	1348.49	370.806	CPAR2_208530	cpar1395	NA	PHO100	NA	orf19.4424	C1_07430W	Putative inducible acid phosphatase	Ortholog(s) have role in pathogenesis and cell surface, cell wall-bounded periplasmic space, extracellular region localization	Putative inducible acid phosphatase; DTT-extractable and observed in culture supernatant in low-phosphate conditions; slight effect on murine virulence; virulence-group-correlated expression; N-glycosylated; F-12/CO2 early biofilm induced
CPAR2_208580	3121.4	-3.17667	0.253606	-12.526	5.38e-36	4.17e-34	1139.3	1068.67	16559.6	923.05	1044.55	12626.5	907.691	1211.6	20495.8	3796.37	376.691	559.374	2291.45	230.227	345.388	1571.85	318.236	422.798	4432.77	240.417	601.312	1866.71	296.32	457.479	9314.48	390.455	788.644	CPAR2_208580	cpar1390	NA	NA	NA	NA	NA	Hypothetical protein	Has domain(s) with predicted FMN binding, catalytic activity, oxidoreductase activity and role in oxidation-reduction process	NA
CPAR2_209220	4414.38	2.25789	0.360183	6.26874	3.64e-10	3.62e-09	4716.87	9966.05	3857.97	8181.99	13381.3	3356.05	7095.53	9272.42	3752.5	1443.39	2343.21	9311.88	224.134	578.958	2784.16	512.836	797.026	8394.09	2569.94	2628.27	6849.39	934.837	629.409	6385.68	1295.11	1745.72	6179.61	CPAR2_209220	cpar621	NA	NA	PFK27	orf19.2308	C1_11080W	Hap43p-repressed gene in C. albicans	Ortholog(s) have role in fructose 2,6-bisphosphate metabolic process, regulation of glycolysis	Putative 6-phosphofructo-2-kinase; catalyzes synthesis of fructose-2,6-bisphosphate; Hap43-repressed; flow model, rat catheter and Spider biofilm induced
CPAR2_209810	257.881	-2.00692	0.458683	-4.37539	1.21e-05	4.87e-05	141.411	45.2261	80.4705	409.605	79.59	451.58	137.649	58.8167	82.3937	76.991	88.0324	20.7898	690.46	270.125	137.452	135.513	150.141	42.3447	1506	1659.79	57.238	89.5731	180.013	57.0793	134.122	78.0963	102.276	CPAR2_209810	cpar2254	NA	NA	NA	orf19.4121	C2_05990C	Hypothetical protein	Has domain(s) with predicted acyl-CoA hydrolase activity and role in acyl-CoA metabolic process	Predicted thioesterase/thiol ester dehydrase-isomerase; Spider biofilm induced
CPAR2_210080	2738.77	3.76503	0.250243	15.0455	3.69e-51	5.17e-49	4373.57	1274.15	272.996	5440.24	1899.17	237.375	3730.44	2307.23	331.903	335.788	4170.88	2823.25	104.254	4670.95	2862.74	90.4048	4877.52	4522.52	183.34	7844.47	5293.15	241.439	3972.33	3827.44	201.704	4953.96	3103.53	CPAR2_210080	cpar2280	NA	ITR1	ITR2	orf19.3526	C2_04940C	Putative nositol transporter required for uptake of exogenous inositol	Ortholog(s) have myo-inositol transmembrane transporter activity, role in carbohydrate import into cell, myo-inositol transport and Golgi apparatus, fungal-type vacuole membrane, plasma membrane localization	MFS inositol transporter; uptake of exogenous inositol; 12 transmembrane motifs; expressed in rich medium; fluconazole, caspofungin repressed; possibly essential (UAU1 method); flow model, rat catheter and Spider biofilm induced
CPAR2_210630	3736.07	2.5321	0.236561	10.7038	9.77e-27	4.79e-25	4042.84	5727.73	1915.67	4921.96	7668.73	1896.4	4888.46	6330.6	2336.42	1040.03	3055.49	9364.98	613.229	1161.78	3496.67	579.026	1570.68	8751.2	1481.16	2529.92	6678.94	965.878	1467.7	7632.76	1038.48	2678.4	7038.89	CPAR2_210630	cpar2736	NA	SUR2	SUR2	orf19.5818	C2_02860W	Putative ceramide hydroxylase	Ortholog(s) have sphingosine hydroxylase activity, role in mannosyl-inositol phosphorylceramide metabolic process, sphingolipid biosynthetic process and endoplasmic reticulum membrane localization	Putative ceramide hydroxylase; predicted enzyme of sphingolipid biosynthesis; regulated by Tsa1, Tsa1B under H2O2 stress conditions; Spider and flow model biofilm induced
CPAR2_210700	1014.18	3.72068	0.264105	14.0879	4.51e-45	5.63e-43	128.505	773.351	84.8611	74.1696	756.14	78.2175	107.388	755.838	79.0086	87.4173	429.526	3769.31	310.4	220.233	3341.05	93.227	171.667	2722.62	638.466	250.629	4895.09	109.457	141.204	2749.61	420.786	374.626	3820.06	CPAR2_210700	cpar2743	NA	NA	NA	NA	NA	Hypothetical protein	Ortholog of Candida orthopsilosis Co 90-125 : CORT_0A10100	NA
CPAR2_212370	49.9696	-2.20675	0.479758	-4.59972	4.23e-06	1.89e-05	14.8563	13.664	31.8663	8.59431	6.93435	56.141	10.143	10.9864	32.3306	31.2205	8.51497	13.5262	169.007	42.0972	25.9274	41.4651	15.9226	14.9937	371.343	283.656	12.5295	43.2435	15.3213	11.141	40.4743	9.93789	13.3417	CPAR2_212370	cpar979	NA	NA	NA	NA	NA	Hypothetical protein	Has domain(s) with predicted amino acid transmembrane transporter activity, role in amino acid transmembrane transport and membrane localization	NA
CPAR2_212660	256.093	-3.13626	0.20142	-15.5708	1.15e-54	1.89e-52	44.681	48.3012	379.048	83.0283	41.3172	449.56	40.5992	29.5081	439.979	563.333	145.814	74.4255	585.867	253.915	101.961	635.118	250.331	52.1145	531.466	247.912	87.5113	607.532	254.445	79.6644	638.719	185.051	63.3136	CPAR2_212660	cpar999	NA	NA	NA	NA	NA	Hypothetical protein	NA	NA
CPAR2_212850	29200.4	3.70108	0.278758	13.277	3.15e-40	3.01e-38	32451.3	58853.9	6483.56	25505.2	57748.5	5308.19	30879.5	68798.6	8718.28	4329.87	20959.6	85840.3	1900.52	3221.13	23049.4	4532.58	11396.2	96871.1	6499.52	12916	68047.6	5353.39	7993.25	74042.1	3034.3	13625.7	50052.4	CPAR2_212850	cpar1018	NA	HGT8	NA	orf19.2021	C2_01010W	High-affinity glucose transporter of the major facilitator superfamily	Ortholog(s) have plasma membrane localization	High-affinity glucose transporter of the major facilitator superfamily; 20 members in the C. albicans glucose transporter family; 12 probable membrane-spanning segments; gene has intron; expressed in rich medium; flow model biofilm induced
CPAR2_300120	16993	4.38539	0.242605	18.0762	4.9e-73	1.88e-70	12648.5	27165.3	926.21	12552.7	28740.6	472.72	12839.8	29519.8	415.367	2265.61	34067.7	40388.3	1865.38	18174	22474.9	1572.35	29037.9	13705.1	1570.88	16515.3	24253.7	2421.57	31978.4	26599.7	2036.57	31990.3	32612.1	CPAR2_300120	cpar2874	NA	CSA1	NA	orf19.7114	C7_00090C	Member of CFEM family.	Ortholog(s) have heme binding activity, role in cellular iron ion homeostasis, single-species biofilm formation on inanimate substrate and anchored to plasma membrane, cell surface, cellular bud, hyphal cell wall localization	Surface antigen on elongating hyphae and buds; strain variation in repeat number; ciclopirox, filament induced, alkaline induced by Rim101; Efg1-, Cph1, Hap43-regulated; required for WT RPMI biofilm formation; Bcr1-induced in a/a biofilms
CPAR2_300130	11615.7	3.19225	0.231037	13.8171	2.01e-43	2.26e-41	19560.7	28522.3	1440.73	15019	22954.8	1518.55	20992.5	25892	1388.83	3438.99	17728.5	16136.2	1141.15	10291.3	12015.6	1687.24	17446.3	10502.2	777.399	6524.27	10305.2	2865.21	18638.5	13442.5	2414.45	15889.2	15090.1	CPAR2_300130	cpar2875	NA	FRP2	NA	orf19.7112	C7_00100W	Putative ferric reductase	Ortholog(s) have ferric-chelate reductase activity, role in cellular response to iron ion starvation, iron assimilation by reduction and transport and endoplasmic reticulum localization	Putative ferric reductase; alkaline induced by Rim101; fluconazole-downregulated; upregulated in the presence of human neutrophils; possibly adherence-induced; regulated by Sef1, Sfu1, and Hap43
CPAR2_300630	18975.2	4.62776	0.206908	22.3663	8.38e-111	8.02e-108	49478.3	28878.9	1678.11	47715.7	24974.7	1489.62	57774.6	26990.9	2016.17	284.163	32182.1	9162.05	226.082	33299.6	9351.44	506.796	33097.9	13885.8	311.958	32330.1	13045.9	315.263	36742	9081.47	320.586	36389.2	10800.1	CPAR2_300630	cpar4270	NA	NA	NA	NA	NA	Hypothetical protein	Has domain(s) with predicted oxidoreductase activity and role in oxidation-reduction process	NA
CPAR2_302140	26162.4	6.85864	0.149051	46.0154	0	0	39452.2	53845.7	466.305	32724.7	48412	439.126	40145	58913.2	387.946	214.266	24804.3	39442.8	547.843	32182	53032.8	356.798	27798.1	48855.4	490.661	16104.1	46979.7	259.415	24859.3	39577.2	655.408	30813.3	44624.2	CPAR2_302140	cpar2613	NA	PHR1	NA	orf19.3829	C4_04530C	Glycosidase of cell surface	Ortholog(s) have glucanosyltransferase activity	Cell surface glycosidase; may act on cell-wall beta-1,3-glucan prior to beta-1,6-glucan linkage; role in systemic, not vaginal virulence (neutral, not low pH); high pH or filamentation induced; Bcr1-repressed in RPMI a/a biofilm
CPAR2_302555	1761.63	2.20762	0.283798	7.77885	7.32e-15	1.36e-13	919.137	1837.34	827.383	1802.42	2259.6	1241.7	1351.75	1704.75	850.347	755.805	1164.84	6095.76	401.474	902.278	2808.67	373.644	1116.03	4456.8	1272.74	1647.59	2704.48	523.931	551.433	3571.87	387.171	1086.06	4949.07	CPAR2_302555	NA	NA	SUT1	SUT1	orf19.4342	C5_03130W	Hypothetical protein	Ortholog(s) have RNA polymerase II repressing transcription factor binding activity, role in positive regulation of sterol import by positive regulation of transcription from RNA polymerase II promoter and cytoplasm, nucleus localization	Zn2Cys6 transcription factor involved in sterol uptake; flow model biofilm induced; Spider biofilm repressed
CPAR2_400120	982.917	-2.53909	0.3096	-8.2012	2.38e-16	5.18e-15	327.813	398.518	3245.68	224.194	368.021	3119.85	290.68	440.81	2863.71	942.721	151.531	110.975	2999.42	341.141	1144.75	2847.85	309.514	328.519	1253.69	209.371	484.712	1772.81	260.578	236.82	1549.47	188.063	127.521	CPAR2_400120	cpar2011	NA	SUL2	SUL1	orf19.2738	C4_02610C	Putative sulfate transporter	Ortholog(s) have sulfate transmembrane transporter activity, role in sulfate transport, transmembrane transport and Golgi apparatus, plasma membrane localization	Putative sulfate transporter; transcript negatively regulated by Sfu1; amphotericin B induced; F-12/CO2 and Spider biofilm induced
CPAR2_400510	10586.4	8.08649	0.242577	33.3358	1.17e-243	3.36e-240	33149.8	38603	94.7436	20907.1	25899.4	76.3794	27820.8	30484.4	67.9359	34.9	9676.23	7324.66	32.7633	19110	10696.7	24.2252	9706.2	5701.59	36.0549	3279.21	7248.81	25.294	7158.17	4629.29	36.3405	17799.4	6209.28	CPAR2_400510	cpar5525	NA	PHO89	PHO89	orf19.4599	C4_01940W	Putative phosphate permease	Ortholog(s) have sodium:inorganic phosphate symporter activity, role in phosphate ion transmembrane transport and plasma membrane localization	Putative phosphate permease; transcript regulated upon white-opaque switch; alkaline induced by Rim101; possibly adherence-induced; F-12/CO2 model, rat catheter and Spider biofilm induced
CPAR2_401370	1164.87	-2.42793	0.31883	-7.61511	2.63e-14	4.64e-13	1942.51	129.636	2517.49	2847.1	251.646	2835.38	2679.18	259.875	2136.8	793.934	896.729	267.939	1863.9	827.685	468.484	1048.89	506.216	240.382	1311.39	3317	122.335	1215.57	646.768	377.531	1006.8	640.898	299.44	CPAR2_401370	cpar3453.1	NA	CRD2	NA	orf19.4674.1	C4_01160W	Metallothionein	Ortholog(s) have role in cellular copper ion homeostasis	Metallothionein; for adaptation to growth in high copper; basal transcription is cadmium-repressed; Ssn6 regulated; complements copper sensitivity of an S. cerevisiae cup1 mutant; regulated by Sef1, Sfu1, and Hap43; Spider biofilm induced
CPAR2_401450	1135.69	-3.5915	0.673451	-5.33298	9.66e-08	6.03e-07	71.2905	39.485	74.3716	312.409	35.1397	1275.4	50.0033	22.6477	65.2382	102.966	59.3154	16.7359	3924.54	541.799	822.4	342.476	503.291	46.309	15137.5	5572.6	419.457	229.625	314.749	24.6471	250.493	213.963	194.627	CPAR2_401450	cpar3459	NA	HGT17	NA	orf19.4682	C4_01070W	Putative glucose transporter of the major facilitator superfamily	Has domain(s) with predicted substrate-specific transmembrane transporter activity, transmembrane transporter activity, transporter activity, role in transmembrane transport and integral to membrane, membrane localization	Putative MFS family glucose transporter; 20 members in C. albicans; 12 probable membrane-spanning segments; induced at low (0.2%, compared to 2%) glucose in rich media; Spider biofilm induced
CPAR2_401740	1338.85	-2.90497	0.314102	-9.24849	2.28e-20	7.14e-19	1618.77	1614.09	8278.44	933.429	779.518	3216.87	1848.01	1241.71	9399.66	1098.85	229.973	91.3407	361.969	175.482	137.701	1003.3	118.845	68.4234	281.96	66.4351	170.15	1017.89	172.039	54.9023	1774.24	255.616	139.333	CPAR2_401740	cpar3487	NA	FRE10	NA	orf19.1415	C4_04320W	putative ferric reductase	Ortholog(s) have cupric reductase activity, ferric-chelate reductase activity, role in iron ion transport and cell surface, plasma membrane localization	Major cell-surface ferric reductase under low-iron conditions; 7 transmembrane regions and a secretion signal predicted; Tup1, Rim101, Ssn6, Hog1, caspofungin repressed; ciclopirox olamine induced; rat catheter biofilm induced
CPAR2_402000	27071.3	4.58509	0.216534	21.1749	1.63e-99	1.04e-96	35120.4	39206.5	1865.12	41197	61963.5	2857.2	38483.5	44317.5	1997.13	944.577	30366.5	26194.5	1924.09	31297.4	57034	927.89	32711.9	53595	4647.7	25973.6	46314.4	1136.07	24726.3	57198.6	2376.84	31575.8	34971.5	CPAR2_402000	cpar3514	PGA30	PGA30	NA	orf19.5303	C4_04070C	GPI-anchored protein of cell wall	Ortholog(s) have cell surface, hyphal cell wall, yeast-form cell wall localization	GPI-anchored protein of cell wall
CPAR2_402040	1572.09	-2.28848	0.401119	-5.70523	1.16e-08	8.83e-08	551.354	505.346	657.782	1007.15	472.616	2804.46	452.689	439.748	594.537	868.911	556.298	305.564	7806.13	921.224	464.496	1376.04	832.167	409.566	11680.4	4313.38	432.482	1096.49	999.095	459.488	1288.7	707.609	442.661	CPAR2_402040	cpar3518	NA	JEN2	NA	orf19.5307	C4_04030W	Similar to C. albicans orf19.5307 (JEN2), dicarboxylic acid transporter	Ortholog(s) have dicarboxylic acid transmembrane transporter activity, role in dicarboxylic acid transport and plasma membrane localization	Dicarboxylic acid transporter; regulated by glucose repression; induced by Rgt1; disruptants not obtained by UAU1 method; rat catheter and Spider biofilm induced
CPAR2_402140	1825.77	-4.20841	0.147136	-28.6022	6.31e-180	9.05e-177	654.086	433.711	7099.72	621.53	493.622	6179.02	592.562	491.893	7681.18	3114.83	220.558	254.701	4745.5	174.985	132.587	4075.44	189.42	197.336	2751.41	190.29	130.849	3079.23	188.638	190.782	4974.12	227.559	210.249	CPAR2_402140	cpar3527	NA	OPT7	NA	orf19.5673	C4_00440C	Putative oligopeptide transporter	Ortholog(s) have tripeptide transporter activity and role in glutathione transmembrane transport	Putative oligopeptide transporter; possibly transports GSH or related compounds; Hog1-induced; expression of OPT6, -7, or -8 does not suppress defect of mutant lacking OPT1-3; Hap43-repressed; F-12/CO2 early biofilm induced
CPAR2_402150	84.4791	-3.41513	0.218472	-15.6319	4.41e-55	7.68e-53	25.4414	30.8329	290.997	37.0747	29.4201	271.276	16.5737	39.6682	245.252	100.503	14.4016	10.0699	324.219	5.38486	11.3007	194.342	12.4437	19.6034	169.049	13.5565	14.2728	154.903	12.5689	15.5582	182.864	20.0676	19.2901	CPAR2_402150	cpar3528	NA	NA	SMA2	orf19.5644	C4_00190W	Hypothetical protein	Ortholog(s) have role in ascospore wall assembly, spore membrane bending pathway and cytoplasm, prospore membrane localization	Ortholog(s) have role in ascospore wall assembly, spore membrane bending pathway and cytoplasm, prospore membrane localization
CPAR2_402880	5888.43	2.52837	0.224975	11.2384	2.64e-29	1.55e-27	10842.5	15076.2	1624.86	8533.61	13587.3	1224.11	11342.6	14007.3	1260.95	2447.59	7588.58	6678.24	672.267	4118.66	5815.73	925.132	7337.94	4392.65	677.454	3657.71	5657.62	1963.37	8048.41	6379.04	1788.27	7106.29	6233.29	CPAR2_402880	cpar1328	FRP1	FRP1	NA	orf19.5634	C4_00110C	Ferric reductase	Ortholog(s) have ferric-chelate reductase activity, role in cellular response to iron ion starvation, high-affinity iron ion transport, iron assimilation by reduction and transport and endoplasmic reticulum localization	Ferric reductase; alkaline-induced by Rim101; iron-chelation-induced by CCAAT-binding factor; fluconazole-repressed; ciclopirox-, hypoxia-, Hap43-induced; colony morphology-related regulation by Ssn6; Spider and flow model biofilm induced
CPAR2_402890	48.4064	2.63308	0.402563	6.54079	6.12e-11	7e-10	18.6431	73.7631	4.97939	35.2421	72.0337	10.1507	35.5233	85.8065	8.54206	23.4881	77.9968	34.6634	1.78989	55.2778	70.2758	6.77913	123.16	33.5868	1.7958	44.5734	94.0112	25.6641	114.704	66.9992	23.1136	102.834	61.5767	CPAR2_402890	cpar1327	NA	NA	NA	NA	NA	Member of CFEM family.	Putative membrane protein, member of the CFEM family	NA
CPAR2_402900	13676	3.09224	0.189277	16.3371	5.38e-60	1.14e-57	20058.5	30735	2922.77	18397.4	29587.1	1752.58	22385.9	27646	2099.52	3264.96	18537.9	17039.5	1491.26	13356.8	14318	1565.5	20292.7	11170.3	1281.18	13564.9	18002.1	2819.28	21105.3	15706.8	3155.27	21729.4	15265.9	CPAR2_402900	cpar1326	NA	PGA7	NA	orf19.5635	C4_00120W	Member of CFEM family	Putative membrane protein, member of the CFEM family; ortholog of C. albicans SC5314 orf19.5635/PGA7	GPI-linked hyphal surface antigen; induced by ciclopirox olamine, ketoconazole, Rim101 at pH 8; Hap43, fluconazole; flow model biofilm induced; Spider biofilm induced; required for RPMI biofilm; Bcr1-induced in a/a biofilm
CPAR2_402910	144120	3.39898	0.160311	21.2023	9.08e-100	6.52e-97	166247	307997	27370.5	154170	294818	16199.1	194246	295667	19676.7	33809.3	200919	201633	16272.8	148413	189933	18489.2	224208	168487	11929.6	155601	218727	23490.7	203885	179298	26860	198100	194801	CPAR2_402910	cpar1325	NA	NA	NA	NA	NA	Member of CFEM family	Ortholog of Candida orthopsilosis Co 90-125 : CORT_0E02945	NA
CPAR2_403190	4559.68	2.22077	0.276201	8.04041	8.95e-16	1.86e-14	653.465	725.502	684.681	629.684	725.736	542.063	694.513	888.924	666.512	1700.07	3819.57	23841.2	1929.82	2766.56	9907.43	2321.12	3663.64	20985.3	1500.07	1774.89	9589.79	1813.53	3569.24	15074	1311.9	1698.35	9633.96	CPAR2_403190	cpar3357	NA	NA	NA	NA	NA	Hypothetical protein	Ortholog of Candida orthopsilosis Co 90-125 : CORT_0E03230	NA
CPAR2_403880	97.9879	2.94325	0.462828	6.35926	2.03e-10	2.12e-09	127.066	183.302	30.914	99.1334	152.897	36.3873	55.1923	158.583	29.8357	7.18907	45.859	229.439	9.23973	89.3259	33.6731	18.8797	80.4336	266.569	16.3266	120.185	81.0706	22.3668	172.886	415.375	7.14622	154.581	1.81579	CPAR2_403880	cpar142	NA	NA	NA	NA	NA	Hypothetical protein	Ortholog of Candida orthopsilosis Co 90-125 : CORT_0E03900	NA
CPAR2_404070	176.03	-2.30048	0.351428	-6.5461	5.91e-11	6.79e-10	9.4958	35.3888	184.138	2.84735	24.6516	96.4119	5.70444	30.8914	99.3854	525.413	168.064	138.728	842.635	120.08	130.434	677.085	98.2185	109.701	209.894	18.2959	30.6276	492.712	120.576	133.281	344.028	44.9687	59.1567	CPAR2_404070	cpar4376	NA	NA	NA	NA	NA	Hypothetical protein	Has domain(s) with predicted role in (1->6)-beta-D-glucan biosynthetic process, cell wall biogenesis and extracellular region localization	NA
CPAR2_404850	63268.2	-3.43362	0.26751	-12.8355	1.04e-37	8.64e-36	61966.2	36080.9	275439	63806.7	41537.7	251047	62036.7	27202.9	298860	86093.2	5696.01	1244.59	76861.6	10744.2	16014	46498.9	6955.02	2631.34	58905	7447.53	8440.95	54906.9	8868.41	5651.09	163668	17843.3	11793	CPAR2_404850	cpar2047	NA	NA	NA	NA	NA	Hypothetical protein	Ortholog of Candida orthopsilosis Co 90-125 : CORT_0C04270	NA
CPAR2_405240	2546.66	-2.1297	0.254114	-8.3809	5.25e-17	1.23e-15	2328.19	429.768	3752.55	3009.26	409.753	3137.44	3300.98	588.232	3234.21	2699.18	2474.71	1555.82	6604.89	3009.91	1757.71	5300.96	2057.97	898.219	4048.2	4371.03	429.954	3817.57	2387.66	914.625	3208.56	1528.11	1504.3	CPAR2_405240	cpar2086	NA	CCC1	CCC1	orf19.6948	C3_03710W	Putative manganese transporter, required for normal filamentous growth	Ortholog(s) have ferrous iron transmembrane transporter activity, manganese ion transmembrane transporter activity	Manganese transporter; required for normal filamentous growth; mRNA binds She3, localized to hyphal tips; repressed by NO, alkaline pH; colony morphology-related regulation by Ssn6; regulated by Sef1, Sfu1, Hap43; Spider biofilm induced
CPAR2_407560	799.803	3.31033	0.206657	16.0185	9.49e-58	1.82e-55	1152.09	1739.99	210.292	804.663	1833.9	269.337	1485.86	2458.6	285.736	132.913	745.17	1589.04	93.5854	168.284	890.602	181.916	634.882	989.451	41.1943	329.976	992.091	186.716	818.322	1477.19	92.7535	498.063	1492.07	CPAR2_407560	cpar3814	NA	SIT1	ARN1	orf19.2179	C2_08050C	Transporter of ferrichrome siderophores, not ferrioxamine B	Ortholog(s) have ferrichrome transporter activity, siderophore transmembrane transporter activity and role in cellular response to drug, ferrichrome transport	Transporter of ferrichrome siderophores, not ferrioxamine B; required for human epithelial cell invasion in vitro, not for mouse systemic infection; regulated by iron, Sfu1, Rfg1, Tup1, Hap43; rat catheter and Spider biofilm induced
CPAR2_407640	180.068	-4.52221	0.274761	-16.4587	7.27e-61	1.74e-58	51.0869	28.921	478.509	105.662	53.2662	622.116	47.8608	26.1074	565.04	321.74	27.3189	7.85716	283.786	81.5283	23.2319	290.573	51.422	8.49969	549.57	201.77	17.4702	335.636	53.2613	9.45389	539.022	64.3863	16.7379	CPAR2_407640	cpar3820	NA	GIT1	GIT1	orf19.34	C2_06590C	Putative glycerophosphoinositol permease	Ortholog(s) have glycerophosphodiester transmembrane transporter activity, role in glycerophosphodiester transport, transmembrane transport and plasma membrane localization	Glycerophosphoinositol permease; involved in utilization of glycerophosphoinositol as a phosphate source; Rim101-repressed; virulence-group-correlated expression
CPAR2_502080	82.9168	-3.79653	0.211858	-17.9202	8.21e-72	2.77e-69	26.6912	16.8921	296.244	33.925	10.907	298.651	18.3409	20.2649	383.283	218.37	23.9099	18.7266	138.739	24.7543	7.91943	180.838	20.0123	14.7858	97.7658	28.1431	11.0015	160.415	23.4841	11.1035	124.663	12.5577	16.3664	CPAR2_502080	cpar3116	NA	NA	NA	orf19.2637	C5_03460C	Hypothetical protein To correct a sequencing error, a single base has been deleted upstream on Chr5 resulting in the coordinates of this gene being decreased by 1 in CGOB	Ortholog of C. albicans SC5314 : orf19.2637, C. dubliniensis CD36 : Cd36_53210, Candida tenuis NRRL Y-1498 : CANTEDRAFT_115403 and Debaryomyces hansenii CBS767 : DEHA2E22638g	Ortholog(s) have Golgi apparatus, fungal-type vacuole membrane localization
CPAR2_502460	5169.24	2.79596	0.262391	10.6557	1.64e-26	7.91e-25	4937.34	4846.16	661.954	6773.77	9931.99	2652.55	3710.05	5972.27	793.557	668.7	5813.31	6050.01	1235.18	5355.54	8577.84	655.585	6609.59	9219.18	2548.8	7160.54	9950.67	656.414	6088.53	13435.3	1296.07	6753.48	7215	CPAR2_502460	cpar415	NA	MRV2	YDL218W	orf19.3902	C5_04190W	Hypothetical protein To correct a sequencing error, a single base has been deleted upstream on Chr5 resulting in the coordinates of this gene being decreased by 1 in CGOB	Ortholog(s) have cytoplasm localization	Protein of unknown function; repressed by fluphenazine treatment or in an azole-resistant strain that overexpresses CDR1 and CDR2; Spider biofilm induced
CPAR2_600450	6904.23	4.14957	0.220638	18.8072	6.6e-79	2.91e-76	7711.46	16716	769.566	5749.52	12733.5	1305.26	8667.98	18078	787.935	473.97	8452.56	5074.16	749.892	5590.3	21511.3	449.103	9859.36	10582.8	839.555	6133	13475.3	451.644	8189.61	9136.62	601.299	6234.87	6089.53	CPAR2_600450	cpar805	HGT10	HGT10	STL1	orf19.5753	C6_03790C	Glycerol permease involved in glycerol uptake	Ortholog(s) have solute:hydrogen symporter activity, role in glycerol transport, transmembrane transport and plasma membrane localization	Glycerol permease involved in glycerol uptake; member of the major facilitator superfamily; induced by osmotic stress, at low glucose in rich media, during cell wall regeneration; 12 membrane spans; Hap43p-induced gene
CPAR2_600590	33309.6	3.31902	0.377222	8.79859	1.39e-18	3.92e-17	48675.9	200456	12846.5	45123.5	196867	17397.2	42452.1	153013	15086.2	1018.13	3954.02	33287.8	2513.23	8659.88	6046.45	924.43	6169.23	16182.7	5230.51	14607.6	8581.9	1388.97	8135.71	30270.1	1663.11	15935.2	2872.16	CPAR2_600590	cpar1439	NA	NA	NA	orf19.716	CR_06500C	Hap43p-induced gene in C. albicans	Ortholog of C. albicans SC5314 : orf19.716, C. dubliniensis CD36 : Cd36_32000, Candida tenuis NRRL Y-1498 : CANTEDRAFT_115558 and Lodderomyces elongisporus NRLL YB-4239 : LELG_03272	Protein of unknown function; Hap43-induced; regulated by Nrg1, Tup1; repressed by alpha pheromone in SpiderM medium; Spider biofilm induced; Bcr1-repressed in RPMI a/a biofilms
CPAR2_601840	320.845	-2.00989	0.368442	-5.4551	4.89e-08	3.27e-07	528.681	958.941	1251.12	271.734	600.74	502.936	338.61	995.586	907.969	114.165	19.5385	33.8445	463.324	39.6637	49.3331	257.54	1.79571	23.5779	380.068	25.0452	62.0907	123.793	20.3904	18.642	522.839	81.5567	69.2813	CPAR2_601840	cpar1284	NA	NA	ADH7	orf19.5517	C6_02480W	Similar to alcohol dehydrogenases	Putative alcohol dehydrogenase; expression increased in fluconazole and voriconazole resistant strains	Similar to alcohol dehydrogenases; induced by benomyl treatment, nitric oxide; induced in core stress response; oxidative stress-induced via Cap1; Spider biofilm repressed
CPAR2_602990	16451.6	2.14099	0.198695	10.7753	4.5e-27	2.31e-25	24077.4	15604	4571.97	25858.6	13603.8	3643.89	30610.7	16279.4	4907.45	1361.6	45416.1	9305.75	1509.52	29891.6	9832.86	2632.62	36607.8	10952.4	2368.33	36786.4	11911.7	1910.6	45284.7	8839.37	1784.47	39665.7	8975.53	CPAR2_602990	cpar5353	NA	CTR1	CTR1	orf19.3646	C6_00790C	Putative copper transporter	Ortholog(s) have copper uptake transmembrane transporter activity, role in copper ion import, high-affinity iron ion transport and cytoplasm, nucleus, plasma membrane localization	Copper transporter; transcribed in low copper; induced Mac1, Tye7, macrophage interaction, alkaline pH via Rim101; 17-beta-estradiol repressed; complements S. cerevisiae ctr1 ctr3 copper transport mutant; flow model/Spider biofilm induced
CPAR2_603590	2325.41	-5.27507	0.294997	-17.8818	1.63e-71	5.21e-69	732.723	918.21	14303.9	482.998	649.617	7007.61	596.987	737.54	10846.7	5923.86	75.4438	78.6622	4844.15	67.4831	63.3546	4170.02	73.7041	39.7736	2805.24	39.4025	61.9433	3328.55	56.4165	42.2652	4592.94	88.068	158.411	CPAR2_603590	cpar5294	NA	FET99	NA	orf19.4212	C6_00470C	Multicopper oxidase family protein similar to S. cerevisiae Fet3p	Ortholog(s) have cell surface, plasma membrane localization	Multicopper oxidase family protein; similar to S. cerevisiae Fet3; does not complement S. cerevisiae fet3 mutant growth under low-iron; iron-repressed; regulated by Tup1, Rim101; flow model biofilm induced; Spider biofilm repressed
CPAR2_700570	11879.4	-2.01325	0.273542	-7.35992	1.84e-13	2.95e-12	7268.47	12546	34502.2	4728.56	8641.87	28945.3	5842.1	12744.5	41187.6	30652.6	4442.88	6618.04	11413.6	2351.01	3396.52	14790.2	3089.34	1053.39	12215.9	1506.78	4272.14	22498.6	3234.68	2991.56	28564.8	4062.05	7184.29	CPAR2_700570	cpar56	FTR1	FTR1	FTR1	orf19.7219	C1_14130W	Putative high-affinity iron permease	Ortholog(s) have ferrous iron transmembrane transporter activity, iron ion transmembrane transporter activity	High-affinity iron permease; required for mouse virulence, low-iron growth; iron, amphotericin B, caspofungin, ciclopirox, Hog1p, Sef1p, Sfu1p, and Hap43p regulated; complements S. cerevisiae ftr1 iron transport; Hap43p-repressed
CPAR2_701230	3571	5.34535	0.17643	30.2972	1.25e-201	2.39e-198	2144.27	2109.95	28.672	2574.1	2317.07	49.4951	2489.73	1864.4	23.7545	124.635	10334	3756.62	135.617	8098.4	4321.81	121.048	9688.48	3522.33	167.647	10360.9	2829.34	112.198	9108.2	5634.6	80.9581	9988.93	4429.87	CPAR2_701230	cpar122	NA	CDG1	NA	orf19.7314	CR_09180W	Putative cysteine dioxygenases	Ortholog(s) have role in L-cysteine catabolic process to pyruvate, using cysteine dioxygenase	Putative cysteine dioxygenases; role in conversion of cysteine to sulfite; transcript regulated upon white-opaque switch; rat catheter, Spider and flow model biofilm induced
CPAR2_701380	72.0697	2.35989	0.312656	7.54786	4.42e-14	7.52e-13	65.533	61.7477	40.1751	90.2563	107.669	41.1626	45.9808	61.9439	28.0232	10.0023	80.402	121.964	12.3328	43.9977	161.793	9.17273	53.9781	139.862	31.6645	98.0439	202.527	13.4203	58.5446	186.44	39.3394	79.8467	60.0609	CPAR2_701380	cpar1160	NA	NA	NA	NA	NA	Hypothetical protein	Ortholog of Candida orthopsilosis Co 90-125 : CORT_0G01550	NA
CPAR2_701390	4572.15	4.07769	0.238276	17.1133	1.18e-65	3.23e-63	1895.48	3494.2	212.599	2245.38	5848.34	514.297	1512.2	4018.54	334.806	370.239	3566.23	8212.23	770.103	3801.43	17166.1	247.323	4964.51	13600.3	1290.54	4790.56	16989.1	453.504	3602.16	12890.7	1016.4	3878.63	5762.21	CPAR2_701390	cpar1159	NA	NA	NA	NA	NA	Hypothetical protein	Ortholog of Candida orthopsilosis Co 90-125 : CORT_0G01560	NA
CPAR2_702040	490.657	-2.19088	0.449229	-4.87698	1.08e-06	5.49e-06	182.629	1461.69	2520.72	246.523	1228.14	2289.23	158.778	1027.57	2608	49.2794	14.4424	7.40494	129.255	16.2291	13.5957	38.2875	9.94689	20.114	60.389	20.2571	20.9074	35.0349	10.6051	13.078	1011.92	20.704	33.0033	CPAR2_702040	cpar5787	NA	NA	NA	NA	NA	Hypothetical protein	Has domain(s) with predicted aspartic-type endopeptidase activity and role in proteolysis	NA
CPAR2_702100	396.17	-2.00288	0.180346	-11.1057	1.18e-28	6.72e-27	97.4852	82.8988	446.071	130.26	110.086	613.322	113.032	106.361	395.095	521.574	207.859	223.659	1545.89	155.851	327.812	1120.72	211.133	253.043	742.976	287.208	216.491	990.574	234.532	297.413	886.111	127.627	251.498	CPAR2_702100	cpar5781	NA	NA	NA	orf19.6398	CR_08310C	Hypothetical protein	Has domain(s) with predicted oxidoreductase activity and role in oxidation-reduction process	S. pombe ortholog SPBC460.04c is a predicted sulfonate/alpha-ketoglutare dioxygenase; induced by nitric oxide; Spider biofilm induced
CPAR2_703800	3258.31	5.50205	0.339414	16.2105	4.25e-59	8.72e-57	755.823	2692.47	176.35	1897.63	5161.9	163.188	1147.45	4566.92	147.635	85.417	2231.24	3991.2	146.453	930.539	11644.1	128.401	4632.82	10950.4	166.535	7357.89	7913.26	148.691	2918.73	11717.4	126.887	1114.8	5060.21	CPAR2_703800	cpar928	NA	NA	NA	NA	NA	Hypothetical protein	Has domain(s) with predicted substrate-specific transmembrane transporter activity, transmembrane transporter activity, transporter activity, role in transmembrane transport and integral to membrane, membrane localization	NA
CPAR2_800150	1731.53	2.65824	0.210394	12.6346	1.36e-36	1.1e-34	1726.21	2440.77	795.1	1620.03	4268.91	948.523	1880.79	3526.02	881.304	459.862	775.309	3712.31	300.262	377.991	1953.62	599.936	643.297	3912.19	404.858	956.307	3321.14	620.06	605.497	5051.9	489.947	569.192	3909.86	CPAR2_800150	cpar3876	NA	AQY1	AQY1	orf19.2849	CR_02920C	Aquaporin water channel	Ortholog(s) have water channel activity and role in ascospore formation, cellular response to freezing, cellular response to osmotic stress, single-species biofilm formation on inanimate substrate, water transport	Aquaporin water channel; osmotic shock resistance, WT freeze tolerance; virulent in mice; flucytosine repressed; flow model/RPMI/Spider/rat catheter biofilm induced; required for RPMI biofilm formation; Bcr1-induced in a/a RPMI biofilms
CPAR2_800250	207.089	-2.26345	0.449115	-5.0398	4.66e-07	2.57e-06	155.901	151.59	268.541	368.542	263.831	718.021	179.829	133.262	265.73	63.0988	34.533	18.4793	140.302	37.3027	104.572	53.8323	39.5416	7.68992	1778.03	294.908	53.0201	55.7407	44.0299	13.47	251.907	37.1198	58.5596	CPAR2_800250	cpar3886	NA	NA	NA	NA	NA	Hypothetical protein	Has domain(s) with predicted role in transmembrane transport	NA
CPAR2_800720	7019.04	-2.02592	0.240172	-8.43528	3.3e-17	7.94e-16	11276.7	7189.44	13820.5	15947.1	9880.92	17841.8	10414	5240.76	13811.8	4419.72	863.524	337.628	11435.2	5326.51	3599.88	4946.93	2826.3	659.85	14179.8	6449.61	2623.8	5159.94	1441.94	705.621	9918.3	6059.5	3137.13	CPAR2_800720	cpar3930	NA	OPT1	OPT1	orf19.2602	CR_02020C	Putative oligopeptide transporter	Ortholog(s) have proton-dependent oligopeptide secondary active transmembrane transporter activity, tetrapeptide transmembrane transporter activity	Oligopeptide transporter; transports 3-to-5-residue peptides; alleles are distinct, one has intron; suppresses S. cerevisiae ptr2-2 mutant defects; induced by BSA or peptides; Stp3p, Hog1p regulated; flow model biofilm induced
CPAR2_800950	131.584	6.63332	0.426918	15.5377	1.93e-54	3.07e-52	51.3223	169.909	0	51.0563	284.883	1.35724	52.173	260.075	1.57939	4.55308	76.849	124.709	15.7482	215.211	610.053	3.1196	94.1764	299.054	1.19858	186.177	157.485	1.03946	89.7581	495.633	2.08826	108.514	195.048	CPAR2_800950	cpar3952	NA	NA	NA	orf19.3264.1	CR_00910W	Hypothetical protein	Ortholog of C. albicans SC5314 : orf19.3264.1, Candida tenuis NRRL Y-1498 : CANTEDRAFT_116268, Debaryomyces hansenii CBS767 : DEHA2E17226g and Pichia stipitis Pignal : psti_CGOB_00188	Protein of unknown function; Spider biofilm repressed
CPAR2_802070	1245.74	-2.64162	0.549365	-4.80849	1.52e-06	7.44e-06	554.488	497.385	178.148	418.532	621.088	3375.94	414.003	494.437	200.581	844.952	544.135	221.629	9023.59	508.736	524.925	1217.6	981.125	200.52	8783.26	247.999	234.33	764.043	867.051	243.941	985.199	396.253	290.979	CPAR2_802070	cpar5102	NA	HXT5	NA	orf19.4384	CR_03450W	Putative sugar transporter	Has domain(s) with predicted substrate-specific transmembrane transporter activity, transmembrane transporter activity, transporter activity, role in transmembrane transport and integral to membrane, membrane localization	Putative sugar transporter; induced by ciclopirox olamine; Snf3-induced; alkaline repressed; colony morphology-related gene regulation by Ssn6; possibly essential gene
CPAR2_802690	68.9461	-2.02241	0.146336	-13.8204	1.92e-43	2.21e-41	55.496	27.5355	141.158	39.1399	39.3399	120.984	48.802	36.9047	102.274	138.313	61.9208	44.1202	105.859	55.3343	31.2287	163.985	65.5683	21.828	95.7941	34.8625	31.1697	133.033	52.7848	21.4962	127.467	38.2672	26.8779	CPAR2_802690	cpar5071	NA	NA	NA	NA	NA	Hypothetical protein	Has domain(s) with predicted role in transmembrane transport and integral to membrane localization	NA
CPAR2_803020	1603.12	3.05061	0.153653	19.8539	1.02e-87	4.88e-85	2201.26	3541.93	456.387	1398.3	3533.54	475.256	2771.64	5084.07	476.283	323.884	1840.66	2088.69	203.576	645.946	2556.21	381.467	2142.09	1816.63	199.326	1093.64	1869.21	325.81	1566.94	2702.02	248.98	1257.13	2083.48	CPAR2_803020	cpar4554	NA	NA	SIT1	NA	NA	Hypothetical protein	Ortholog(s) have siderophore uptake transmembrane transporter activity, role in siderophore transport, transmembrane transport and cytoplasmic membrane-bounded vesicle, endosome localization	NA
CPAR2_803030	755.999	2.3776	0.204274	11.6393	2.6e-31	1.72e-29	725.379	859.03	288.172	643.036	886.93	296.027	916.364	1226.22	240.298	377.529	1324.64	2901.45	148.445	296.153	989.46	280.785	889.343	868.123	168.762	337.487	803.167	274.351	736.197	1761.19	200.39	512.309	1460.73	CPAR2_803030	cpar4804	NA	NA	NA	NA	NA	Similar to C. albicans orf19.2179 (SIT1)	NA	NA
CPAR2_803040	5988.32	2.99962	0.194652	15.4102	1.4e-53	2.17e-51	7359.98	8017.87	1154.72	6495.49	8055.44	1115.48	9179.67	11168.1	975.016	1392.7	11465.4	20322.7	1190.48	2626.8	9468.42	1615.13	6316.81	8254.43	1150.05	3686.72	5340.82	1598.45	6331.75	11308	1226.34	4005.97	10862	CPAR2_803040	cpar4803	NA	NA	NA	NA	NA	Similar to C. albicans orf19.2179 (SIT1)	NA	NA
CPAR2_804220	1341.05	2.07946	0.153794	13.5211	1.17e-41	1.2e-39	2269.3	2881.2	610.305	2486.98	3123.25	504.928	2317.89	3252.93	578.666	316.603	929.771	761.883	387.76	1094.26	2381.16	368.132	1813.78	1255.16	403.837	1444.42	1486.32	344.683	1030.76	1322.72	379.186	1404.13	1058.29	CPAR2_804220	cpar1623	NA	NA	NA	NA	NA	Similar to C. albicans orf19.2583 To correct a sequencing error, a single base has been inserted upstream on Chr 8 resulting in the coordinates of CPAR2_804220 being increased by 1 in CGOB	Has domain(s) with predicted transporter activity, role in oligopeptide transport, transport and membrane localization	NA
CPAR2_805920	3947.39	2.15374	0.215912	9.97508	1.96e-23	7.6e-22	1709.69	1342.6	503.453	2007.14	2018.78	495.536	1841.74	1422.74	478.684	2175.2	7347.92	10435.1	601.651	3496.67	3941.24	1038.26	5644.32	7733.33	1943.53	6428.63	8585.22	2008.71	5643.03	7237.23	1757.82	7777.06	10964.2	CPAR2_805920	cpar1831.1	NA	NA	NA	NA	NA	To correct a sequencing error, a single base has been inserted upstream on Chr 8 resulting in the coordinates of CPAR2_805920 being increased by 1 in CGOB	Ortholog of Candida orthopsilosis Co 90-125 : CORT_0C03230	NA
CPAR2_806010	138.327	2.26199	0.298059	7.58907	3.22e-14	5.62e-13	118.469	341.817	112.891	88.229	284.406	49.5145	149.394	401.851	116.087	32.9538	86.8202	344.429	14.4028	34.0467	189.467	41.8053	21.7307	251.78	37.4428	44.0592	195.497	51.6014	22.9837	234.142	101.996	80.3409	286.661	CPAR2_806010	cpar1839	NA	RAS2	NA	orf19.5902	C3_04480C	Protein similar to S. cerevisiae Ras2p, which activates adenylate cyclase and is involved in pseudohyphal growth of S. cerevisiae To correct a sequencing error, a single base has been inserted upstream on Chr 8 resulting in the coordinates of CPAR2_806010 being increased by 1 in CGOB	Ortholog(s) have GTPase activity	Protein similar to S. cerevisiae Ras2; has opposite effects to Ras1; Tn mutation affects filamentous growth; rat catheter and Spider biofilm induced
CPAR2_806720	3117.99	3.31291	0.131669	25.161	1.07e-139	1.23e-136	2871.63	5040.78	440.613	2729.6	6223.54	442.812	2552.97	5279.52	371.15	697.831	5113.58	7861.83	629.954	2900.81	6274.16	728.454	3256.48	5696.73	472.464	1915.09	3462.77	774.848	3592.78	5954.73	643.967	3128.32	5128.28	CPAR2_806720	cpar3614	NA	NA	NA	NA	NA	To correct a sequencing error, a single base has been inserted upstream on Chr 8 resulting in the coordinates of CPAR2_806720 being increased by 1 in CGOB	Has domain(s) with predicted metal ion transmembrane transporter activity, zinc ion transmembrane transporter activity and role in metal ion transport, transmembrane transport, zinc ion transmembrane transport	NA
CPAR2_806900	27.8078	-3.25544	0.397993	-8.17964	2.85e-16	6.12e-15	7.69735	10.9152	24.9445	6.9074	4.04573	73.8168	12.6937	13.8203	22.0108	55.0406	10.2977	3.6918	113.741	7.17954	9.46433	96.1966	10.7999	3.623	70.0144	37.4751	3.62822	86.6551	10.6239	6.51782	37.5207	6.33782	5.15168	CPAR2_806900	cpar3632	NA	NA	NA	orf19.355	C3_03570C	To correct a sequencing error, a single base has been inserted upstream on Chr 8 resulting in the coordinates of CPAR2_806900 being increased by 1 in CGOB	Has domain(s) with predicted oxidoreductase activity and role in oxidation-reduction process	Has domain(s) with predicted oxidoreductase activity and role in oxidation-reduction process
CPAR2_807200	3804.36	2.75866	0.152981	18.0327	1.08e-72	3.87e-70	4139.56	8850.41	1122.41	3095.27	6868.5	836.586	3876.06	9447.49	943.427	911.82	3353.71	6825.82	1428.42	2123.7	6989.94	1520.34	2572.95	8995.02	726.117	1783.93	6538.57	1133.05	2141.8	6513.77	1151.33	2830.56	5997.18	CPAR2_807200	cpar4345	NA	SKN1	NA	orf19.7362	C3_05810C	Protein with predicted role in beta-1,6-glucan synthesis To correct a sequencing error, a single base has been inserted upstream on Chr 8 resulting in the coordinates of CPAR2_807200 being increased by 1 in CGOB	Ortholog(s) have endoplasmic reticulum localization	Protein with a role in beta-1,6-glucan synthesis; probable N-glycosylated type II membrane protein; transcript and mRNA length change induced by yeast-hypha transition; induced by Rim101, caspofungin; rat catheter and Spider biofilm induced
CPAR2_807390	290.89	2.01391	0.266755	7.54967	4.36e-14	7.43e-13	408.765	1241.49	404.958	256.482	977.506	312.072	498.39	1445.22	390.047	38.8184	149.532	268.495	35.2047	52.0807	181.521	11.9283	68.653	108.995	42.8408	37.5797	261.562	49.9019	60.9984	210.836	86.1643	79.0401	174.966	CPAR2_807390	cpar4327	NA	NA	NA	orf19.5952	C3_04840C	Hypothetical protein To correct a sequencing error, a single base has been inserted upstream on Chr 8 resulting in the coordinates of CPAR2_807390 being increased by 1 in CGOB	Ortholog of C. albicans SC5314 : orf19.5952, C. dubliniensis CD36 : Cd36_84810, Candida tenuis NRRL Y-1498 : CANTEDRAFT_116531 and Debaryomyces hansenii CBS767 : DEHA2D11704g	Protein of unknown function; induced by nitric oxide independent of Yhb1; Sef1, Sfu1, and Hap43-induced; rat catheter and Spider biofilm induced

## Sheet: Plasma_vs_M199
gene	baseMean	log2FoldChange	lfcSE	stat	pvalue	padj	6-5-18-6_transcripts_quant	6-5-18-7_transcripts_quant	6-5-18-8_transcripts_quant	6-6-18-2_transcripts_quant	6-6-18-3_transcripts_quant	6-6-18-4_transcripts_quant	6-6-18-6_transcripts_quant	6-6-18-7_transcripts_quant	6-6-18-8_transcripts_quant	R10_transcripts_quant	R11_transcripts_quant	R12_transcripts_quant	R13_transcripts_quant	R14_transcripts_quant	R15_transcripts_quant	R16_transcripts_quant	R17_transcripts_quant	R18_transcripts_quant	R19_transcripts_quant	R20_transcripts_quant	R21_transcripts_quant	R22_transcripts_quant	R23_transcripts_quant	R24_transcripts_quant	R7_transcripts_quant	R8_transcripts_quant	R9_transcripts_quant	ID	cparID	geneName.cgob.	geneName.calb.	scerOrtho	calbOrth.assmbl.19.	calbOrth.assmbl.22.	description_CGOB	description_CDC317	description_calb_SC5314
CPAR2_106120	12637.7	-2.21515	0.388514	-5.7016	1.19e-08	2.43e-07	12977.3	23610.2	15263.8	15946.5	26651.1	12934.9	17672	20850.5	17222.2	4426.52	7058.51	36154.3	856.713	1004.15	10182.8	1354.83	1900.68	29448.5	7111.38	3512.22	17440.6	3027.66	1722.37	19512.5	3364.31	4157.14	25854	CPAR2_106120	cpar4834	NA	SHA3	SKS1	orf19.3669	C1_02120C	Putative serine/threonine kinase involved in glucose transport	Ortholog(s) have protein serine/threonine kinase activity	Putative ser/thr kinase involved in glucose transport; Tn mutation affects filamentous growth; fluconazole-induced; ketoconazole-repressed; induced in by alpha pheromone in SpiderM; possibly essential; flow model biofilm induced
CPAR2_108230	6465.42	-2.43068	0.475921	-5.10731	3.27e-07	4.13e-06	502.858	1073.17	647.763	1481.42	2814.58	2109.35	735.61	1687.95	1348.93	3701.32	4856.44	46419	534.545	979.809	4215	1817.7	3735.59	16286.6	6765.05	2970.68	11741.1	4067.22	3634.3	17946.7	1071.66	1284.38	30137.8	CPAR2_108230	cpar745	NA	NA	NA	NA	NA	Member of HSP family	Has domain(s) with predicted ion channel activity, role in ion transport and membrane localization	NA
CPAR2_108320	193.611	-3.463	0.596746	-5.80314	6.51e-09	1.44e-07	9.02411	6.5793	145.805	24.4259	26.4439	152.093	2.75195	42.0836	236.639	415.631	88.8676	1107.7	139.704	10.0533	100.065	231.35	52.2979	346.816	92.8171	26.6981	190.265	249.762	54.1133	220.106	86.6814	12.6531	1156.06	CPAR2_108320	cpar180	NA	HSP30	HSP30	orf19.4526	C1_01990W	Putative heat shock protein	Ortholog(s) have role in negative regulation of ATPase activity, response to stress and plasma membrane localization	Putative heat shock protein; fluconazole repressed; amphotericin B induced; Spider biofilm induced; rat catheter biofilm induced
CPAR2_200650	25912.3	2.12633	0.401203	5.29988	1.16e-07	1.69e-06	76180.7	9325.4	179.761	64789.3	7485.8	90.6927	63506.1	23183.4	183.303	134.55	36326.9	1088.2	85.223	79695.9	17183.2	52.6757	53343.4	23843.7	81.9979	81814.9	30711.5	41.3676	47852.8	13279.2	91.6171	67369.6	1709.5	CPAR2_200650	cpar1778	NA	INO1	INO1	orf19.7585	CR_10100C	Inositol-1-phosphate synthase	Ortholog(s) have inositol-3-phosphate synthase activity, role in inositol biosynthetic process and cell surface, cytoplasm, hyphal cell wall localization	Inositol-1-phosphate synthase; antigenic in human; repressed by farnesol in biofilm or by caspofungin; upstream inositol/choline regulatory element; glycosylation predicted; rat catheter, flow model induced; Spider biofilm repressed
CPAR2_207780	8088.71	2.76045	0.46328	5.95849	2.55e-09	6.44e-08	3926.93	207.99	4828.33	12533.5	699.693	13165.3	6683.87	535.692	3845.59	7535.2	5316.56	2885.32	23939.5	7506.71	2105.94	11729.1	5571.29	1731.52	26668.2	42270.7	717.75	11317.6	7871.42	2525	5731.54	2881.72	3663.09	CPAR2_207780	cpar2390	NA	CAT1	CTA1	orf19.6229	C1_06810W	Catalase	Ortholog(s) have catalase activity	Catalase; resistance to oxidative stress, neutrophils, peroxide; role in virulence; regulated by iron, ciclopirox, fluconazole, carbon source, pH, Rim101, Ssn6, Hog1, Hap43, Sfu1, Sef1, farnesol, core stress response; Spider biofilm induced
CPAR2_207790	187.356	2.30419	0.326027	7.06747	1.58e-12	8.47e-11	284.31	72.2898	159.84	432.287	85.1636	180.56	286.7	108.302	143.268	240.511	242.41	55.5218	90.4318	170.032	55.4152	59.9124	91.5166	28.4221	121.053	1120.07	53.2375	137.558	177.1	45.6171	185.911	323.812	107.355	CPAR2_207790	cpar2391.1	NA	NA	NA	orf19.675.1	C1_11260C	Hypothetical protein	Ortholog of C. albicans SC5314 : orf19.675.1, Candida tenuis NRRL Y-1498 : cten_CGOB_00017, Pichia stipitis Pignal : psti_CGOB_00157 and Candida orthopsilosis Co 90-125 : CORT_0B10130	Putative adhesin-like protein
CPAR2_208530	1038.69	2.08409	0.391051	5.32946	9.85e-08	1.44e-06	1155.34	421.735	643.365	603.35	315.502	517.727	758.078	335.733	485.716	3109.35	977.309	313.549	1781.8	3314.32	135.877	2121	1301.83	169.309	1018.23	219.734	107.793	2133.62	1223.29	194.531	2967.17	1348.49	370.806	CPAR2_208530	cpar1395	NA	PHO100	NA	orf19.4424	C1_07430W	Putative inducible acid phosphatase	Ortholog(s) have role in pathogenesis and cell surface, cell wall-bounded periplasmic space, extracellular region localization	Putative inducible acid phosphatase; DTT-extractable and observed in culture supernatant in low-phosphate conditions; slight effect on murine virulence; virulence-group-correlated expression; N-glycosylated; F-12/CO2 early biofilm induced
CPAR2_209810	257.881	2.11209	0.458644	4.60507	4.12e-06	3.63e-05	141.411	45.2261	80.4705	409.605	79.59	451.58	137.649	58.8167	82.3937	76.991	88.0324	20.7898	690.46	270.125	137.452	135.513	150.141	42.3447	1506	1659.79	57.238	89.5731	180.013	57.0793	134.122	78.0963	102.276	CPAR2_209810	cpar2254	NA	NA	NA	orf19.4121	C2_05990C	Hypothetical protein	Has domain(s) with predicted acyl-CoA hydrolase activity and role in acyl-CoA metabolic process	Predicted thioesterase/thiol ester dehydrase-isomerase; Spider biofilm induced
CPAR2_210700	1014.18	-3.45606	0.263672	-13.1074	2.99e-39	8.57e-36	128.505	773.351	84.8611	74.1696	756.14	78.2175	107.388	755.838	79.0086	87.4173	429.526	3769.31	310.4	220.233	3341.05	93.227	171.667	2722.62	638.466	250.629	4895.09	109.457	141.204	2749.61	420.786	374.626	3820.06	CPAR2_210700	cpar2743	NA	NA	NA	NA	NA	Hypothetical protein	Ortholog of Candida orthopsilosis Co 90-125 : CORT_0A10100	NA
CPAR2_212850	29200.4	-2.00262	0.278701	-7.18553	6.69e-13	3.88e-11	32451.3	58853.9	6483.56	25505.2	57748.5	5308.19	30879.5	68798.6	8718.28	4329.87	20959.6	85840.3	1900.52	3221.13	23049.4	4532.58	11396.2	96871.1	6499.52	12916	68047.6	5353.39	7993.25	74042.1	3034.3	13625.7	50052.4	CPAR2_212850	cpar1018	NA	HGT8	NA	orf19.2021	C2_01010W	High-affinity glucose transporter of the major facilitator superfamily	Ortholog(s) have plasma membrane localization	High-affinity glucose transporter of the major facilitator superfamily; 20 members in the C. albicans glucose transporter family; 12 probable membrane-spanning segments; gene has intron; expressed in rich medium; flow model biofilm induced
CPAR2_303750	221.812	-2.00245	0.318445	-6.28822	3.21e-10	9.97e-09	238.046	233.669	162.521	533.491	1083.17	241.243	129.547	402.652	164.527	83.4654	49.0335	394.46	93.8918	42.2463	194.144	50.9682	35.9226	246.36	115.411	84.1461	563.282	69.1386	50.1829	353.109	107.849	66.7621	199.679	CPAR2_303750	cpar2496	NA	HMS1	NA	orf19.921	C5_00670C	Hypothetical protein	Ortholog(s) have transcription regulatory region DNA binding activity	hLh domain Myc-type transcript factor; required for morphogenesis induced by elevated temperature or Hsp90 compromise; acts downstream of Pcl1; Spider biofilm induced
CPAR2_304270	816.794	-2.63937	0.338589	-7.79519	6.43e-15	6.15e-13	86.4687	222.711	986.174	91.0089	204.982	749.064	114.95	200.798	983.685	1648.9	140.264	1697.94	1711.5	102.864	345.816	2541.76	136.985	848.703	1386.38	164.657	681.14	1434.14	146.928	661.73	1397.06	86.3882	3280.45	CPAR2_304270	cpar3729	GRP2	GRP2	NA	orf19.4309	C5_02860C	Methylglyoxal reductase	Similar to S. cerevisiae Gre2p (methylglyoxal reductase); expression increased in fluconazole and voriconazole resistant strains	Methylglyoxal reductase; regulation associated with azole resistance; induced in core stress response or by oxidative stress via Cap1, fluphenazine, benomyl, by Hap43 or with long term fluconazole treatment; Spider biofilm induced
CPAR2_401370	1164.87	2.33998	0.318854	7.33872	2.16e-13	1.41e-11	1942.51	129.636	2517.49	2847.1	251.646	2835.38	2679.18	259.875	2136.8	793.934	896.729	267.939	1863.9	827.685	468.484	1048.89	506.216	240.382	1311.39	3317	122.335	1215.57	646.768	377.531	1006.8	640.898	299.44	CPAR2_401370	cpar3453.1	NA	CRD2	NA	orf19.4674.1	C4_01160W	Metallothionein	Ortholog(s) have role in cellular copper ion homeostasis	Metallothionein; for adaptation to growth in high copper; basal transcription is cadmium-repressed; Ssn6 regulated; complements copper sensitivity of an S. cerevisiae cup1 mutant; regulated by Sef1, Sfu1, and Hap43; Spider biofilm induced
CPAR2_401450	1135.69	2.61616	0.673794	3.88274	0.000103288	0.000544514	71.2905	39.485	74.3716	312.409	35.1397	1275.4	50.0033	22.6477	65.2382	102.966	59.3154	16.7359	3924.54	541.799	822.4	342.476	503.291	46.309	15137.5	5572.6	419.457	229.625	314.749	24.6471	250.493	213.963	194.627	CPAR2_401450	cpar3459	NA	HGT17	NA	orf19.4682	C4_01070W	Putative glucose transporter of the major facilitator superfamily	Has domain(s) with predicted substrate-specific transmembrane transporter activity, transmembrane transporter activity, transporter activity, role in transmembrane transport and integral to membrane, membrane localization	Putative MFS family glucose transporter; 20 members in C. albicans; 12 probable membrane-spanning segments; induced at low (0.2%, compared to 2%) glucose in rich media; Spider biofilm induced
CPAR2_403080	1331.94	2.18433	0.250436	8.7221	2.73e-18	5.81e-16	1844.94	892.943	998.532	2514.75	746.593	1126.16	1990.65	826.311	996.914	768.511	2379.58	434.11	1373.61	4703.44	499.098	1203.88	1770.77	386.803	985.574	1475.34	353.541	756.903	4352.58	356.167	777.212	919.718	527.787	CPAR2_403080	cpar1309	NA	CSR1	ZAP1	orf19.3794	C4_04850C	Putative zinc-finger transcription factor involved in zinc homeostasis	Ortholog(s) have RNA polymerase II regulatory region sequence-specific DNA binding, sequence-specific DNA binding RNA polymerase II transcription factor activity, zinc ion binding activity	Transcription factor; role in zinc homeostasis and regulation of Spider biofilm matrix; mutation affects filamentous growth; can suppress S. cerevisiae rok1 mutant inviability; Spider biofilm induced; mutants for abnormal Spider biofilms
CPAR2_407280	246.518	2.19216	0.467505	4.68907	2.74e-06	2.57e-05	428.764	222.047	120.128	779.939	221.006	184.706	404.857	356.557	79.7513	11.0022	26.9555	3.87303	96.3334	325.048	182.944	26.3324	47.5603	24.4999	228.534	2390.24	54.9183	19.2565	163.065	18.0693	50.586	138.956	50.0561	CPAR2_407280	cpar346	NA	NA	NA	orf19.1370	C2_09800C	Hypothetical protein	Ortholog of C. albicans SC5314 : orf19.1370, C. dubliniensis CD36 : Cd36_23890, Candida tenuis NRRL Y-1498 : CANTEDRAFT_112249 and Debaryomyces hansenii CBS767 : DEHA2G00594g	Protein of unknown function; expression regulated by white-opaque switch; repressed by alpha pheromone in SpiderM medium
CPAR2_500170	5414.08	2.68017	0.314943	8.51002	1.74e-17	3.44e-15	5503.6	2765	1702.34	8166.1	2087.57	1377.73	5607.51	2478.21	1562.44	1430.85	22770	1539.44	1890.41	31473.8	1898.56	1543.99	5324.86	1552.61	1549.67	4620.58	1932.05	1562.32	24941.6	1489.09	1651.74	6241.04	1517.05	CPAR2_500170	cpar2929	NA	ZRT1	NA	orf19.3112	C4_06970C	Putative zinc transporter	Ortholog(s) have role in sequestering of zinc ion	Putative zinc transporter; acts with Pra1 in sequestration of zinc from host tissues during infection; hyphal, macrophage-induced; alkaline induced upon adherence to polystyrene; induced in oralpharyngeal candidasis; Spider biofilm induced
CPAR2_500320	68.49	2.00373	0.249267	8.0385	9.09e-16	1.11e-13	12.6966	1.93904	3.41657	10.7206	6.81957	6.88945	15.2421	1.2791	4.42371	57.0181	179.883	73.2252	69.6529	253.295	31.7727	34.1393	122.706	45.5628	54.7852	273.022	46.2414	72.6941	230.576	33.5427	53.1907	100.023	54.4738	CPAR2_500320	cpar2944	NA	NA	NA	NA	NA	Hypothetical protein	Ortholog of Candida orthopsilosis Co 90-125 : CORT_0B00450	NA
CPAR2_500330	5616.17	2.57478	0.215905	11.9255	8.71e-33	1e-29	7615.76	3305.41	469.768	11078.6	4121.5	628.094	12059.4	2535.81	638.733	611.749	13476.2	1881.99	445.443	22364.3	1624.53	730.995	11980	2019	899.895	16739.1	1515.28	870.424	19535.4	2127.42	417.481	9900.9	2043.46	CPAR2_500330	cpar2945	NA	NA	NA	NA	NA	Hypothetical protein	Ortholog(s) have superoxide dismutase activity, role in cell redox homeostasis, cellular zinc ion homeostasis, removal of superoxide radicals and cytosol, nucleus localization	NA
CPAR2_602730	1471.69	-2.22701	0.396909	-5.61089	2.01e-08	3.7e-07	433.85	472.305	778.377	556.011	619.254	1458.64	432.432	703.863	1085.38	1222.91	952.277	4311.62	294.484	238.254	1188.45	613.491	601.199	3682.46	2555.5	369.837	3243.39	1296.69	577.287	3483.29	805.479	514.396	7244.47	CPAR2_602730	cpar2828	NA	NA	NA	NA	NA	Hypothetical protein	Has domain(s) with predicted aspartic-type endopeptidase activity and role in proteolysis	NA
CPAR2_603360	540.89	2.4508	0.481328	5.09175	3.55e-07	4.41e-06	179.386	46.6843	93.8072	685.342	125.642	366.251	232.159	30.9264	87.1229	167.532	282.245	60.3115	452.334	796.115	290.742	208.352	470.267	152.326	1465.12	6243.91	158.929	229.897	577.243	258.372	303.775	431.791	207.446	CPAR2_603360	cpar5317	NA	HPA2	HPA3	orf19.6323	C6_00140C	S. cerevisiae homolog HPA3 has D-amino-acid N-acetyltransferase activity, has role in D-amino acid metabolic process and localizes to cytoplasm, nucleus	Ortholog(s) have D-amino-acid N-acetyltransferase activity, role in D-amino acid metabolic process and cytosol, nucleus localization	Ortholog(s) have D-amino-acid N-acetyltransferase activity, role in D-amino acid metabolic process and cytosol, nucleus localization
CPAR2_700120	81.7368	-2.19215	0.35383	-6.19548	5.81e-10	1.73e-08	26.9072	30.1265	27.412	23.9621	47.9148	25.8606	25.7875	26.5614	22.8181	50.7908	52.2258	413.086	22.4081	17.9974	45.6758	47.8914	34.2437	377.658	44.5082	42.0188	161.847	78.7536	44.316	155.954	28.1941	14.7274	317.247	CPAR2_700120	cpar12	NA	NAG4	NA	orf19.2160	C6_04620C	Putative transporter, similar to NAG3	Ortholog(s) have role in cellular response to drug, hexose transport, pathogenesis	Putative transporter; fungal-specific; similar to Nag3p and to S. cerevisiae Ypr156Cp and Ygr138Cp; required for wild-type mouse virulence and wild-type cycloheximide resistance; gene cluster encodes enzymes of GlcNAc catabolism
CPAR2_701140	4545.07	-2.07731	0.210379	-9.87414	5.39e-23	2.58e-20	2356.44	4481.63	7353.95	2258.34	5903.36	6301.86	2332.67	5637.01	7298.9	2363.82	979.315	3309.02	3318.32	1319.02	9614.51	1513.14	744.294	3172.57	8717.45	1375.89	13355.3	1914.78	549.195	2993.63	7830.15	2259.11	13463.1	CPAR2_701140	cpar113	PLB3	PLB3	PLB1	orf19.6594	CR_09690C	GPI-anchored cell surface phospholipase B	Secreted phospholipase B ortholog; likely anchored to plasma membrane; expression increased in fluconazole and voriconazole resistant strains	GPI-anchored cell surface phospholipase B; possibly secreted; fungal-specific (no mammalian homolog); induced by Tbf1; fluconazole-induced; possible essential gene (UAU1 method); Spider and flow model biofilm induced
CPAR2_704060	1267.29	-2.85721	0.561401	-5.08942	3.59e-07	4.45e-06	39.458	47.8139	433.481	34.4335	68.5924	505.818	70.1675	90.7758	571.005	3693.24	658.097	5617.78	1011.76	177.296	582.71	2263.67	318.977	1426.92	758.484	319.659	733.856	1737.99	402	1145.56	1054.42	139.077	10313.7	CPAR2_704060	cpar903	NA	NA	NA	NA	NA	Hypothetical protein	Ortholog of Candida orthopsilosis Co 90-125 : CORT_0G04240 and Spathaspora passalidarum NRRL Y-27907 : SPAPADRAFT_63493	NA
CPAR2_806010	138.327	-2.09881	0.297564	-7.05329	1.75e-12	9.26e-11	118.469	341.817	112.891	88.229	284.406	49.5145	149.394	401.851	116.087	32.9538	86.8202	344.429	14.4028	34.0467	189.467	41.8053	21.7307	251.78	37.4428	44.0592	195.497	51.6014	22.9837	234.142	101.996	80.3409	286.661	CPAR2_806010	cpar1839	NA	RAS2	NA	orf19.5902	C3_04480C	Protein similar to S. cerevisiae Ras2p, which activates adenylate cyclase and is involved in pseudohyphal growth of S. cerevisiae To correct a sequencing error, a single base has been inserted upstream on Chr 8 resulting in the coordinates of CPAR2_806010 being increased by 1 in CGOB	Ortholog(s) have GTPase activity	Protein similar to S. cerevisiae Ras2; has opposite effects to Ras1; Tn mutation affects filamentous growth; rat catheter and Spider biofilm induced
CPAR2_807080	502.571	2.05319	0.531805	3.8608	0.000113016	0.000587209	157.986	74.7528	128.615	407.151	129.273	333.895	193.898	68.5314	159.97	272.887	168.671	64.6221	894.479	427.523	295.682	278.995	186.905	195.505	1280.86	6283.82	128.898	330.112	469.655	172.622	254.342	123.671	86.0797	CPAR2_807080	cpar4357	NA	NA	NA	orf19.7356	C3_05750C	To correct a sequencing error, a single base has been inserted upstream on Chr 8 resulting in the coordinates of CPAR2_807080 being increased by 1 in CGOB	Ortholog of C. albicans SC5314 : orf19.7356, C. dubliniensis CD36 : Cd36_85690, Candida orthopsilosis Co 90-125 : CORT_0C02090 and Candida albicans WO-1 : CAWG_02885	Ortholog of C. parapsilosis CDC317 : CPAR2_807080, C. dubliniensis CD36 : Cd36_85690, Candida orthopsilosis Co 90-125 : CORT_0C02090 and Candida albicans WO-1 : CAWG_02885
CPAR2_808120	2385.01	2.14291	0.338321	6.33397	2.39e-10	7.66e-09	3793.91	1239.85	1626.05	2940.5	1196.59	1263.8	4208.2	1058.49	1916.49	6800.62	4276.8	501.976	763.598	3047.01	1044.57	3531.85	5103.2	326.858	455.309	1132.27	381.991	5149.84	6598.4	1039.26	1801.04	2908.78	288.109	CPAR2_808120	cpar5375	CFL5	CFL5	FRE3	orf19.1930	C5_01380W	Protein similar to ferric reductase Fre10p To correct a sequencing error, a single base has been inserted upstream on Chr 8 resulting in the coordinates of CPAR2_808120 being increased by 1 in CGOB	Ortholog(s) have role in siderophore transport and plasma membrane localization	Ferric reductase; induced in low iron; ciclopirox olamine, flucytosine induced; amphotericin B, Sfu1 repressed; Tbf1, Hap43 induced
CPAR2_808310	113.673	-4.56716	0.351542	-12.9918	1.36e-38	2.61e-35	10.0351	188.958	55.4633	2.15365	157.917	25.9262	1.07438	196.308	36.5139	95.74	15.5853	123.231	166.191	12.5004	508.424	142.285	17.9125	116.698	135.543	3.83384	359.848	115.228	15.6362	146.347	219.275	8.35502	192.198	CPAR2_808310	cpar1848	NA	NA	NA	NA	NA	Similar to CPAR2_808320 To correct a sequencing error, a single base has been inserted upstream on Chr 8 resulting in the coordinates of CPAR2_808310 being increased by 1 in CGOB	NA	NA

## Sheet: Sample ID key
IsolateID_Condition:	JMB81_YPD	JMB81_M199	JMB81_Plasma	JMB77_YPD	JMB77_M199	JMB77_PLASMA	Ro75_YPD	Ro75_M199	Ro75_PLASMA
Replicate_1	6-5-18-8	6-5-18-6	6-5-18-7	R7	R8	R9	R10	R11	R12
Replicate_2	6-6-18-4	6-6-18-2	6-6-18-3	R13	R14	R15	R16	R17	R18
Replicate_3	6-6-18-8	6-6-18-6	6-6-18-7	R19	R20	R21	R22	R23	R24
