# Supplementary material for: Transcription Profiles Associated with Inducible Adhesion in Candida parapsilosis
Source: mSphere. 2021 Feb 10;6(1):e01071-20. doi: 10.1128/mSphere.01071-20 (PMC8544891; doi:10.1128/mSphere.01071-20)
Supplement: DATA SET S1 [file msphere.01071-20-sd001.xlsx]

## Sheet: YPD_vs_M199
Gene	baseMean	log2FoldChange	lfcSE	stat	pvalue	padj	6-5-18-6_transcripts_quant	6-5-18-7_transcripts_quant	6-5-18-8_transcripts_quant	6-6-18-2_transcripts_quant	6-6-18-3_transcripts_quant	6-6-18-4_transcripts_quant	6-6-18-6_transcripts_quant	6-6-18-7_transcripts_quant	6-6-18-8_transcripts_quant	R10_transcripts_quant	R11_transcripts_quant	R12_transcripts_quant	R13_transcripts_quant	R14_transcripts_quant	R15_transcripts_quant	R16_transcripts_quant	R17_transcripts_quant	R18_transcripts_quant	R19_transcripts_quant	R20_transcripts_quant	R21_transcripts_quant	R22_transcripts_quant	R23_transcripts_quant	R24_transcripts_quant	R7_transcripts_quant	R8_transcripts_quant	R9_transcripts_quant	ID	cparID	geneName.cgob.	geneName.calb.	scerOrtho	calbOrth.assmbl.19.	calbOrth.assmbl.22.	description_CGOB	description_CDC317	description_calb_SC5314
CPAR2_100010	189.362	-0.25487	0.114284	-2.23014	0.0257382	0.0742527	215.111	292.011	321.296	223.26	284.256	255.708	254.298	284.171	386.646	133.302	130.814	199.344	139.717	124.625	114.172	127.011	131.962	199.934	146.332	139.494	156.186	143.433	150.211	126.588	182.006	120.833	130.044	CPAR2_100010	cpar5566.1	NA	NA	NA	NA	NA	pseudogene	NA	NA
CPAR2_100020	1402.68	-0.0748509	0.0629755	-1.18857	0.234609	0.385596	2281.3	2713.37	2498.22	2083.39	2733.76	2464.83	2323.61	2688.26	3003.72	911.496	904.526	965.2	696.004	697.204	858.525	840.084	853.323	1023.39	699.34	696.814	947.686	771.264	748.125	929.804	775.921	858.425	904.699	CPAR2_100020	cpar5566	NA	NA	NA	NA	NA	Hypothetical protein	NA	NA
CPAR2_100030	5094.29	0.274302	0.0756985	3.62361	0.000290516	0.00183482	2287.33	2576	2274.96	2579.89	2980.75	2432.22	2246.83	2889.85	1886.26	4936.42	6004.17	7745.05	4891.9	5686.59	7159.04	5803.7	7544.59	7634.83	5732.02	7814.76	7713.63	5111.78	6253.59	8021.14	4303.31	6052.29	6982.84	CPAR2_100030	cpar5567	NA	RVS167	RVS167	orf19.1220	C6_04040C	SH3-domain- and BAR domain-containing protein, possibly involved in endocytosis	Ortholog(s) have cytoskeletal protein binding, lipid binding activity	SH3-domain- and BAR domain-containing protein involved in endocytosis; null mutant exhibits defects in hyphal growth, virulence, cell wall integrity, and actin patch localization; cosediments with phosphorylated Myo5p
CPAR2_100040	6289.19	0.21757	0.12422	1.75149	0.0798619	0.172486	5217.82	5384.51	4620.15	6105.21	6714.32	4857.63	4925.73	5434.37	4344.14	6248.68	7416.42	9747.96	3515.39	4530.02	7387.02	3936.45	5932.98	9139.18	6924.47	6658.97	9294.52	5419.81	5332.59	9545.97	5608.29	6740.73	8824.66	CPAR2_100040	cpar5568	NA	NA	BNA2	orf19.583	C5_00800C	Putative indoleamine 2,3-dioxygenase (IDO)	Ortholog(s) have role in de novo NAD biosynthetic process from tryptophan, filamentous growth of a population of unicellular organisms in response to chemical stimulus and cytoplasm localization	Indoleamine 2,3-dioxygenase (IDO); rate-limiting enzyme of tryptophan catabolism via kynurenine; enzyme inhibition by 1-methyl-D,L-tryptophan increases hyphal growth; expressed in yeast and hyphae; rat catheter and Spider biofilm induced
CPAR2_100050	4205.29	-0.282446	0.0751579	-3.75803	0.000171258	0.00115669	4227.46	4172.22	4758.99	3381.5	3609.29	4261.29	3775.11	4236.4	5364.82	4364.06	3757.96	4196.79	4615.95	3833.68	3584.02	4923.54	4228.62	4305.48	4627.03	3105.02	4601.45	4738.1	3840.58	3777.37	4884.37	4822.43	3549.22	CPAR2_100050	cpar5569	NA	HTS1	HTS1	orf19.4051	C5_05490C	Putative tRNA-His synthetase	Ortholog(s) have aminoacyl-tRNA ligase activity, role in histidyl-tRNA aminoacylation, mitochondrial translation and cytosol, mitochondrion localization	Putative tRNA-His synthetase; downregulated upon phagocytosis by murine macrophage; stationary phase enriched protein; Spider biofilm repressed
CPAR2_100060	1699.2	-0.0737652	0.118452	-0.622746	0.533452	0.673087	2420.57	2673.91	2232.47	2083.47	2289.9	1699.67	2572.03	2546.74	2324.07	1236.93	1285.26	2195.49	1367.98	1244.2	1437.68	1026.84	946.402	1816.94	1460.47	907.842	1750.1	1169.43	973.286	1467.69	1621.86	1440.46	1686.65	CPAR2_100060	cpar5570	NA	DES1	NA	orf19.4048	C5_05480W	Putative delta-4 sphingolipid desaturase	Ortholog(s) have sphingolipid delta-4 desaturase activity, role in sphingosine biosynthetic process and endoplasmic reticulum localization	Putative delta-4 sphingolipid desaturase; planktonic growth-induced gene
CPAR2_100070	200.321	-0.509252	0.112648	-4.52072	6.16284e-06	6.36347e-05	170.802	110.304	238.244	147.014	123.205	240.698	166.251	116.726	186.465	188.284	138.143	146.507	445.283	288.83	147.907	251.605	173.775	150.487	355.835	237.542	127.855	211.946	172.499	150.746	339.978	217.17	164.555	CPAR2_100070	cpar5571	NA	NA	NA	orf19.4046	C5_05460C	Putative transcription factor containing a Zn(2)-Cys(6) binuclear cluster	Ortholog of C. albicans SC5314 : orf19.4046, C. dubliniensis CD36 : Cd36_55050, Debaryomyces hansenii CBS767 : DEHA2G12276g and Pichia stipitis Pignal : PICST_35345	Putative transcription factor containing a Zn(2)-Cys(6) binuclear cluster
CPAR2_100080	239.7	-0.0814944	0.0968269	-0.84165	0.399984	0.55668	150.122	243.095	163.094	143.905	252.932	185.298	149.139	203.653	205.791	177.033	193.7	313.671	273.68	226.008	372.043	178.566	246.696	388.469	273.795	204.336	356.551	193.446	213.551	378.542	213.137	239.384	332.254	CPAR2_100080	cpar5572	NA	MUM2	MUM2	orf19.4044	C5_05450C	Protein similar to S. cerevisiae Mum2p	Ortholog(s) have role in premeiotic DNA replication and cytoplasm localization	Protein similar to S. cerevisiae Mum2, a protein essential for meiotic DNA replication and sporulation; induced by alpha pheromone in SpiderM medium; transcript regulated by Tup1
CPAR2_100090	9202.67	0.842826	0.144604	5.8285	5.59261e-09	1.06668e-07	9685.39	16243.2	5080.28	8251.31	15351.7	4087.31	8763.59	17482.8	5528.27	4759.57	10503.5	21769.5	2934.19	5421.59	12532.2	4399.46	7135.66	17467.6	2372.98	3588.15	13317.8	3784.36	5373.42	13827.7	3919.78	7451.04	17439.8	CPAR2_100090	cpar5573	NA	NA	NA	orf19.4043	C5_05440C	Hypothetical protein	Has domain(s) with predicted phospholipid binding activity	Protein with a predicted pleckstrin homology domain; induced by alpha pheromone in SpiderM medium
CPAR2_100100	524.954	0.335488	0.439124	0.763993	0.444871	0.5964	376.126	150.088	84.3246	691.231	447.573	1170.4	248.456	165.978	113.129	208.705	360.44	314.2	457.682	434.137	1027.93	216.843	570.865	336.868	1828.99	1857.71	610.661	201.759	426.652	682.256	236.66	507.467	446.622	CPAR2_100100	cpar5574	NA	PEX4	PEX4	orf19.4041	C5_05430W	Putative peroxisomal ubiquitin conjugating enzyme	Ortholog(s) have ubiquitin-protein ligase activity, role in protein autoubiquitination, protein import into peroxisome matrix, receptor recycling, protein monoubiquitination and cytosol, nucleus, peroxisome localization	Putative peroxisomal ubiquitin conjugating enzyme; regulated by Sef1, Sfu1, and Hap43; rat catheter biofilm induced; Spider biofilm induced
CPAR2_100110	5410.14	0.172019	0.119259	1.4424	0.149191	0.276292	6431.75	6293.26	6334.65	6116.16	5605.87	5722.29	7247.62	6081.58	6669.6	4888.7	5619.32	5732.96	3977.43	4962.69	3194.2	3707.95	4676.27	3946.52	5194.27	5867.52	5686.51	5048.46	5400.2	3326.53	5309.55	6209.37	6822.47	CPAR2_100110	cpar5575	NA	PGA4	GAS5	orf19.4035	C5_05390C	Predicted GPI-anchored cell surface protein	Ortholog(s) have 1,3-beta-glucanosyltransferase activity	GPI-anchored cell surface protein; beta-1,3-glucanosyltransferase with similarity to the A. fumigatus GEL family; transcript induced in RHE model of oral candidiasis; fluconazol-induced
CPAR2_100120	1847.65	0.155349	0.124076	1.25206	0.21055	0.358187	1747.82	1893.14	1531.55	1601.73	1688.54	1307.41	1698.02	1760.3	1462.79	1702.16	2006.8	1481.11	2649.19	2665.46	2736.41	2200.47	2362.65	1544.5	1571.16	1550.66	1857.52	1688.03	1897.52	1380.75	1891.4	2215.94	1793.63	CPAR2_100120	cpar5576	NA	APM1	APM1	orf19.4036	C5_05400W	Protein similar to S. cerevisiae Apm1, which is involved in vesicle transport	Ortholog(s) have clathrin binding activity	Ortholog of S. cerevisiae/S. pombe Apm1; a clathrin-associated protein complex (AP-1) subunit; phosphorylated protein; Tn mutation affects filamentous growth; Spider biofilm repressed
CPAR2_100130	4738.06	0.147699	0.280798	0.525998	0.59889	0.728747	1247.2	309.124	1692.18	2281.39	654.127	1936.8	1500.57	544.763	951.713	5032.09	5465	5494.41	8840.04	6794.72	5121.89	7234.15	5856.72	2617.56	12744.2	21777.1	1738.92	5583.02	6009.22	2979.65	4691.74	4251.9	4577.48	CPAR2_100130	cpar5577	ILV3	ILV3	ILV3	orf19.4040	C5_05410C	Putative dihydroxyacid dehydratase	Ortholog(s) have dihydroxy-acid dehydratase activity, role in branched-chain amino acid biosynthetic process and mitochondrion localization	Dihydroxyacid dehydratase; repressed by nitric oxide; macrophage-induced protein; protein in exponential and stationary growth phase; Sef1, Sfu1p, Hap43-regulated; farnesol-repressed; flow model biofilm induced; Spider biofilm repressed
CPAR2_100140	3080.57	-0.205994	0.107028	-1.92467	0.0542706	0.130706	4134.44	3248.76	4521.66	4046.17	3470.53	5729.8	4119.78	3453.01	5197.73	2505.19	2349.71	2091.66	2587.87	2429.01	2133.82	1943.65	1740.88	2535.45	3666.61	3149.61	2406.12	2791.49	2769.68	2701.63	2897.08	2404.74	2149.36	CPAR2_100140	cpar5578	NA	RPN5	RPN5	orf19.4032	C5_05380W	Putative COP9 signalosome component	Ortholog(s) have role in cullin deneddylation and proteasome regulatory particle, lid subcomplex, proteasome storage granule, signalosome localization	Putative COP9 signalosome component; macrophage/pseudohyphal-repressed
CPAR2_100150	1896.12	-0.0106689	0.0717545	-0.148685	0.881802	0.929567	1880.78	1785.64	1921.15	2037.62	1849.64	2147.65	1837.98	1962.01	2046.31	2237.46	2170.68	1945.66	1634.98	1552.99	1952.54	2197.29	2154.15	1681.07	1639.17	2020.16	1535.34	1894.89	2006.93	1805.86	1666.91	1564.74	2065.67	CPAR2_100150	cpar5579	NA	PRP22	PRP22	orf19.4033	C5_05370C	Putative RNA-dependent ATPase	Ortholog(s) have ATP-dependent RNA helicase activity, second spliceosomal transesterification activity and role in generation of catalytic spliceosome for second transesterification step, spliceosomal complex disassembly	Putative RNA-dependent ATPase; induced upon adherence to polystyrene; induced by Mnl1p under weak acid stress
CPAR2_100160	2072.9	-0.276926	0.103295	-2.68094	0.00734158	0.027638	1544.18	1168.47	1825.98	1960.16	1320.87	2126.15	1584.24	1162.8	1771.93	2383.96	1942.73	1781.52	3513.35	2274.9	2275	2872.56	2428.12	1822.61	3308.52	2655.1	1915.51	2640.65	2368.92	1737.93	2047.41	1620.23	1914.43	CPAR2_100160	cpar5580	NA	NA	YIR007W	orf19.4031	C5_05360C	S. cerevisiae homolog YIR007W localizes to cytoplasm	Ortholog(s) have cytoplasm localization	Ortholog(s) have cytoplasm localization
CPAR2_100170	1804.2	-0.486636	0.202729	-2.40042	0.0163761	0.0519994	1522.52	1203.58	1821.77	1327.51	827.497	1229.94	1656.83	1112	1524.91	1886.35	1326.98	1153.76	5131.38	3569.45	1704.5	3367.93	1559.08	909.366	2577.31	1129.81	957.088	2491.52	2051.62	788.038	2979.11	1773.96	1129.49	CPAR2_100170	cpar5581	NA	NA	PRI1	orf19.4030	C5_05350W	S. cerevisiae homolog PRI1 has DNA primase activity, single-stranded DNA binding, has role in DNA replication, synthesis of RNA primer and localizes to alpha DNA polymerase:primase complex	Ortholog(s) have DNA primase activity, single-stranded DNA binding activity, role in DNA replication, synthesis of RNA primer, telomere maintenance and alpha DNA polymerase:primase complex localization	Ortholog(s) have DNA primase activity, single-stranded DNA binding activity, role in DNA replication, synthesis of RNA primer, telomere maintenance and alpha DNA polymerase:primase complex localization
CPAR2_100180	1385.76	-1.02626	0.163246	-6.2866	3.24492e-10	7.72992e-09	642.511	652.213	829.29	423.823	525.308	653.037	512.396	672.974	786.439	3064.79	1441.7	1883.85	2602.62	896.404	1685.81	3611.19	1286.29	1097.68	1738.82	840.794	984.437	2305.25	1099.15	1268.63	2740.27	1147.95	2021.77	CPAR2_100180	cpar5582	NA	NA	SQT1	orf19.4029	C5_05340W	S. cerevisiae homolog SQT1 has role in ribosomal large subunit assembly and localizes to cytosolic ribosome, cytosol	Ortholog(s) have role in ribosomal large subunit assembly and cytosolic ribosome, nucleus localization	Ortholog(s) have role in ribosomal large subunit assembly and cytosolic ribosome, nucleus localization
CPAR2_100190	1587.73	-0.125627	0.0711471	-1.76573	0.0774406	0.168928	1271.38	1254.41	1524	1191.48	1255.83	1398.78	1260.32	1348.86	1503.76	1555.23	1550.24	1693.65	2073.15	1879.63	2148.68	1848.72	1633.06	1758.61	1496.85	1509.42	1742.51	1553.06	1581.72	1837.61	1768.78	1692.24	1536.69	CPAR2_100190	cpar5583	NA	NA	RER2	orf19.4028	C5_05330C	S. cerevisiae homolog RER2 has dehydrodolichyl diphosphate synthase activity, has role in protein glycosylation, dolichol biosynthetic process, ER to Golgi vesicle-mediated transport and localizes to endoplasmic reticulum	Ortholog(s) have dehydrodolichyl diphosphate synthase activity, role in ER to Golgi vesicle-mediated transport, dolichol biosynthetic process, protein glycosylation and endoplasmic reticulum localization	Putative cis-prenyltransferase involved in dolichol synthesis; participates in endoplasmic reticulum (ER) protein sorting; flow model biofilm induced
CPAR2_100200	3228.11	0.3953	0.121642	3.24969	0.00115531	0.00600327	4386.35	4591.61	3250.74	3770.97	4274.01	3162.09	3479.06	4308.77	3099.4	2125.53	2372.05	2316.67	2871.15	3876.38	3105.41	2023.99	2780.97	2518.4	3107.89	4510.74	3904.37	2029.49	2300.34	2617.22	3140.97	5410.05	1824.35	CPAR2_100200	cpar5584	HIS1	HIS1	HIS1	orf19.4026	C5_05320C	ATP phosphoribosyl transferase	Ortholog(s) have ATP phosphoribosyltransferase activity, role in histidine biosynthetic process and cytosol localization	ATP phosphoribosyl transferase; enzyme of histidine biosynthesis; acid upregulated/alkaline repressed by Rim101; regulated by Gcn2, Gcn4; strain CA9 is a his1 mutant; flow model biofilm induced; Spider biofilm repressed
CPAR2_100210	2583.32	-0.000642494	0.0776682	-0.00827229	0.9934	0.995828	867.904	803.247	1109.81	1064.23	850.94	1051.51	905.498	783.991	904.601	3669.32	3185.59	2928.55	3282.96	3459.5	3637.94	2818.78	3164.77	3384.61	3126.42	4335.37	3885.31	3602.07	3188.59	3445.21	3582.73	3601.72	3108.59	CPAR2_100210	cpar5585	NA	PRE1	PRE1	orf19.4025	C5_05310W	Putative beta 4 subunit of the 20S proteasome	Ortholog(s) have endopeptidase activator activity and role in proteasomal ubiquitin-dependent protein catabolic process, proteasomal ubiquitin-independent protein catabolic process	Putative beta 4 subunit of the 20S proteasome; Rim101-induced at acid pH; flucytosine induced; amphotericin B repressed
CPAR2_100220	1652.76	0.0142422	0.0700668	0.203266	0.838927	0.902094	1699.27	1979.48	1646.18	1686.76	2295.81	1750.63	1488.08	1862.85	1592.03	1488.38	1484.08	1625.25	1718.57	1530.65	1520.19	1486.03	1556.78	1466.84	1580.78	1775.63	1555.88	1570.66	1751.68	1943.9	1555.08	1538.56	1474.44	CPAR2_100220	cpar5586	NA	RIB5	RIB5	orf19.4024	C5_05300W	Putative riboflavin synthase	Ortholog(s) have riboflavin synthase activity, role in riboflavin biosynthetic process and cytosol, nucleus localization	Putative riboflavin synthase; fungal-specific (no human or murine homolog); farnesol-downregulated; protein present in exponential and stationary growth phase yeast cultures
CPAR2_100230	588.529	0.129543	0.138407	0.935958	0.349295	0.507158	706.235	790.111	623.814	687.46	815.489	601.623	782.578	637.458	710.514	506.16	584.704	753.382	337.965	435.714	520.6	312.004	342.91	657	489.455	544.325	605.146	535.452	489.305	639.275	661.826	667.706	452.077	CPAR2_100230	cpar5587	NA	MRP2	MRP2	orf19.4023	C5_05290C	Protein similar to S. cerevisiae Mrp2p, which is a component of the small subunit of the mitochondrial ribosome	Ortholog(s) have structural constituent of ribosome activity	Protein similar to S. cerevisiae Mrp2p, which is a component of the small subunit of the mitochondrial ribosome; transposon mutation affects filamentous growth
CPAR2_100240	378.607	-0.174481	0.100232	-1.74077	0.0817241	0.175386	486.753	404.11	468.428	395.625	394.995	391.289	457.802	386.613	560.544	447.655	360.946	379.803	364.005	352.537	316.907	381.944	289.093	314.144	328.181	279.054	307.611	344.208	294.507	289.452	488.306	445.297	292.588	CPAR2_100240	cpar5588	NA	SDH4	TIM18	orf19.4022	C5_05280C	Succinate dehydrogenase, membrane subunit	Ortholog(s) have protein channel activity	Succinate dehydrogenase, membrane subunit; induced in high iron
CPAR2_100250	2951.08	-0.0383044	0.0982325	-0.389936	0.696584	0.80416	1156.82	972.188	1207.57	1119.33	940.741	949.734	1178.41	996.779	934.424	3411.23	3485.16	3253.88	6088.2	4964.92	3557.98	4868.08	4228.49	3278.39	3744.65	3462.24	3404.89	3922.87	3793.98	2890.79	4563.07	4359.31	2944.93	CPAR2_100250	cpar5589	NA	NA	NA	orf19.4021	C5_05270C	Hypothetical protein	Ortholog of C. albicans SC5314 : orf19.4021, C. dubliniensis CD36 : Cd36_54870, Debaryomyces hansenii CBS767 : DEHA2D13992g and Pichia stipitis Pignal : PICST_40400	Ortholog of C. dubliniensis CD36 : Cd36_54870, C. parapsilosis CDC317 : CPAR2_100250, Debaryomyces hansenii CBS767 : DEHA2D13992g and Pichia stipitis Pignal : PICST_40400
CPAR2_100260	1518.19	-0.0314558	0.120018	-0.262093	0.79325	0.872061	1713.37	1669.79	1736.51	1475.22	1320.78	1446.66	1709.25	1467.45	1786.3	1540.31	1694.19	1547.05	1572.01	1684.24	1455.97	1518.08	1310.39	1538.04	1183.1	1095.86	1577.36	1519.66	1288.19	1100.28	2011.48	2044.2	985.499	CPAR2_100260	cpar5590	NA	NA	RSM7	orf19.4018	C5_05250C	S. cerevisiae homolog RSM7 has structural constituent of ribosome and localizes to mitochondrial small ribosomal subunit	Ortholog(s) have structural constituent of ribosome activity and mitochondrial small ribosomal subunit localization	Ortholog(s) have structural constituent of ribosome activity and mitochondrial small ribosomal subunit localization
CPAR2_100270	182.214	0.166998	0.146492	1.13997	0.254297	0.408545	189.934	154.279	200.631	211.476	142.328	192.838	167.091	121.476	180.217	192.585	170.356	96.8582	140.814	234.454	163.383	157.544	202.016	95.2921	210.514	425.574	131.11	208.059	180.856	120.137	243.434	192.714	193.81	CPAR2_100270	cpar5591	NA	NA	NA	orf19.4017	C5_05240C	Hypothetical protein	Ortholog of C. albicans SC5314 : orf19.4017, C. dubliniensis CD36 : Cd36_54840, Candida tenuis NRRL Y-1498 : cten_CGOB_00242 and Debaryomyces hansenii CBS767 : DEHA2D14058g	Ortholog of C. dubliniensis CD36 : Cd36_54840, C. parapsilosis CDC317 : CPAR2_100270, Candida tenuis NRRL Y-1498 : cten_CGOB_00242 and Debaryomyces hansenii CBS767 : DEHA2D14058g
CPAR2_100280	962.221	0.236638	0.0858478	2.75648	0.00584279	0.0228809	1250.17	964.163	985.404	1122.92	752.306	940.608	1248.67	953.839	971.496	839.818	827.081	649.888	1125.42	1187.69	904.014	1038.83	1182.4	656.642	913.909	1159.2	689.246	932.314	1199.5	644.6	898.88	1035.02	905.936	CPAR2_100280	cpar5592	NA	NA	YJR124C	orf19.3218	C5_03940C	Putative multidrug resistance protein	Has domain(s) with predicted role in transmembrane transport and integral to membrane localization	Putative multidrug resistance protein; upregulated by Efg1p
CPAR2_100290	3294.51	0.981125	0.0798948	12.2802	1.15694e-34	1.70308e-32	2860.76	3120.12	1249.51	3065.98	3960.34	1718.16	2792.02	3095.1	1201.87	2140.09	3855.6	4357.79	2511.67	4229.54	4828.19	2319.82	4580.47	4399.88	2127.13	4476.99	4217.81	2284.92	4306.42	5281.41	1970.68	4217.22	3782.27	CPAR2_100290	cpar5593	NA	NA	YBR016W	orf19.3215	C5_03960W	Hypothetical protein	Ortholog(s) have cellular bud membrane, mating projection membrane localization	Putative plasma membrane protein; in S. cerevisiae it is localized to the cell bud and mating projection membrane; repressed by alpha pheromone in SpiderM medium
CPAR2_100300	1827.82	1.08288	0.649083	1.66832	0.0952526	0.197726	914.305	1350.01	281.301	2364.77	3759.31	3616.27	686.383	1097.37	202.067	213.475	739.408	291.982	741.576	1535.3	3351.08	292.271	1687.59	607.383	7114.31	11833.5	1158.26	304.241	2211.23	1468.71	293.014	791.826	444.212	CPAR2_100300	cpar5594	TNA1	TNA1	TNA1	orf19.4335	C5_03060C	Putative nicotinic acid transporter	Ortholog(s) have nicotinamide mononucleotide transmembrane transporter activity, role in NAD transport, nicotinamide mononucleotide transport and Golgi apparatus, cell division site, cell tip, mitochondrion, plasma membrane localization	Putative nicotinic acid transporter; detected at germ tube plasma membrane by mass spectrometry; transcript induced upon phagocytosis by macrophage; rat catheter biofilm induced
CPAR2_100320	16129	-0.308656	0.17328	-1.78126	0.0748703	0.164497	20757.6	18979.3	20656.6	14341.5	13606.1	17132.2	16875.2	18325.4	22531.5	15930.7	12638.2	7578.91	25814	18153.5	11750.8	22398.4	15638.6	9603.67	16028.9	10390.2	12704	16938.8	13015.2	8494.62	23451.6	25419.4	6327.55	CPAR2_100320	cpar5596	NA	RPS5	RPS5	orf19.4336	C5_03070W	Ribosomal protein S5	Ortholog(s) have structural constituent of ribosome activity, role in rRNA export from nucleus and 90S preribosome, cytosolic small ribosomal subunit, membrane, nucleolus localization	Ribosomal protein S5; macrophage/pseudohyphal-induced after 16 h; downregulated upon phagocytosis by murine macrophage; Hap43-induced; Spider biofilm repressed
CPAR2_100330	431.759	-0.0441259	0.124932	-0.3532	0.723938	0.822461	399.774	454.824	474.904	399.146	405.843	421.839	412.433	491.743	447.558	493.285	462.115	232.175	437.225	407.064	514.608	510.042	517.885	306.992	450.835	584.349	336.262	437.585	449.728	334.06	539.061	447.301	288.861	CPAR2_100330	cpar5597	NA	NA	ESBP6	orf19.4337	C5_03080C	Predicted membrane transporter, member of the monocarboxylate porter (MCP) family, major facilitator superfamily (MFS)	Ortholog(s) have endoplasmic reticulum, mitochondrion localization	Predicted membrane transporter; monocarboxylate porter (MCP) family, major facilitator superfamily (MFS); Spider biofilm induced; rat catheter biofilm repressed
CPAR2_100340	97.6302	-1.28806	0.310981	-4.14193	3.44402e-05	0.000288644	90.0126	122.507	198.675	37.9638	71.3153	113.522	89.2062	107.894	297.478	241.94	129.156	136.576	57.0225	46.5876	67.483	101.415	30.6599	60.3835	53.1731	19.8371	21.8675	121.381	80.0984	60.1668	178.855	39.9443	60.8925	CPAR2_100340	cpar5598	FAV2	FAV2	NA	orf19.1120	C5_03750W	Putative adhesin-like protein	Ortholog of C. albicans SC5314 : orf19.1120/FAV2, C. dubliniensis CD36 : Cd36_53480, Lodderomyces elongisporus NRLL YB-4239 : LELG_04104 and Pichia stipitis Pignal : PICST_32059	Adhesin-like protein; induced by mating factor in MTLa/a opaque cells, in cyr1 null, in filaments; regulated by Nrg1, Rfg1, Tup1, Tec1, Efg1, Ntd80, Rob1, Brg1; induced in oralpharyngeal candidasis; Spider biofilm induced
CPAR2_100350	87.5426	-0.3628	0.141792	-2.55867	0.0105073	0.0366256	103.013	89.6753	124.268	96.5947	104.756	134.555	103.28	118.239	154.55	106.668	72.1085	44.4608	61.669	61.9239	39.3827	107.652	95.0129	44.0654	79.1434	97.0674	46.6577	114.737	79.6378	58.7538	112.219	56.6898	56.8739	CPAR2_100350	cpar5599	NA	NA	NA	orf19.4239	C5_02310C	Hypothetical protein	Ortholog of C. albicans SC5314 : orf19.4239, C. dubliniensis CD36 : Cd36_52120, Lodderomyces elongisporus NRLL YB-4239 : LELG_04105 and Candida orthopsilosis Co 90-125 : CORT_0F00450	Planktonic growth-induced gene
CPAR2_100360	6845.86	-0.0559155	0.0824721	-0.677993	0.497776	0.641311	8291.23	8982.88	8683.92	8183.46	8323.14	8283.32	8698.51	9156.49	9198.48	5105.24	5342.89	5111.26	8044.97	7468.39	6510.36	6428.17	5960.61	5979.87	5984.33	4725.03	6603.15	5231.09	5496.52	5459.16	6187.49	6490.72	4907.55	CPAR2_100360	cpar5600	NA	RET2	RET2	orf19.4236	C5_02300C	Protein that interacts with Crk1p in the two-hybrid system	Ortholog(s) have role in ER to Golgi vesicle-mediated transport, Golgi inheritance, Golgi localization, retrograde vesicle-mediated transport, Golgi to ER and COPI vesicle coat localization	Delta subunit of the coatomer complex (COPI); coats Golgi-derived transport vesicles; involved in retrograde transport between Golgi and ER; interacts with Crk1 in the two-hybrid system; Spider biofilm repressed
CPAR2_100370	681.872	0.208827	0.216307	0.96542	0.334334	0.493803	666.737	674.63	509.689	815.778	1171.79	880.372	628.493	824.969	627.413	436.583	448.245	752.385	289.424	380.631	614.697	286.448	509.063	1057.05	886.216	1009.08	1016.97	540.051	603.728	1125.69	365.306	470.554	818.552	CPAR2_100370	cpar5601	NA	PDE1	PDE1	orf19.4235	C5_02290W	Cyclic nucleotide phosphodiesterase (PDEase), low affinity	Ortholog(s) have 3',5'-cyclic-AMP phosphodiesterase activity, 3',5'-cyclic-GMP phosphodiesterase activity	Low affinity cyclic nucleotide phosphodiesterase; mediates cAMP signaling in response to glucose or intracellular acidification; macrophage-repressed; Spider biofilm induced
CPAR2_100380	3132.11	-0.0421937	0.0909238	-0.464056	0.642608	0.763693	2489.65	2271.4	2642.63	2733.13	2444.55	2799.48	2451.95	2393.66	2695.96	3228.21	2880.86	3121.77	3248.31	3295.91	2945.61	2709	2778.86	3912.89	4341.7	4184.06	3703.31	3862.63	3876.08	3795.19	3301.37	3388.07	3070.69	CPAR2_100380	cpar5602	NA	NA	PRE4	orf19.4230	C5_02230W	20S proteasome subunit (beta7)	Ortholog(s) have role in proteasomal ubiquitin-dependent protein catabolic process, proteasomal ubiquitin-independent protein catabolic process, proteasome assembly	20S proteasome subunit (beta7); protein present in exponential and stationary growth phase yeast cultures
CPAR2_100390	2354.4	0.065111	0.0564223	1.15399	0.248503	0.401547	1924.02	1855.21	1841.76	1859	1830.03	1744.2	1892.7	1865.35	2076.66	2582.72	2554.58	2561.12	2248.2	2401.45	2627.98	2666.87	2741.09	2859.48	2012.83	2891.18	2852.53	2686.09	2504.51	2603.85	2635.28	2745.9	2504.18	CPAR2_100390	cpar5603	NA	NA	YMR31	orf19.4225.1	C5_02190C	Hypothetical protein	Ortholog(s) have mitochondrion localization	Ortholog(s) have mitochondrion localization
CPAR2_100400	39.2809	-0.805043	0.208353	-3.86383	0.000111621	0.00080202	36.3843	34.1966	70.7926	49.0086	47.3798	104.752	58.5858	37.4458	88.9387	37.9738	29.191	25.7676	35.888	12.541	15.8398	30.6783	7.92586	32.0465	34.8946	33.0294	25.1848	51.1307	33.8575	27.6317	48.2328	23.9157	27.372	CPAR2_100400	cpar5604	NA	NA	NA	orf19.4227	C5_02200W	Hypothetical protein	Ortholog of C. albicans SC5314 : orf19.4227, C. dubliniensis CD36 : Cd36_52020, Debaryomyces hansenii CBS767 : DEHA2F14278g and Candida orthopsilosis Co 90-125 : CORT_0F00500	Ortholog of C. parapsilosis CDC317 : CPAR2_100400, C. dubliniensis CD36 : Cd36_52020, Debaryomyces hansenii CBS767 : DEHA2F14278g and Candida orthopsilosis Co 90-125 : CORT_0F00500
CPAR2_100410	2170.34	0.129563	0.0527008	2.45846	0.0139534	0.0460911	2583.74	2392.42	2136.44	2487.48	2536.97	2400.97	2455.28	2327.79	2300.25	1724.66	1925.01	2053.75	2176.77	2335.68	2011.79	1873.71	2208.13	2222.61	2074.26	2071.34	1915.34	2010.62	2230.1	2157.61	2037.38	2204.14	1745.08	CPAR2_100410	cpar5605	NA	NA	GET4	orf19.4228	C5_02210W	S. cerevisiae homolog GET4 has role in posttranslational protein targeting to membrane, protein insertion into ER membrane and localizes to cytoplasm	Ortholog(s) have role in posttranslational protein targeting to membrane, protein insertion into ER membrane and TRC complex, nucleus localization	Protein with a role in insertion of tail-anchored proteins into the ER membrane; Spider biofilm repressed
CPAR2_100420	685.421	0.270823	0.124624	2.17312	0.0297716	0.0833347	388.748	308.341	270.934	424.971	440.085	409.651	348.909	297.47	366.704	710.309	776.289	650.875	831.055	818.46	767.76	768.19	1081.93	851.167	923.85	1326.59	735.82	701.56	1007.94	1109.92	685.612	786.565	716.649	CPAR2_100420	cpar5606	NA	NA	DDP1	orf19.4229	C5_02220C	S. cerevisiae homolog DDP1 has role in inositol phosphate dephosphorylation, diadenosine polyphosphate catabolic process	Ortholog(s) have bis(5'-adenosyl)-hexaphosphatase activity, bis(5'-adenosyl)-pentaphosphatase activity, diphosphoinositol-polyphosphate diphosphatase activity, endopolyphosphatase activity, m7G(5')pppN diphosphatase activity	Putative polyphosphate phosphatase; role in hydrolysis of diphosphorylated inositol polyphosphates and diadenosine polyphosphates; Spider biofilm induced
CPAR2_100430	1436.06	0.140667	0.085063	1.65368	0.0981928	0.202197	1640.45	1431.64	1375.22	1579.33	1386.76	1611.58	1401.4	1342.92	1407.32	1176.77	1318.52	1072.86	1533.32	1655.74	1414.02	1371.89	1566.73	1532.81	1352.2	1635.5	1406.65	1399.27	1603.21	1634.09	1421.73	1534.48	967.139	CPAR2_100430	cpar5607	NA	NA	SSP120	orf19.3173	C5_01980C	S. cerevisiae homolog SSP120 localizes to cytoplasm	Ortholog(s) have Golgi apparatus, endoplasmic reticulum localization	Ortholog(s) have Golgi apparatus, endoplasmic reticulum localization
CPAR2_100440	166.545	-0.109214	0.145355	-0.751359	0.452436	0.602654	301.613	263.822	238.454	240.331	239.416	253.91	292.547	245.028	326.74	147.252	115.351	105.387	107.344	106.802	82.5016	83.0912	75.5971	96.7746	94.5886	154.664	135.681	183.068	120.967	114.996	153.17	103.696	113.925	CPAR2_100440	cpar5608	NA	NA	MIC14	orf19.588	C5_00850C	S. cerevisiae homolog MIC14 has role in aerobic respiration and localizes to mitochondrial intermembrane space, nucleus	Ortholog(s) have role in aerobic respiration and mitochondrial intermembrane space, nucleus localization	Ortholog(s) have role in aerobic respiration and mitochondrial intermembrane space, nucleus localization
CPAR2_100450	595.71	-0.00430718	0.0737037	-0.0584392	0.953399	0.973752	596.471	672.057	491.52	603.028	639.793	612.48	597.491	614.104	594.9	556.645	578.598	516.521	694.605	669.943	675.561	634.185	602.703	497.28	605.861	541.184	541.864	590.525	536.756	442.201	661.05	708.82	608.031	CPAR2_100450	cpar5609	NA	IMP2	IMP2	orf19.1981	C5_00860W	S. cerevisiae homolog IMP2 has endopeptidase activity, has role in protein processing involved in protein targeting to mitochondrion and localizes to mitochondrial inner membrane peptidase complex	Ortholog(s) have endopeptidase activity, role in protein processing involved in protein targeting to mitochondrion and mitochondrial inner membrane peptidase complex localization	Predicted subunit of the mitochondrial inner membrane peptidase complex involved in protein targeting to mitochondria
CPAR2_100460	410.371	0.403001	0.136292	2.95689	0.00310762	0.0134344	221.583	217.915	165.354	259.691	336.546	228.067	245.776	299.635	187.349	437.701	561.864	919.247	258.188	279.523	414.842	439.489	594.534	702.96	342.332	548.48	428.7	374.701	530.94	841.984	233.293	312.211	697.117	CPAR2_100460	cpar5610	NA	NA	NA	NA	NA	Hypothetical protein	Has domain(s) with predicted role in transmembrane transport and integral to membrane localization	NA
CPAR2_100470	296.783	-0.327149	0.123	-2.65975	0.0078198	0.0290761	198.083	223.558	253.54	273.602	230.246	344.89	198.171	231.302	234.252	344.632	326.738	288.266	341.917	235.453	262.677	331.882	369.585	306.071	519.108	311.442	285.983	394.461	355.827	390.048	297.482	197.25	266.684	CPAR2_100470	cpar5611	NA	NA	NA	NA	NA	Hypothetical protein	Has domain(s) with predicted role in transmembrane transport and integral to membrane localization	NA
CPAR2_100480	13.0375	-4.35132	0.482578	-9.01682	1.93629e-19	1.17013e-17	1.25005	2.13056	8.97784	1.34254	2.63149	8.44597	0	0	17.8276	43.6595	1.66736	0.92325	55.6743	3.5598	0.839309	59.4001	0	0.899845	29.2796	2.56959	2.65405	53.8654	0.817525	0	49.1852	4.4114	0	CPAR2_100480	cpar5612	NA	NA	NA	NA	NA	Oxidoreductase family	Similar to S. cerevisiae Gre2p (methylglyoxal reductase); expression increased in fluconazole and voriconazole resistant strains	NA
CPAR2_100490	1760.8	0.48846	0.225668	2.16451	0.0304251	0.0847916	1817.31	733.513	1028.85	1390.32	632.475	809.867	1484.74	739.081	714.754	3093.66	2263.17	565.965	2405.12	5054.82	864.691	1959.37	3370.11	521.342	1768.64	2365.16	602.994	1830.95	3217.39	564.559	4049.02	3044.32	649.378	CPAR2_100490	cpar5613	NA	GIT3	NA	orf19.1979	C5_00880C	Putative glycerophosphoinositol permease	Has domain(s) with predicted transmembrane transporter activity, role in transmembrane transport and integral to membrane localization	Glycerophosphocholine permease; white cell specific transcript; fungal-specific; alkaline repressed; caspofungin, macrophage/pseudohyphal-repressed; flow model biofilm induced; Spider biofilm induced
CPAR2_100500	1695.32	0.0953486	0.0561857	1.69703	0.0896918	0.189309	2254.45	1979.45	1817.57	1927.61	1918.89	1697.74	2098.9	1825.55	2117.23	1565.38	1601.78	1604.85	1723.52	1761.85	1423.44	1520.55	1551.91	1515.98	1462.49	1580.94	1427.2	1554.65	1540.48	1368.37	1669.55	1906.33	1357	CPAR2_100500	cpar5614	NA	URA4	URA4	orf19.1977	C5_00900C	Dihydroorotase	Ortholog(s) have dihydroorotase activity, role in 'de novo' pyrimidine nucleobase biosynthetic process, pyrimidine nucleotide biosynthetic process and cytoplasm, nucleus localization	Dihydroorotase; protein present in exponential and stationary growth phase yeast cultures
CPAR2_100520	104.664	-0.0851664	0.265489	-0.32079	0.748369	0.839466	85.9494	130.269	83.3918	89.7314	122.857	58.595	120.526	158.716	135.25	122.021	127.837	257.215	20.9759	26.9474	75.5219	97.6299	51.5259	157.555	78.6979	71.1543	128.833	76.6674	51.769	146.762	88.2	87.8971	173.429	CPAR2_100520	cpar5616	NA	NA	DIB1	orf19.1975	C5_00920W	S. cerevisiae homolog DIB1 has role in nuclear mRNA splicing, via spliceosome and localizes to U4/U6 x U5 tri-snRNP complex, U5 snRNP	Ortholog(s) have role in mRNA splicing, via spliceosome and U4/U6 x U5 tri-snRNP complex, U5 snRNP localization	Ortholog(s) have role in mRNA splicing, via spliceosome, regulation of DNA methylation and U4/U6 x U5 tri-snRNP complex, U5 snRNP localization
CPAR2_100530	12593.3	-0.202898	0.0883823	-2.29569	0.0216938	0.065138	11459.9	10630.6	14151.5	12263.9	10858.5	12292.7	13698	9763.71	16008.7	17332.8	12403.1	11808.6	10322.5	10898.8	10518	13506.2	12958.4	14112.4	10426.8	11366	12009	15220.2	13437.6	13023.4	17387.4	11393.3	10766.9	CPAR2_100530	cpar5617	NA	TFS1	TFS1	orf19.1974	C5_00930C	Putative carboxypeptidase y inhibitor	Ortholog(s) have peptidase inhibitor activity, phospholipid binding activity and role in regulation of Ras protein signal transduction, regulation of proteolysis	Putative carboxypeptidase y inhibitor; transcript regulated upon yeast-hypha switch; colony morphology-related gene regulation by Ssn6
CPAR2_100540	623.858	0.140784	0.110449	1.27466	0.20243	0.347637	146.897	152.996	191.729	133.44	112.566	95.0112	157.871	147.966	129.228	918.033	943.118	753.762	965.727	1014.72	999.86	844.998	1047.64	664.81	622.656	819.876	827.947	870.459	978.029	672.613	908.71	939.313	784.2	CPAR2_100540	cpar5618	NA	HAP5	HAP5	orf19.1973	C5_00940C	Putative component of CCAAT-binding transcription factor	Ortholog(s) have DNA binding, RNA polymerase II core promoter proximal region sequence-specific DNA binding, sequence-specific DNA binding transcription factor activity	Component of CCAAT-binding transcription factor; roles in filamentous growth, low-iron induction of FRP1; regulates genes involved in respiratory growth; functional homolog of S. cerevisiae Hap5p; Cap1p-dependent expression in low iron
CPAR2_100550	1274.2	0.105926	0.0951039	1.11379	0.265368	0.419691	1557.07	1507.53	1390.23	1233.83	1165.21	1080.8	1495.92	1513.27	1470.79	1332.07	1379.51	1479.14	960.161	1160.81	1231.96	1135.09	1166.32	1165.72	1032.09	1011.36	1253.68	1103.59	1173	1089.88	1326.05	1482.51	1505.75	CPAR2_100550	cpar5619	NA	NA	SET5	orf19.1972	C5_00950C	S. cerevisiae homolog SET5 localizes to cytoplasm, nucleus	Ortholog(s) have S-adenosylmethionine-dependent methyltransferase activity, role in histone lysine methylation and cytoplasm, nuclear chromatin localization	Ortholog(s) have S-adenosylmethionine-dependent methyltransferase activity, role in histone lysine methylation and cytoplasm, nuclear chromatin localization
CPAR2_100560	2579.48	0.842699	0.178746	4.7145	2.42309e-06	2.74378e-05	2914.43	3995.54	2141.23	2785.27	4735.82	1905.48	2135.56	4537.23	1148.32	1106.73	2014.12	2891.39	675.035	1756.13	4020.52	665.252	1911.96	3922.07	1388.36	2010.58	4510.02	1119.6	1861.39	4498.02	1841.23	3775.4	3379.14	CPAR2_100560	cpar5620	NA	GAP1	NA	orf19.4304	C5_02790C	General amino acid permease	Ortholog(s) have amino acid transmembrane transporter activity, role in amino acid transmembrane transport, filamentous growth of a population of unicellular organisms and cell surface, fungal-type cell wall localization	Amino acid permease; antigenic in human/mouse; 10-12 transmembrane regions; regulated by nitrogen source; alkaline, GlcNAc, phagocytosis induced; WT virulence in mice; Spider and flow model biofilm induced
CPAR2_100565	12.4912	-1.06263	0.40971	-2.59362	0.00949722	0.0338445	17.0949	42.3663	18.0589	28.8954	46.3708	29.2275	12.729	27.7974	22.2618	4.24608	5.36375	3.87429	10.933	5.56279	7.91368	6.86126	0	0.932774	11.9404	1.79366	2.78644	9.47793	3.59203	0.886715	10.8277	2.85828	2.6105	CPAR2_100565	NA	NA	NA	NA	orf19.4305	C5_02800C	Hypothetical protein	Ortholog of C. albicans SC5314 : orf19.4305, C. dubliniensis CD36 : Cd36_52590, Debaryomyces hansenii CBS767 : DEHA2G06908g and Candida guilliermondii ATCC 6260 : PGUG_02858	Ortholog of C. dubliniensis CD36 : Cd36_52590, C. parapsilosis CDC317 : CPAR2_100565, Debaryomyces hansenii CBS767 : DEHA2G06908g and Candida guilliermondii ATCC 6260 : PGUG_02858
CPAR2_100570	1522.45	-0.682987	0.26336	-2.59336	0.00950441	0.0338491	1424.6	3262.84	1028.57	1269.72	3245.05	1032.45	1088.42	2989.66	899.217	1663.88	1231.57	1573.44	856.793	438.914	1929.6	1784.57	582.974	1070.51	2036.29	733.89	1998.07	1679.76	363.155	1327.67	1965.22	1400.08	2229.33	CPAR2_100570	cpar5621	NA	NA	NA	NA	NA	Hypothetical protein	Has domain(s) with predicted amino acid transmembrane transporter activity, role in amino acid transmembrane transport, amino acid transport, transmembrane transport and integral to membrane, membrane localization	NA
CPAR2_100580	286.788	-0.0789063	0.103682	-0.761044	0.446631	0.597694	418.814	439.107	451.437	386.172	503.782	512.623	429.38	442.129	438.871	286.786	228.066	169.744	170.424	166.779	191.386	179.994	207.592	170.363	179.484	249.681	203.052	226.314	191.518	231.97	222.373	199.618	245.831	CPAR2_100580	cpar5622.1	NA	NA	LSM8	orf19.4305.1	C5_02810W	Hypothetical protein	Ortholog(s) have RNA binding activity, role in mRNA splicing, via spliceosome and U4/U6 x U5 tri-snRNP complex, U6 snRNP, nucleolus localization	Ortholog(s) have RNA binding activity, role in mRNA splicing, via spliceosome and U4/U6 x U5 tri-snRNP complex, U6 snRNP, nucleolus localization
CPAR2_100590	783.163	0.108266	0.110319	0.981387	0.326402	0.486858	976.004	725.852	775.064	829.227	624.018	704.584	920.209	671.155	900.533	769.855	792.252	568.49	920.774	1165.4	691.759	953.492	845.625	655.473	585.4	609.183	699.71	809.483	877.217	546.16	995.266	989.833	543.379	CPAR2_100590	cpar5622	NA	NA	MDE1	orf19.4306	C5_02820C	S. cerevisiae homolog MDE1 has role in L-methionine salvage from methylthioadenosine and localizes to cytoplasm	Ortholog(s) have methylthioribulose 1-phosphate dehydratase activity, role in L-methionine salvage from methylthioadenosine and cytoplasm localization	Ortholog(s) have methylthioribulose 1-phosphate dehydratase activity, role in L-methionine salvage from methylthioadenosine and cytoplasm localization
CPAR2_100600	1120.55	0.161692	0.0712564	2.26916	0.0232583	0.0686863	844.482	874.881	777.761	1029.37	976.501	963.485	853.378	873.378	888.965	1013.47	1160.61	1320.38	1241.12	1317.32	1314.05	1183.57	1463.82	1283.24	1116.38	1237.55	1142.49	1105.84	1447.7	1545.29	1001.48	1119.53	1158.86	CPAR2_100600	cpar5623	NA	NA	DID2	orf19.4307	C5_02830W	S. cerevisiae homolog DID2 has role in late endosome to vacuole transport via multivesicular body sorting pathway, protein targeting to vacuole and localizes to late endosome	Ortholog(s) have role in late endosome to vacuole transport via multivesicular body sorting pathway, protein targeting to vacuole and late endosome localization	Ortholog(s) have role in late endosome to vacuole transport via multivesicular body sorting pathway, protein targeting to vacuole and late endosome localization
CPAR2_100610	6091.19	-0.158759	0.150267	-1.05651	0.290734	0.447481	8395.64	9702.93	9500.52	7658.73	6542.59	5361.34	9117.68	8810.95	7864.9	4707.6	4346.01	4299.02	8320.78	7301.56	5055.22	6924.31	4269.07	4496.32	4336.3	3606.02	5542.89	5295.1	4442.07	3016.1	5953.56	5027.5	4567.33	CPAR2_100610	cpar5624	NA	HSL1	HSL1	orf19.4308	C5_02840C	Probable protein kinase	Ortholog(s) have protein kinase activity	Probable protein kinase involved in determination of morphology during the cell cycle of both yeast-form and hyphal cells via regulation of Swe1p and Cdc28p; required for full virulence and kidney colonization in mouse systemic infection
CPAR2_100620	2304.04	-0.990055	0.174654	-5.66866	1.4392e-08	2.6147e-07	3674.43	3469.16	4661.23	2130.55	2405.83	3341.89	3160.44	3523.57	5078.59	2252.76	1218.07	1814.78	3186.84	1419.74	1713.42	3123.33	914.836	1139.6	2076.63	683.843	1311.98	2061.93	940.965	851.057	2841.3	1571.76	1640.63	CPAR2_100620	cpar5625	NA	URA7	URA7	orf19.3941	C5_04570C	CTP synthase 1	Ortholog(s) have CTP synthase activity	CTP synthase 1; flucytosine induced; protein present in exponential and stationary growth phase yeast cultures
CPAR2_100630	201.149	0.00255826	0.110539	0.0231434	0.981536	0.989946	32.2123	23.0914	54.7041	35.077	22.8758	31.4345	34.3196	35.2882	34.7814	335.622	322.65	170.384	339.43	313.095	280.409	314.342	329.347	210.55	240.932	329.812	211.866	340.466	359.243	199.071	330.185	319.734	180.112	CPAR2_100630	cpar5626	NA	NA	VPS25	orf19.3942	C5_04580C	S. cerevisiae homolog VPS25 has role in negative regulation of transcription from RNA polymerase II promoter by glucose, protein targeting to vacuole and localizes to ESCRT II complex	Ortholog(s) have structural molecule activity	Ortholog(s) have structural molecule activity
CPAR2_100640	5948.25	-0.215882	0.142698	-1.51286	0.130316	0.250215	10297.1	8828.02	10223.6	7392.8	6724.99	9638.84	9408.59	8816.76	12778.1	5604.47	4084.82	2017.86	5251.18	4575.36	3404.37	5448.16	3985.79	2201.93	4283.16	3860.78	3778.04	4780.89	4270.1	2799.93	6481.53	7384.92	2280.73	CPAR2_100640	cpar5627.1	NA	RPL43A	RPL43A	orf19.3942.1	C5_04590C	Putative ribosomal protein, large subunit	Ortholog(s) have cytosol localization	Putative ribosomal protein, large subunit; repressed by human whole blood or PMNs; colony morphology-related gene regulation by Ssn6; Spider biofilm repressed
CPAR2_100650	4244.25	0.120711	0.0603255	2.00099	0.0453936	0.114	4108.12	4812.24	4173.73	4511.68	5053.98	3822.06	4137.31	4583.13	3680.99	3886.84	3962.31	4512.15	3836.42	3870.8	4961.04	3757.53	4348.18	4611.61	4321.59	4885.46	5199.25	3811.98	3931.24	4680.73	3122.14	3667.16	4345.02	CPAR2_100650	cpar5627	NA	GRR1	GRR1	orf19.3944	C5_04600C	Hypothetical protein	Ortholog(s) have protein binding, bridging, ubiquitin-protein ligase activity	F-box protein component of the SCF ubiquitin-ligase complex required for cell cycle progression; involved in negative control of pseudohyphal growth; Spider biofilm induced
CPAR2_100660	844.248	-0.108807	0.0740639	-1.46909	0.141808	0.266662	743.116	820.733	831.882	683.24	828.11	776.456	743.107	826.943	963.429	832.624	830.665	876.71	773.852	761.675	927.385	667.736	639.471	1035.99	911.944	886.116	1129.62	875.921	809.035	965.544	832.396	830.127	990.882	CPAR2_100660	cpar5628	NA	NA	YJR084W	orf19.3945	C5_04610W	S. cerevisiae homolog CSN12 has role in nuclear mRNA splicing, via spliceosome, adaptation of signaling pathway by response to pheromone involved in conjugation with cellular fusion and localizes to signalosome	Ortholog(s) have role in adaptation of signaling pathway by response to pheromone involved in conjugation with cellular fusion, mRNA splicing, via spliceosome and cytosol, nucleus, transcriptionally active chromatin localization	Predicted COP9 signalosome complex subunit 12; flow model biofilm induced
CPAR2_100670	4790.49	0.153026	0.0847003	1.80668	0.0708123	0.158554	3746.35	4927.99	4479.91	4469.13	5370.03	3520.52	3804.52	4875.51	4038.97	4779.49	4843.76	4543.6	4276.88	4989.28	7064.64	4171.67	5469.15	6337.34	3518.55	4545.02	6601.98	4033.14	4599.25	6176.66	4333.39	5021.23	4805.31	CPAR2_100670	cpar5629	NA	NA	JSN1	orf19.4262	C5_02500C	Hypothetical protein	Ortholog(s) have mRNA binding activity and role in cellular protein complex localization, establishment of mitochondrion localization, nuclear-transcribed mRNA catabolic process, deadenylation-dependent decay	Ortholog(s) have mRNA binding activity and role in cellular protein complex localization, establishment of mitochondrion localization, nuclear-transcribed mRNA catabolic process, deadenylation-dependent decay
CPAR2_100680	4571.04	-0.25206	0.126169	-1.9978	0.0457386	0.114566	4464.08	4028.42	4559.36	3160.56	3153.45	3617.76	4059.82	3913.6	4950.77	5476.41	4621.99	3472.75	6903.85	5967.41	5191.36	6671.52	4720.98	3494.8	4687.11	3092.01	4261.79	4784.13	4246.52	3062.6	6775.89	6244.1	3835.11	CPAR2_100680	cpar5630	NA	TIF5	TIF5	orf19.4261	C5_02490C	Putative translation initiation factor	Ortholog(s) have GDP-dissociation inhibitor activity, GTPase activator activity, translation initiation factor binding activity and role in mature ribosome assembly, negative regulation of translational initiation	Putative translation initiation factor; repressed upon phagocytosis by murine macrophage; Spider biofilm repressed
CPAR2_100690	2578.14	0.145951	0.0721116	2.02396	0.0429742	0.109687	1351.57	1149.16	1284.95	1288.03	1226.13	1073.79	1128.44	1211.58	1091.08	3502.2	3416.86	3145.2	3300.8	3468.31	3571.55	3707.56	3880.85	3267.38	2368.71	3137.3	3095.5	3041.57	3485.16	3289.14	2995.58	3609.09	2522.32	CPAR2_100690	cpar5631	NA	NA	FIP1	orf19.4258	C5_02480W	Putative pre-mRNA polyadenylation factor	Ortholog(s) have RNA binding, protein binding, bridging activity, role in mRNA cleavage, mRNA polyadenylation, response to drug and mRNA cleavage and polyadenylation specificity factor complex localization	Puttaive pre-mRNA polyadenylation factor; heterozygous null mutant exhibits hypersensitivity to parnafungin and cordycepin in the C. albicans fitness test
CPAR2_100700	6873.07	0.28888	0.123412	2.34078	0.0192436	0.0592689	11036.4	12107.5	10773	10422.7	11077.4	7927.51	11808	12487.2	8664.86	4361.89	4851.19	2788.72	5765.36	7157.86	4739.61	4942.2	5412.3	4348.93	4917.75	7763.01	4750.81	4836.2	5886.6	3032.76	4420.69	4968.32	4324.16	CPAR2_100700	cpar5632	NA	INT1	BUD4	orf19.4257	C5_02470W	Integrin-like protein	Ortholog(s) have GTP binding, cell adhesion molecule binding activity	Protein structurally similar to alpha-subunit of human leukocyte integrin; role in morphogenesis, adhesion, and mouse cecal colonization and systemic virulence; similar to S. cerevisiae Bud4; Hap43-induced gene
CPAR2_100710	445.916	1.21338	0.239584	5.06453	4.09419e-07	5.56411e-06	755.848	981.908	585.694	713.907	1014.56	614.327	874.66	983.317	645.517	98.1886	407.312	578.526	64.5191	190.271	239.151	45.489	260.746	422.344	93.9422	243.776	472.013	77.7059	323.032	391.18	125.66	307.131	529.019	CPAR2_100710	cpar5633	ECM331	ECM331	NA	orf19.4255	C5_02460C	GPI-anchored protein	Ortholog(s) have cell surface, fungal-type cell wall, plasma membrane localization	GPI-anchored protein; mainly at plasma membrane, also at cell wall; Hap43, caspofungin-induced; Plc1-regulated; Hog1, Rim101-repressed; colony morphology-related regulated by Ssn6; induced by ketoconazole and hypoxia
CPAR2_100720	1774.9	-0.0607846	0.0751398	-0.808953	0.418542	0.574707	1592.99	1913.61	1562.6	1564.8	1971.17	1609.95	1325.27	1921.5	1473.73	1593.02	1676.28	1958.61	2158.62	1913.96	2111.47	1905.62	1900.4	1963.09	1620.12	1324.46	1777.95	1713.75	1752.75	2034.86	1911.09	1853.43	1817.12	CPAR2_100720	cpar5634	NA	NA	NA	orf19.4014	C5_05210W	Planktonic growth-induced gene	Ortholog(s) have endoplasmic reticulum localization	Planktonic growth-induced gene
CPAR2_100730	936.823	0.0318587	0.0751805	0.423763	0.671738	0.785379	1202.13	1356.14	1130.52	1108.5	1269.13	964.826	1108.49	1348.72	1109.54	774.925	840.242	827.086	859.005	745.1	890.334	807.688	880.591	858.018	618.732	591.697	754.564	847.704	940.689	965.05	876.81	814.515	803.487	CPAR2_100730	cpar5635	NA	NA	YHR045W	orf19.4013	C5_05200C	Putative protein of unknown function	Ortholog(s) have endoplasmic reticulum localization	Putative protein of unknown function; Hap43p-repressed gene; S. cerevisiae ortholog YHR045W localizes to the endoplasmic reticulum
CPAR2_100740	1606.7	0.516814	0.348423	1.48329	0.137997	0.260948	1839.96	2461.01	1175.92	2935.5	3995.14	3232.28	1308.67	2309.78	839.342	558.288	780.819	993.423	773.509	1238.56	1210.45	403.609	1091.44	1138.31	3519.97	4664.48	1319.8	561.717	822.64	1579.93	661.071	1253.13	712.106	CPAR2_100740	cpar5636	PCL5	PCL5	PCL5	orf19.4012	C5_05190W	Protein similar to S. cerevisiae Pcl5p and other cyclins for Pho85p kinase	Ortholog(s) have cyclin-dependent protein serine/threonine kinase regulator activity	Putative cyclin for Pho85 kinase; Gcn4-induced; suppresses toxicity of C. albicans Gcn4 overproduction in S. cerevisiae via increased Pho85-dependent phosphorylation and degradation of Gcn4; rat catheter and Spider biofilm induced
CPAR2_100750	1061.93	-0.0538252	0.1112	-0.48404	0.628357	0.754844	1021.07	2065.82	1225.38	1075.66	2171.81	1336.04	1159.32	2114.28	1142.11	751.516	791.202	1120.18	629.96	671.336	799.963	601.913	682.312	945.585	917.492	939.765	949.476	723.476	701.639	992.37	974.787	820.277	1347.32	CPAR2_100750	cpar5637	NA	NA	NA	NA	NA	Hypothetical protein	Has domain(s) with predicted aspartic-type endopeptidase activity and role in proteolysis	NA
CPAR2_100760	2084.56	0.0923045	0.0674758	1.36796	0.171323	0.307461	2140.44	2150.7	1905.59	2339.17	2500.81	2414.76	1997.31	1992.64	2114.4	1796.6	1988.14	1923.89	1958.98	2024.44	1956.16	1728.92	2039.79	2181.14	2305.12	2487.77	2134.12	1885.5	2004.74	2283.96	1977.67	2225.44	1824.89	CPAR2_100760	cpar5638	NA	NA	EMC2	orf19.3939	C5_04550W	S. cerevisiae homolog EMC2 has role in protein folding in endoplasmic reticulum and localizes to endoplasmic reticulum	Ortholog(s) have role in protein folding in endoplasmic reticulum and ER membrane protein complex, cell division site, cytosol, mitotic spindle pole body, nucleus localization	Ortholog(s) have role in protein folding in endoplasmic reticulum and ER membrane protein complex, cell division site, cytosol, mitotic spindle pole body, nucleus localization
CPAR2_100770	3859.49	0.242638	0.262008	0.92607	0.35441	0.513027	5831.72	5036.5	4452.68	5959.42	6856.38	4725.25	9091.99	5699.01	5635.76	4176.95	2879.34	3275.48	1125.5	1790.94	3171.84	1290.31	1716.8	2483.28	1255.17	4912.91	3537.77	4378.17	2707.12	2545.47	2575.64	1735.53	5359.21	CPAR2_100770	cpar5639.2	NA	NA	NA	NA	NA	similar to metallothionein	Ortholog of Candida orthopsilosis Co 90-125 : CORT_0F00874	NA
CPAR2_100780	1217.16	0.410036	0.375604	1.09167	0.274978	0.429564	2582.49	2364.78	1850.94	2556.05	3229.87	2277.41	2735.28	2984.45	2518.13	467.196	192.86	168.102	185.34	554.632	922.298	166.297	390.231	643.655	455.917	1314.94	1571.63	759.876	644.198	731.755	179.866	212.829	202.315	CPAR2_100780	cpar5639.1	NA	NA	NA	NA	NA	Hypothetical protein	Ortholog of Candida orthopsilosis Co 90-125 : CORT_0F00877	NA
CPAR2_100790	835.527	-0.123026	0.154528	-0.796144	0.425948	0.579938	1202.82	991.465	1301.67	832.998	664.554	891.861	1239.91	917.923	1417.34	1023.74	937.213	539.942	745.135	737.069	682.543	658.655	569.038	623.231	593.041	531.862	766.266	818.038	693.94	439.682	1096.67	1100.36	542.258	CPAR2_100790	cpar5639	NA	NA	RSM26	orf19.3938	C5_04530W	Putative mitochondrial ribosomal protein of the small subunit	Ortholog(s) have structural constituent of ribosome activity, role in cellular response to drug and mitochondrial small ribosomal subunit localization	Putative mitochondrial ribosomal protein of the small subunit; mutation confers hypersensitivity to 5-fluorocytosine (5-FC), 5-fluorouracil (5-FU), and tubercidin (7-deazaadenosine)
CPAR2_100800	1747.31	0.140399	0.0403078	3.48316	0.000495529	0.0029118	1426.65	1562.3	1455.15	1569.53	1630	1468.41	1492.95	1526	1409.59	1513.13	1809.81	2065.06	1941.75	1994.86	2038.1	1522.18	1815.47	1833.03	1840.67	2237.15	1965.01	1630.6	1744.52	1818.04	1809.48	2007.82	2049.99	CPAR2_100800	cpar5640	NA	NA	TIP41	orf19.3937	C5_04520W	S. cerevisiae homolog TIP41 has role in signal transduction and localizes to cytoplasm, nucleus	Ortholog(s) have protein phosphatase type 2A regulator activity, role in cellular response to nitrogen starvation, signal transduction and cytosol, nucleus localization	Ortholog(s) have protein phosphatase type 2A regulator activity, role in TOR signaling cascade, cellular response to nitrogen starvation and cytosol, nucleus localization
CPAR2_100810	2571.78	0.0947281	0.123769	0.76536	0.444057	0.596156	4155.64	4520.77	3431.96	3994.6	5165.65	3510.48	3730.61	5004.75	3377.12	1635.69	1318.73	1093.92	1524.15	2174.54	1914.56	1686.14	1719.82	1972.96	2047.09	1552.47	2591.24	1746.29	1969.01	2327.65	1754.33	2002.7	1515.24	CPAR2_100810	cpar5641	NA	GDE1	GDE1	orf19.3936	C5_04510W	Putative glycerophosphocholine phosphodiesterase	Ortholog(s) have glycerophosphocholine phosphodiesterase activity, role in cellular response to drug, glycerophospholipid catabolic process and cytosol, ribosome localization	Glycerophosphocholine phosphodiesterase; mutation confers hypersensitivity to 5-fluorouracil (5-FU); F-12/CO2 early biofilm induced
CPAR2_100820	8408.32	0.183381	0.310167	0.591233	0.554365	0.69127	11478	15390.2	6541.62	12129.7	19443.6	6867.79	10054	15086.4	5060.3	3795.14	2059.74	1729.25	7882.54	6868.8	12043.8	5659.57	6075.99	7406.96	7433.69	4625.52	10758.1	7756.45	8906.92	10516.1	8985.92	10094.9	2373.88	CPAR2_100820	cpar5642	NA	CAR1	CAR1	orf19.3934	C5_04490C	Arginase involved in arginine catabolism	Ortholog(s) have arginase activity, manganese ion binding, ornithine carbamoyltransferase inhibitor activity, zinc ion binding activity and role in arginine catabolic process to ornithine, regulation of ornithine metabolic process	Arginase; arginine catabolism; transcript regulated by Nrg1, Mig1, Tup1; colony morphology-related regulation by Ssn6; alkaline induced; protein decreased in stationary phase; sumoylation target; flow model biofilm induced
CPAR2_100830	6489.75	-1.77421	0.370875	-4.78385	1.71971e-06	2.01487e-05	1317.04	1330.87	4580.26	1554.35	1196.69	4371.68	2421.62	1323.43	5513.51	14916	4054.53	23214.6	5528.33	1349.35	2865.88	10394.1	2584.07	11283.2	7284.08	2018.2	4824	11899.7	3396.84	9723.87	9680.59	1561.45	25034.9	CPAR2_100830	cpar5643	NA	NA	NA	orf19.3932.1	C5_04480C	Hypothetical protein	Has domain(s) with predicted nucleic acid binding, nucleotide binding activity	Has domain(s) with predicted nucleic acid binding, nucleotide binding activity
CPAR2_100840	1445.82	0.618157	0.145691	4.24294	2.20615e-05	0.000194854	793.955	1690.48	658.823	797.001	1763.32	584.053	970.617	1767.86	582.053	1365.74	2063.08	3988.76	518.117	887.618	2124.97	688.933	1446.62	2038.22	692.602	1289.05	2112.43	871.478	1447.2	2791.57	994.123	1163.8	2944.56	CPAR2_100840	cpar2487	NA	NA	NA	NA	NA	Similar to CPAR2_100940	NA	NA
CPAR2_100850	8293.95	-0.231649	0.182175	-1.27157	0.203524	0.349099	3676.84	4113.67	6683.94	5683.13	6605.29	7102.87	4007.84	5446.14	4912.73	6017.79	5559.47	9946.87	7479.98	7483.64	10074	7979.5	10461.3	14079.8	12576.7	8022.43	13681.1	8060.07	9839.19	20023.1	7539.49	5821.19	11058.6	CPAR2_100850	cpar2488	NA	NA	NA	orf19.3932	C5_04470C	Stationary phase enriched protein	Ortholog(s) have cytosol localization	Predicted RNA binding protein; stationary phase enriched; induced in core caspofungin response; induced by nitric oxide independent of Yhb1; repressed in ssr1 null; ketoconazole, hypoxia induced; Spider biofilm induced
CPAR2_100860	443.774	-0.33247	0.0852181	-3.90139	9.56402e-05	0.000699453	279.788	308.105	464.609	365.241	367.431	605.719	336.461	308.82	443.152	527.884	460.888	394.857	557.549	418.578	377.623	476.015	485.081	459.004	542.787	525.565	399.035	527.268	460.364	497.18	556.824	428.17	407.91	CPAR2_100860	cpar2489	NA	NA	NA	NA	NA	Pseudogene simiar to CPAR2_802770 pseudogene	NA	NA
CPAR2_100870	1118.72	0.646754	0.487911	1.32556	0.184986	0.325768	896.935	415.067	199.509	2157.86	1286.24	1753.53	830.739	463.943	144.621	392.974	1212.54	1083.86	1881.06	1116.86	869.991	350.187	749.075	794.862	3809.73	4183.66	401.222	422.426	1265.22	1241.76	545.573	615.292	1120.61	CPAR2_100870	cpar2490	SFC1	SFC1	SFC1	orf19.3931	C5_04440C	Putative succinate-fumarate transporter	Mitochondrial succinate-fumarate transporter; role in ethanol and acetate utilization; present in purified mitochondrial nucleoids	Putative succinate-fumarate transporter; involved in repression of growth on sorbose; alkaline induced; rat catheter biofilm induced; Spider biofilm induced
CPAR2_100880	1051.15	0.43768	0.113778	3.84679	0.000119675	0.00084926	206.819	287.632	290.364	247.702	259.118	186.611	228.557	341.86	216.985	1009.51	1470.81	1996.1	888.1	1383.53	1199.09	1233.28	1676.08	2065.51	899.045	1680.83	1857.21	1117.58	1731.13	1882.37	827.317	1290.09	1907.94	CPAR2_100880	cpar1167	NA	NA	NA	orf19.3928	C5_04410C	Putative transcription factor with zinc finger DNA-binding motif	Has domain(s) with predicted nucleic acid binding, zinc ion binding activity	Putative transcription factor with zinc finger DNA-binding motif
CPAR2_100890	1438.84	-0.129653	0.13721	-0.944922	0.344699	0.502813	1019.29	966.168	1109.26	1108.66	1057.19	1354.27	1100.32	983.615	1267.03	1620.8	1285.36	2316.24	1147.58	1181.19	1128.46	1486.07	1454.14	1921.39	1649.94	1734.16	1584.13	1793.13	1540.94	2078.42	1221.96	1170	2568.98	CPAR2_100890	cpar1166	NA	NA	AIM25	orf19.3929	C5_04420W	S. cerevisiae homolog AIM25 localizes to mitochondrion	Ortholog(s) have mitochondrion localization	Ortholog(s) have mitochondrion localization
CPAR2_100900	1778.16	0.00531342	0.0451297	0.117737	0.906276	0.94766	1784.08	1744.6	1807.65	1696.11	1781.1	1856.91	1776.54	1679.94	1986.07	1751.83	1831.07	1783.98	1823.16	1744.2	1708.42	1856.94	1747.84	1590.86	1664.65	1843.78	1646.72	1613.78	1823.57	1658.62	1838.27	1986.14	1983.41	CPAR2_100900	cpar1165	NA	YUH2	NA	orf19.3930	C5_04430C	Putative ubiquitin C-terminal hydrolase	Ortholog(s) have ubiquitin-specific protease activity, role in cellular response to drug, protein deubiquitination and nuclear periphery, proteasome complex localization	Putative ubiquitin C-terminal hydrolase; sumoylation target
CPAR2_100910	1130.35	-0.0349658	0.096136	-0.363712	0.716073	0.818268	1533.99	1484.52	1657.19	1180.24	1396.01	1552.9	1553.99	1814.35	1960.23	838.629	834.362	1040.3	955.477	992.963	968.94	964.872	950.873	871.886	641.36	743.148	1106.39	816.902	943.521	950.706	903.276	986.179	876.141	CPAR2_100910	cpar1164	NA	NA	MPD1	orf19.3920	C5_04340W	S. cerevisiae homolog MPD1 has protein disulfide oxidoreductase activity, protein disulfide isomerase activity, has role in protein folding and localizes to fungal-type vacuole	Ortholog(s) have protein disulfide isomerase activity, protein disulfide oxidoreductase activity, role in protein folding and fungal-type vacuole localization	Ortholog(s) have protein disulfide isomerase activity, protein disulfide oxidoreductase activity, role in protein folding and fungal-type vacuole localization
CPAR2_100920	1480.78	-0.0200579	0.138444	-0.144881	0.884805	0.931742	1123.51	1235.32	1369.13	1284.39	1256.19	898.326	1215.87	1086.15	1282.35	2221.45	2046.66	2633.71	1049.3	1277.83	1416.67	1231.5	1523.44	1827.85	1221.86	934.911	1365.63	1750.5	1449.67	1907.33	1807.16	1752.28	1812.11	CPAR2_100920	cpar1163	NA	NA	FSH3	orf19.3921	C5_04350C	Homolog of S. cerevisiae FSH3	Ortholog(s) have cell division site, cell tip, cytosol, nucleus localization	Ortholog(s) have cell division site, cell tip, cytosol, nucleus localization
CPAR2_100930	11917	-0.000547178	0.150084	-0.00364581	0.997091	0.998118	6203.08	6358.37	8403.64	7956.66	8797.77	9125.28	6451.98	8232.31	7823.78	13722.3	11910.1	9453.31	11165.4	13880.5	15431.6	10819.5	13279.7	17811.4	9435.96	19922.8	21360.2	15676.4	13212.8	14266.9	16631	14389.4	10037.8	CPAR2_100930	cpar1163.1	NA	NA	NA	NA	NA	Similar to C. albicans orf19.3932, CPAR2_100850	Ortholog(s) have cytosol localization	NA
CPAR2_100940	360.082	0.601378	0.131446	4.57509	4.76016e-06	5.04262e-05	671.426	855.187	525.844	699.9	1188.22	636.75	624.867	886.802	486.096	174.717	224.363	235.736	89.9162	142.764	240.965	98.7102	210.785	156.394	108.458	204.646	157.711	127.82	241.377	237.193	109.585	185.24	200.744	CPAR2_100940	cpar1163.2	NA	NA	NA	NA	NA	Similar to CPAR2_100840	Has domain(s) with predicted nucleic acid binding activity	NA
CPAR2_100960	1080.96	0.221145	0.101861	2.17105	0.0299276	0.0836079	1023.27	1274.41	983.766	1263.17	1428.9	1115.69	1123.12	1198.93	1138.35	805.043	1027.37	1543.07	649.02	795.532	988.003	717.378	875.286	1373.88	927.909	1142.33	1215.7	814.657	957.792	1580.03	806.777	1013.74	1402.72	CPAR2_100960	cpar2485	NA	NA	NA	orf19.3940	C5_04540C	Hypothetical protein	Ortholog of C. albicans SC5314 : orf19.3940, C. dubliniensis CD36 : Cd36_54170, Candida tenuis NRRL Y-1498 : CANTEDRAFT_96367 and Debaryomyces hansenii CBS767 : DEHA2G24618g	Ortholog of C. dubliniensis CD36 : Cd36_54170, C. parapsilosis CDC317 : CPAR2_100960, Candida tenuis NRRL Y-1498 : CANTEDRAFT_96367 and Debaryomyces hansenii CBS767 : DEHA2G24618g
CPAR2_100970	1750.83	0.156342	0.171516	0.911531	0.362016	0.520364	1760.78	2132.83	1265.13	2219.86	3480.97	2499.83	1539.09	2077.25	1333.22	1166.2	1384.9	1839.83	1010.63	1283.26	1794.94	785.582	1149.54	2393.26	2118.52	1592.84	2589.77	1107.23	1176.13	2669.13	1351.29	1900.23	1650.17	CPAR2_100970	cpar2484	NA	NA	SDT1	orf19.3922	C5_04360C	Possible pyrimidine 5' nucleotidase	Ortholog(s) have nucleotidase activity and role in pyrimidine nucleobase metabolic process	Possible pyrimidine 5' nucleotidase; protein present in exponential and stationary growth phase yeast cultures; Hap43p-repressed gene
CPAR2_100980	458.838	-0.135411	0.135171	-1.00177	0.316455	0.476092	730.976	645.604	601.162	585.985	491.519	508.067	692.769	653.583	673.222	384.045	412.271	481.736	435.954	427.516	256.713	468.945	297.617	355.085	332.127	239.165	308.134	461.263	415.566	273.482	511.666	339.024	405.44	CPAR2_100980	cpar2483	NA	NA	NA	orf19.3916	C5_04310W	Hypothetical protein	Ortholog of C. albicans SC5314 : orf19.3916, C. dubliniensis CD36 : Cd36_53980, Candida tenuis NRRL Y-1498 : CANTEDRAFT_116966 and Debaryomyces hansenii CBS767 : DEHA2G19822g	Ortholog of C. dubliniensis CD36 : Cd36_53980, C. parapsilosis CDC317 : CPAR2_100980, Candida tenuis NRRL Y-1498 : CANTEDRAFT_116966 and Debaryomyces hansenii CBS767 : DEHA2G19822g
CPAR2_100990	4708.1	-0.0896595	0.0679779	-1.31895	0.187186	0.328333	2476.96	1943.57	3308.84	2886.13	2135.24	2701.19	2056.99	2356.37	2455.22	6639.55	6091.22	4888.77	6287.46	6363.12	5300.29	6482.1	6854.25	5191.06	5918.12	5146.25	4739.45	6170.01	6017.01	4905.76	6575.24	6521.89	4706.58	CPAR2_100990	cpar2482	NA	NA	DUG1	orf19.3915	C5_04300C	Putative metallodipeptidase	Ortholog(s) have metallodipeptidase activity, omega peptidase activity, role in cellular response to cadmium ion, detoxification of cadmium ion, glutathione catabolic process and cytosol, mitochondrion, nucleus, ribosome localization	Putative metallodipeptidase; protein present in exponential and stationary growth phase yeast; Hog1-induced; Hap43-repressed; sumoylation target; Spider biofilm repressed
CPAR2_101000	1233.67	0.0244004	0.232298	0.105039	0.916345	0.953245	1568.18	1973.27	1597.66	1270.58	1237.6	701.68	1749.74	1762.89	1737.01	1285.13	1563.76	2016.81	485.404	625.55	1110.88	805.927	697.688	1251.93	838.052	553.78	1211.11	884.99	673.433	1060.52	1379.85	1326.58	1939.14	CPAR2_101000	cpar2481	NA	NA	NA	orf19.3914	C5_04290C	Hypothetical protein	Has domain(s) with predicted translation initiation factor activity, role in translational initiation and cytoplasm localization	Has domain(s) with predicted translation initiation factor activity, role in translational initiation and cytoplasm localization
CPAR2_101010	2045.47	0.116707	0.0973929	1.19832	0.230794	0.381182	2066.76	2520.83	2017.18	1947.04	2150.4	1489.22	2185.77	2678.06	1977.93	2533.29	2822.19	2642.29	1563.7	1778.27	2146.01	2041.22	2153.33	2268.75	1373.88	1319.03	1928.79	1896.09	1957.41	2027.5	1645.7	1726.67	2370.46	CPAR2_101010	cpar2480	NA	GLN3	GLN3	orf19.3912	C5_04280C	GATA transcription factor involved in regulation of filamentous growth induced by nitrogen starvation	Ortholog(s) have RNA polymerase II core promoter proximal region sequence-specific DNA binding, sequence-specific DNA binding transcription factor activity	GATA transcription factor, involved in regulation of nitrogen starvation-induced filamentous growth; regulates transcription of Mep2 ammonium permease; regulated by Gcn2 and Gcn4; mRNA binds She3; Spider biofilm induced
CPAR2_101020	13644.4	0.0809572	0.117815	0.687156	0.491985	0.636002	24918.7	13193.5	20548.9	20629.6	11810	18039.9	21072.2	12791.8	19052	11191.3	12120.9	9724.81	16794.7	16867.6	7864.85	12133.6	12623.9	5242.98	16713.2	11071.7	5362.98	11059.6	13149.3	5483.35	14173.6	16831	7932.03	CPAR2_101020	cpar2479	NA	SAH1	SAH1	orf19.3911	C5_04270C	Putative S-adenosyl-L-homocysteine hydrolase	Ortholog(s) have cytosol localization	S-adenosyl-L-homocysteine hydrolase; sulfur amino acid metabolism; antigenic in human; alkaline-, fluconazole-induced expression; Gcn4-regulated; amino acid starvation (3-AT) repressed; flow model biofilm induced; Spider biofilm repressed
CPAR2_101030	2016.46	0.65379	0.167012	3.91464	9.05389e-05	0.000666389	2358.53	2128.67	1494.21	2693.42	2329.2	1709.18	2264.33	1880.5	1225.54	1404.21	1939.93	1194.15	2688.39	4636.27	2278.09	1640.54	2578.18	1536.3	1768.85	2380.42	1372.12	1564.45	2620.71	1714.97	1647.23	2349.89	1046.29	CPAR2_101030	cpar2478	NA	RNY11	RNY1	orf19.3926	C5_04400W	S. cerevisiae homolog RNY1 has endoribonuclease activity, has role in apoptosis, cell morphogenesis, RNA catabolic process and localizes to vacuole, extracellular region, cytosol	Ortholog(s) have endoribonuclease activity, role in RNA catabolic process, apoptotic process, cell morphogenesis and cytosol, extracellular region, vacuole localization	Ortholog(s) have endoribonuclease activity, role in RNA catabolic process, apoptotic process, cell morphogenesis and cytosol, extracellular region, vacuole localization
CPAR2_101040	1084.31	0.0194966	0.134625	0.144821	0.884852	0.931742	1022.92	1092.17	1162.4	943.783	784.417	963.107	1047.93	1064.72	1135.39	1007.36	1048.94	656.474	1584.48	1872.31	1314.68	1203.18	976.467	839.863	886.5	927.268	972.018	1113.1	1300.05	749.289	1334.17	1454.93	818.507	CPAR2_101040	cpar2477.1	NA	NA	GOT1	orf19.3972	C5_04860C	S. cerevisiae homolog GOT1 has role in Golgi to endosome transport, ER to Golgi vesicle-mediated transport and localizes to Golgi membrane, endoplasmic reticulum, ER to Golgi transport vesicle	Ortholog(s) have role in ER to Golgi vesicle-mediated transport, Golgi to endosome transport and ER to Golgi transport vesicle, Golgi membrane, endoplasmic reticulum localization	Ortholog(s) have role in ER to Golgi vesicle-mediated transport, Golgi to endosome transport and ER to Golgi transport vesicle, Golgi membrane, endoplasmic reticulum localization
CPAR2_101050	326.663	-0.447833	0.272924	-1.64087	0.100824	0.205333	230.996	237.421	213.836	122.806	165.741	109.407	190.376	271.907	234.476	659.115	505.285	691.753	180.84	148.621	349.24	491.426	250	376.988	185.83	157.133	379.259	374.001	198.865	378.991	589.525	303.723	822.351	CPAR2_101050	cpar2476	NA	NA	NOP19	orf19.3970	C5_04840C	Hypothetical protein	Ortholog(s) have role in endonucleolytic cleavage in 5'-ETS of tricistronic rRNA transcript (SSU-rRNA, 5.8S rRNA and LSU-rRNA), more	Putative ribosome biogenesis factor; possibly essential, disruptants not obtained by UAU1 method; rat catheter and Spider biofilm induced
CPAR2_101060	3896.3	0.48911	0.130809	3.73912	0.000184667	0.0012299	5153.8	6547.89	4346.22	4461.4	5835.06	2705.07	4972.79	6957.31	3991.72	2974.03	3883.49	3599.62	2087.07	4124.78	5762.33	3239.41	4206.41	4063.43	1827.1	2913.1	4116.8	2608.91	3468.62	2978.5	2308.67	3024.21	3042.33	CPAR2_101060	cpar2475	NA	SFL2	MGA1	orf19.3969	C5_04830W	Probable transcription factor	Ortholog(s) have sequence-specific DNA binding, sequence-specific DNA binding transcription factor activity	Transcription factor involved in regulation of morphogenesis; required for filamentous growth, for virulence in RHE model but not in mice; induced upon RHE infection but C. dubliniensis ortholog is not; Spider biofilm induced
CPAR2_101070	22517.2	0.352289	0.23298	1.5121	0.130509	0.250502	25100.8	24937.7	21974.2	28468.2	30578.5	15620.8	24307.5	27293.1	20591.9	22806.4	29410.4	45607.9	4158.78	8951.53	17116.1	9134.06	16898.3	40524.1	15755.2	15919.5	32318.3	17246.7	12102.7	36289	14298.1	19431.6	31124	CPAR2_101070	cpar2474	NA	PFK1	PFK1	orf19.3967	C5_04810W	Phosphofructokinase alpha subinit, Pfk1p-Pfk2p heteromultimer	Ortholog(s) have 6-phosphofructokinase activity, role in glycolysis, proton transport and 6-phosphofructokinase complex, mitochondrion localization	Phosphofructokinase alpha subinit; activated by fructose 2,6-bisphosphate, AMP, ATP inhibited; activity reduced on hyphal induction; phagocytosis-repressed; fluconazole, flow model biofilm induced; rat catheter and Spider biofilm repressed
CPAR2_101080	745.656	-0.0651013	0.0544472	-1.19568	0.231822	0.382549	634.65	682.484	645.353	581.416	573.072	616.737	563.112	679.672	590.856	782.346	786.951	909.971	922.28	819.032	772.86	851.751	830.884	818.525	825.354	851.96	782.296	750.091	691.452	779.946	826.639	750.185	812.835	CPAR2_101080	cpar2473	NA	CRH12	NA	orf19.3966	C5_04800W	Putative cell wall protein, member of the CRH family	Ortholog(s) have role in fungal-type cell wall organization	CRH family cell wall protein; transcript regulated by Nrg1 and Tup1; alkaline induced by Rim101; repressed during cell wall regeneration; flow model biofilm induced
CPAR2_101090	412.698	-0.134002	0.0907493	-1.47662	0.139778	0.263708	137.009	119.415	143.322	123.72	96.6299	116.378	84.1921	118.504	101.788	491.763	461.255	520.916	775.353	710.077	538.042	618.442	534.818	494.621	569.431	574.839	486.564	561.347	519.297	437.598	726.765	557.071	523.693	CPAR2_101090	cpar2472	NA	NA	NA	orf19.3965	C5_04790C	Hypothetical protein	Ortholog(s) have role in double-strand break repair via homologous recombination, meiotic gene conversion, reciprocal meiotic recombination, replication fork protection and Smc5-Smc6 complex, cytosol, nucleus localization	Ortholog(s) have role in double-strand break repair via homologous recombination, meiotic gene conversion, reciprocal meiotic recombination, replication fork protection and Smc5-Smc6 complex, cytosol, nucleus localization
CPAR2_101100	1128.67	-0.0668535	0.0545922	-1.2246	0.220727	0.369808	737.321	836.116	879.45	854.183	854.815	829.685	703.594	860.418	775.308	1182.79	1338.19	1415.92	1228.8	1126.18	1262.64	1295.39	1285.93	1479.26	1446.61	1310.06	1275.88	1195.93	1207.52	1424.16	1223.7	1076.61	1367.5	CPAR2_101100	cpar2471	NA	ASH2	BRE2	orf19.3964	C5_04780W	S. cerevisiae homolog BRE2 has histone methyltransferase activity (H3-K4 specific), has role in telomere maintenance, histone H3-K4 methylation, chromatin silencing at telomere and localizes to Set1C/COMPASS complex	Ortholog(s) have histone methyltransferase activity (H3-K4 specific) activity and role in cellular response to cadmium ion, chromatin silencing at telomere, detoxification of cadmium ion, histone H3-K4 trimethylation, telomere maintenance	Ortholog(s) have histone methyltransferase activity (H3-K4 specific) activity
CPAR2_101110	795.73	-0.260369	0.101451	-2.56645	0.0102745	0.0360548	535.747	503.502	700.928	681.905	613.575	950.466	532.331	539.505	746.606	827.12	726.556	911.568	959.03	762.778	841.818	978.439	839.711	926.066	1008.12	1019.23	773	937.342	880.974	1041.34	750.611	659.759	836.694	CPAR2_101110	cpar2470	NA	NA	FMP10	orf19.3963	C5_04770W	S. cerevisiae homolog FMP10 localizes to mitochondrion	Ortholog(s) have mitochondrion localization	Ortholog(s) have mitochondrion localization
CPAR2_101120	17203	-0.31982	0.103711	-3.08377	0.00204396	0.00961048	15680.5	19607.9	21301.4	15734.8	21607.4	21847.9	14483.5	19374.1	21419.1	15148	13317.5	21429.7	13724.9	12290.8	18252.4	13432.2	13833.2	23174.5	21254	14466.6	23452.5	13973.6	11127.1	21947.6	12245.7	11809.8	18543.2	CPAR2_101120	cpar2469	NA	SSD1	SSD1	orf19.3959	C5_04730C	Protein with role in resistance to host antimicrobial peptides	Ortholog(s) have mRNA 5'-UTR binding, translation repressor activity, nucleic acid binding activity	Protein with role in resistance to host antimicrobial peptides; virulence role in murine infection; functional homolog of S. cerevisiae Ssd1p, which suppresses various mutant phenotypes; constitutively expressed and not cell-cycle regulated
CPAR2_101130	1808.44	-0.0994376	0.121831	-0.816196	0.414388	0.571052	1506.73	2082.82	1159.47	1711.53	2244.94	1600.59	1578.44	1907.35	1282.24	2019.76	2209.8	2433.72	1525.66	1198.36	1659.04	2157.53	1837.02	1643.7	2427.46	1588.1	1655.59	2188.55	1639.55	2105.33	1635.29	1596.98	2232.23	CPAR2_101130	cpar2468	NA	NA	FOL2	orf19.3957	C5_04720C	S. cerevisiae homolog FOL2 has GTP cyclohydrolase I activity, has role in folic acid and derivative biosynthetic process and localizes to cytoplasm, nucleus	Ortholog(s) have GTP cyclohydrolase I activity, role in folic acid-containing compound biosynthetic process and cytosol, nucleus localization	Ortholog(s) have GTP cyclohydrolase I activity, role in folic acid-containing compound biosynthetic process and cytosol, nucleus localization
CPAR2_101140	1664.34	-0.10981	0.0532654	-2.06157	0.039249	0.102796	1089.2	1235.43	1358.59	1416.29	1285.67	1367.98	1134.72	1254.55	1260.82	1891.72	1878.25	1932.24	2028.94	1655.91	1974.7	1774.61	1840.06	2007.82	2006.99	1749.48	1964.46	1740.75	1802.02	2123.49	1795.95	1577.8	1788.87	CPAR2_101140	cpar2467	NA	NA	HER2	orf19.3956	C5_04710W	S. cerevisiae homolog HER2 has glutaminyl-tRNA synthase (glutamine-hydrolyzing) activity and has role in glutaminyl-tRNAGln biosynthesis via transamidation, endoplasmic reticulum organization	Ortholog(s) have glutaminyl-tRNA synthase (glutamine-hydrolyzing) activity and role in endoplasmic reticulum organization, glutaminyl-tRNAGln biosynthesis via transamidation	Ortholog(s) have glutaminyl-tRNA synthase (glutamine-hydrolyzing) activity and role in endoplasmic reticulum organization, glutaminyl-tRNAGln biosynthesis via transamidation
CPAR2_101150	4450.86	0.128735	0.090022	1.43003	0.152707	0.281261	8033.17	8530.43	6856.76	7173.97	7774.24	6436.22	6588.95	7809.54	6394.37	2791.49	2849.25	2395.3	2946.78	3328.75	2716.75	2604.21	2815.67	2726.5	3988.3	3779.99	3336.46	2873.07	2920.18	2869.8	3054.76	4232.52	2345.73	CPAR2_101150	cpar2466	MES1	MES1	MES1	orf19.3955	C5_04700C	Cytoplasmic methionyl-tRNA synthetase	Ortholog(s) have methionine-tRNA ligase activity, role in methionyl-tRNA aminoacylation and cytosol, methionyl glutamyl tRNA synthetase complex localization	Cytoplasmic methionyl-tRNA synthetase; zinc-binding motif; ribosomal subunits, translation factors, tRNA synthetases are downregulated upon phagocytosis by murine macrophage; protein present in exponential and stationary phase yeast
CPAR2_101160	2547.83	-0.601052	0.155325	-3.86964	0.000108997	0.000788102	2558.77	2180.09	3702.17	2437.06	2201.64	3416.08	2483.89	1779.33	3899.33	4442.71	2876.92	2332.95	1688.56	1840.19	1420.11	2096.72	1829.59	1925.08	3112.1	1652.78	1650.11	3809.21	2131.75	1962.78	4762.89	2618.06	1980.64	CPAR2_101160	cpar2465	NA	NA	NA	NA	NA	Hypothetical protein	Ortholog of Candida orthopsilosis Co 90-125 : CORT_0F01250	NA
CPAR2_101170	484.461	0.01579	0.327435	0.0482233	0.961538	0.978637	277.345	218.134	192.204	517.815	268.607	473.927	270.704	183.142	247.046	467.519	522.254	825.753	480.419	208.5	432.802	312.628	397.782	586.53	1583.49	1493.71	373.778	343.99	268.506	413.051	434.473	411.354	874.988	CPAR2_101170	cpar2465.1	NA	NA	NA	orf19.3954.1	C5_04690C	Hypothetical protein	Ortholog of C. albicans SC5314 : orf19.3954.1, Candida tenuis NRRL Y-1498 : CANTEDRAFT_113855, Debaryomyces hansenii CBS767 : DEHA2G20240g and Pichia stipitis Pignal : psti_CGOB_00174	Ortholog of C. parapsilosis CDC317 : CPAR2_101170, Candida tenuis NRRL Y-1498 : CANTEDRAFT_113855, Debaryomyces hansenii CBS767 : DEHA2G20240g and Pichia stipitis Pignal : psti_CGOB_00174
CPAR2_101180	5593.32	0.0494758	0.10654	0.464386	0.642371	0.763693	5976.57	7500.22	5181	5376.8	8388.6	5054.94	5412.21	8003.77	4389.61	4025.43	4394.67	4476.43	7139.9	7015.74	6630.7	5115.42	4590.78	5338.2	5515.57	5006.34	5329.39	4832.72	5134.03	5805.29	5080.31	5183.32	5121.71	CPAR2_101180	cpar2464	NA	UAP1	QRI1	orf19.4265	C5_02530W	UDP-N-acetylglucosamine pyrophosphorylase, catalyzes biosynthesis of UDP-N-acetylglucosamine from UTP and N-acetylglucosamine 1-phosphate	Ortholog(s) have UDP-N-acetylglucosamine diphosphorylase activity, role in UDP-N-acetylglucosamine biosynthetic process and cytosol, nucleus localization	UDP-N-acetylglucosamine pyrophosphorylase, catalyzes biosynthesis of UDP-N-acetylglucosamine from UTP and N-acetylglucosamine 1-phosphate; functional homolog of S. cerevisiae Qri1p; alkaline upregulated
CPAR2_101190	885.71	-0.598479	0.226218	-2.64558	0.00815505	0.0300501	1547.17	1590.63	1839	797.304	1216.74	1058.97	1389.61	1850.46	2057.73	928.786	730.868	893.099	333.534	250.205	624.323	773.791	341.189	525.103	500.892	268.561	571.159	645.807	325.241	469.527	803.637	529.042	1051.78	CPAR2_101190	cpar2463	NA	UTP13	UTP13	orf19.4268	C5_02550C	Putative U3 snoRNA-associated protein	Ortholog(s) have snoRNA binding activity	Putative U3 snoRNA-associated protein; Hap43-induced; repressed in core stress response; physically interacts with TAP-tagged Nop1
CPAR2_101200	1225.75	-0.0320613	0.0920164	-0.34843	0.727518	0.824608	797.398	841.392	922.52	1026.42	1052.03	1027.14	805.825	895.604	889.788	1291.72	1228.56	1402.47	1140.89	1138.71	1440.26	1135.61	1181.09	1702.35	1603.54	1653.53	1666.85	1314.87	1350.52	1763.06	1204.47	1180.97	1437.78	CPAR2_101200	cpar2462	NA	NA	NA	orf19.4269	C5_02560C	Hypothetical protein	Has domain(s) with predicted transferase activity, transferring phosphorus-containing groups activity	Has domain(s) with predicted ATP binding, protein kinase activity and role in protein phosphorylation
CPAR2_101210	3034.92	0.0965037	0.0855046	1.12864	0.259051	0.413721	3157.45	2978.85	2710.15	3049.38	3161.59	3222.96	2922.14	3208.76	3026	2391.99	2474.94	2907.02	3047.11	3285.52	2619.25	2632.19	3116.18	3462.61	2618.53	3414.22	3462.16	3058.39	2777.15	2763.01	3694.54	4087.43	2693.19	CPAR2_101210	cpar2461	NA	NA	NA	orf19.4271	C5_02580W	Hypothetical protein	Ortholog of C. albicans SC5314 : orf19.4271, C. dubliniensis CD36 : Cd36_52350, Candida tenuis NRRL Y-1498 : CANTEDRAFT_111303 and Debaryomyces hansenii CBS767 : DEHA2E17908g	Predicted ORF from Assembly 19; removed from Assembly 20; subsequently reinstated in Assembly 21 based on comparative genome analysis
CPAR2_101220	1257.07	-0.0573028	0.180454	-0.317548	0.750827	0.841212	2227.98	2363.31	1649.17	1494.62	1956.37	1329.51	1964.44	2707.39	2093.35	1284.33	1197.59	1064.67	494.426	485.588	960.688	854.627	730.372	1027.01	578.631	564.684	975.472	862.702	650.031	871.481	1141.58	1000.79	1410.15	CPAR2_101220	cpar2460	SLS1	NA	SLS1	orf19.4273	C5_02590C	Hap43p-induced gene in C. albicans	Mitochondrial membrane protein; coordinates expression of mitochondrially-encoded genes	Putative mitochondrial membrane protein; ortholog of S. cerevisiae Sls1; coordinates expression of mitochondrially-encoded genes; Hap43-induced
CPAR2_101230	6527.08	0.617783	0.225073	2.74481	0.00605457	0.0234999	12109.6	7588.09	6228.83	13243.3	9230.43	8714.19	13102.2	9930.89	7144.57	6364.68	9141.22	2479.62	2022.46	2883.09	3036.2	2790.63	6883.59	4845.78	4350.69	4500.69	4977.38	4256.35	6523.75	5864.04	6663.21	8889.06	2466.81	CPAR2_101230	cpar2459	NA	PUT1	PUT1	orf19.4274	C5_02600W	Putative proline oxidase	Ortholog(s) have proline dehydrogenase activity, role in proline catabolic process to glutamate and mitochondrion localization	Putative proline oxidase; alkaline upregulated by Rim101; flow model biofilm induced; Spider biofilm induced
CPAR2_101240	1672.46	0.0310692	0.0664494	0.467561	0.640098	0.762071	2139.17	2307.71	2135.11	1996.73	1999.75	1620	2087.61	2221.23	1709.61	1555.6	1575.12	1511.24	1671.48	1706.04	1464.64	1450.07	1383.81	1439.5	1463.41	1320.98	1474.56	1418.5	1362.19	1362.92	1561.48	1501.05	1717.01	CPAR2_101240	cpar2458	NA	RAD9	RAD9	orf19.4275	C5_02610C	Putative component of DNA damage checkpoint	Ortholog(s) have double-stranded DNA binding, histone binding activity	DNA damage-dependent checkpoint protein; involved in regulation of DNA-damage-induced filamentous growth; induced by alpha pheromone in SpiderM medium
CPAR2_101250	2323.13	-0.170224	0.0612441	-2.77944	0.0054453	0.0217093	2437.41	2857.42	2951.32	2571.29	2786.56	3022.06	2533.6	2718.22	2967.3	2462.78	2018.35	1873.05	2109.27	1778.31	2322.01	2037.84	2029.88	1996.4	2409.89	2458.32	2267.45	2236.29	1901.22	2122.83	1935.39	1845.88	2074.05	CPAR2_101250	cpar2457	NA	NA	BYE1	orf19.4278	C5_02620C	Hypothetical protein	Ortholog(s) have methylated histone residue binding activity, role in negative regulation of transcription from RNA polymerase II promoter and nucleus localization	Ortholog(s) have methylated histone residue binding activity and role in negative regulation of transcription from RNA polymerase II promoter
CPAR2_101260	658.555	-1.52353	0.170413	-8.94023	3.88346e-19	2.22949e-17	312.701	494.934	943.768	332.842	733.545	1087.78	261.816	663.761	822.485	1265.42	665.251	1197.04	910.744	202.335	287.589	1286.72	472.178	772.77	623.297	156.987	165.766	1279.18	772.66	964.253	517.559	192.737	394.852	CPAR2_101260	cpar2456	NA	MNN1	NA	orf19.4279	C5_02630C	Putative alpha-1,3-mannosyltransferase, a component of mannosyltransferase complex	Has domain(s) with predicted role in protein glycosylation	Putative alpha-1,3-mannosyltransferase; of the mannosyltransferase complex; negatively regulated by Rim101; transcript elevated in chk1 and nik1 mutants, but not in sln1 mutant; Spider and flow model biofilm induced
CPAR2_101270	3807.4	-0.00104672	0.113478	-0.00922398	0.99264	0.995334	3636.47	4453	3754.96	2696.37	3562.96	2445.8	3405.22	4715.74	3481.75	4686.29	4705.03	4636.49	3153.69	3312.39	5001.94	5160.75	4325.76	3963.73	2786.67	3176.48	3390.41	4056.51	4049.07	3372.63	3289.31	3325.42	4254.87	CPAR2_101270	cpar2455	NA	NA	NA	NA	NA	Hypothetical protein	Ortholog of C. dubliniensis CD36 : Cd36_52420, Debaryomyces hansenii CBS767 : DEHA2E18018g, Pichia stipitis Pignal : PICST_67862 and Candida guilliermondii ATCC 6260 : PGUG_01267	NA
CPAR2_101280	2194.92	-0.262113	0.163874	-1.59948	0.109713	0.219924	3138.98	3319.86	3174.31	2090.7	2035.31	2056.4	3060.2	3002.55	3708.05	1953.52	1946.83	1749.48	2496.55	2153.32	2068.08	2622.67	1604.99	1578.77	1610.99	951.918	1832.98	1923.77	1490.52	1099.5	2633.23	2361.77	1597.64	CPAR2_101280	cpar2454	NA	NA	NA	orf19.4283	C5_02660C	Hypothetical protein	Ortholog(s) have role in translational initiation and cytosol, eukaryotic 43S preinitiation complex, eukaryotic translation initiation factor 3 complex, eIF3e, eukaryotic translation initiation factor 3 complex, eIF3m, nucleus localization	Ortholog(s) have role in translational initiation and cytosol, eukaryotic 43S preinitiation complex, eukaryotic translation initiation factor 3 complex, eIF3e, eukaryotic translation initiation factor 3 complex, eIF3m, nucleus localization
CPAR2_101290	1805.22	-0.171016	0.0557017	-3.07021	0.00213908	0.00995176	1369.32	1540.59	1611.2	1341.64	1566.07	1746.73	1384.8	1499.74	1771.2	1899.84	1914.22	2007.3	2101.53	1865.62	2018.96	2285.96	2098.95	1821.2	1840.01	1576.77	1863.39	1807.9	1924.43	2090.18	2020.39	1802.21	1970.8	CPAR2_101290	cpar2453	NA	BUR2	BUR2	orf19.4284	C5_02670W	Protein with similarity to S. cerevisiae Bur2p, contains a cyclin domain	Ortholog(s) have cyclin-dependent protein serine/threonine kinase regulator activity	Protein with similarity to S. cerevisiae Bur2p, contains a cyclin domain; not required for wild-type hyphal growth, adherence to buccal epithelial cells, or virulence in mouse systemic infection
CPAR2_101300	487.954	-0.248522	0.112196	-2.21508	0.0267547	0.0765314	495.351	576.085	546.378	545.007	709.6	719.075	412.612	607.71	615.608	343.127	334.558	355.437	516.169	359.293	434.091	413.509	419.111	372.264	747.466	582.055	548.526	367.273	355.41	442.049	497.693	439.933	419.355	CPAR2_101300	cpar2452	NA	NA	NA	orf19.4286	C5_02680W	Late-stage biofilm-induced gene in C. albicans	Ortholog of C. albicans SC5314 : orf19.4286, C. dubliniensis CD36 : Cd36_52460, Debaryomyces hansenii CBS767 : DEHA2E18106g and Pichia stipitis Pignal : PICST_30714	Protein of unknown function; flow model biofilm induced; Spider biofilm induced
CPAR2_101310	799.231	-0.244995	0.149747	-1.63605	0.101828	0.207157	595.49	353.617	700.655	727.017	437.704	802.198	553.76	315.236	558.719	992.596	720.041	292.195	1509.08	967.012	579.783	1068	1056.78	461.186	1684.82	1485.05	614.52	1157.6	1156.89	542.248	1113.33	685.89	447.843	CPAR2_101310	cpar2451	NA	NA	NA	orf19.4287	C5_02690W	Hap43p-repressed gene in C. albicans	Ortholog(s) have Golgi apparatus localization	Putative oxidoreductase; Hap43-repressed gene; clade-associated gene expression
CPAR2_101320	1795.95	-0.0935673	0.0725339	-1.28998	0.197057	0.340718	1466.87	1738.97	1719.11	1583.6	2359.21	1759.82	1264.55	1863.25	1376.21	1821.99	1730.6	2249.18	1585.96	1476.7	2012.54	1915.54	2022.63	1983.1	1963.45	1702.96	1905.84	1850.63	1813.24	2413.81	1511.51	1509.79	1889.7	CPAR2_101320	cpar2450	NA	CTA7	STB4	orf19.4288	C5_02700W	Predicted zinc-finger protein	Ortholog(s) have sequence-specific DNA binding activity	Zn(II)2Cys6 transcription factor; activates transcription in 1-hybrid assay in S. cerevisiae; has similarity to S. cerevisiae Stb4
CPAR2_101330	8802.62	-0.0389946	0.147333	-0.26467	0.791264	0.870072	7346.86	10448.3	7926.92	5842.93	9655.76	7700.71	6493.39	10498.6	6996.17	6718.63	8210.96	7903.98	12312.5	12973.7	12321.6	8713.89	7641.36	8763.31	8457.26	6482.57	7716.76	9818.17	10951.2	9146.02	9666.54	10487.6	6474.93	CPAR2_101330	cpar2449	NA	NA	NA	NA	NA	Hypothetical protein	Has domain(s) with predicted role in response to stress and integral to membrane localization	NA
CPAR2_101340	4080.9	0.309586	0.128459	2.40999	0.0159529	0.0509573	5055.02	7809.03	3159.97	3987.46	6353.16	2800.85	4608.35	7600.1	3470.2	3176.25	5546.53	5554.22	2299.31	2031.72	4466.4	2928.51	3302.53	4966.59	2652.56	2170.29	4669.36	2870.52	3025.53	4211.73	2786.52	3453.93	5227.59	CPAR2_101340	cpar2448	NA	MIG1	MIG1	orf19.4318	C5_02940C	Transcriptional repressor	Ortholog(s) have RNA polymerase II core promoter proximal region sequence-specific DNA binding, more	C2H2 transcription factor; repressor; regulates genes for carbon source utilization; Tup1-dependent and independent functions; hyphal, Hap43 and caspofungin repressed; Spider and flow model biofilm induced
CPAR2_101350	18184.6	0.87852	0.18686	4.70148	2.58279e-06	2.89354e-05	19039.7	16322.2	9424.48	24843.3	22059.6	15609.9	18547.5	13771.6	11841.1	10661.1	22005.8	14120.7	9060.71	20389.4	16562.2	8513.49	23705.5	20635.1	26852.5	38506.7	21842.7	12600.2	23534.2	22796.1	11760.5	22514.1	13462.6	CPAR2_101350	cpar2447	NA	GRE3	GRE3	orf19.4317	C5_02930C	Putative D-xylose reductase	Ortholog(s) have D-xylose:NADP reductase activity, glucose 1-dehydrogenase (NADP+) activity, mRNA binding activity	Putative D-xylose reductase; antigenic in murine systemic infection; soluble protein in hyphae; induced by farnesol, macrophage interaction and by Mnl1 under weak acid stress; stationary-phase enriched protein; Spider biofilm induced
CPAR2_101360	1422.27	0.573861	0.170429	3.36716	0.000759461	0.00418432	1279.98	1094.3	855.916	1661.81	1403.64	1376.3	1337.95	956.39	798.533	991.667	1464.21	737.41	1824.29	2066.67	1590.84	1161.6	2049.33	1347.37	1829.46	2960.91	1348.71	1214.58	2145.91	1491.55	1039.28	1502.08	870.666	CPAR2_101360	cpar2446	NA	NA	NA	orf19.4316	C5_02920W	Trimethyllysine dioxygenase, the first enzyme in the carnitine biosynthesis pathway	Ortholog(s) have trimethyllysine dioxygenase activity and role in carnitine biosynthetic process	Trimethyllysine dioxygenase, the first enzyme in the carnitine biosynthesis pathway; hypha-induced expression, regulated by Cyr1, Ras1, Efg1; rat catheter biofilm repressed
CPAR2_101370	1056.91	0.298892	0.0665339	4.49233	7.04498e-06	7.13319e-05	981.106	1048.46	831.765	1163.61	1113.85	857.931	1148.6	1099.26	828.645	1068.1	1269.25	1344	774.912	891.205	1054.23	953.384	1174.52	1242.5	1036.27	1197.45	1062.49	982.89	1165.21	1313.67	749.773	954.613	1228.82	CPAR2_101370	cpar2445	NA	NA	GYP8	orf19.4315	C5_02910C	Hypothetical protein	Ortholog(s) have Rab GTPase activator activity, role in vesicle-mediated transport and intracellular localization	Ortholog(s) have Rab GTPase activator activity, role in vesicle-mediated transport and intracellular localization
CPAR2_101380	1651.91	0.0935541	0.0400448	2.33623	0.0194791	0.059738	681.184	724.722	672.32	643.879	742.494	649.59	698.67	785.14	585.671	2060.01	2365.83	2309.99	1868.84	2051.92	2217.25	2286.47	2352.27	2136.91	2038.24	2077.68	2050	2085.37	2214.89	2175.97	1910.95	2036.83	2178.39	CPAR2_101380	cpar2444	NA	NA	SPT8	orf19.4312	C5_02900W	S. cerevisiae homolog SPT8 has role in histone acetylation, positive regulation of transcription from RNA polymerase II promoter, negative regulation of transcription from RNA polymerase II promoter	Ortholog(s) have TBP-class protein binding, transcription cofactor activity	Ortholog(s) have TBP-class protein binding, transcription cofactor activity
CPAR2_101390	9966.74	-0.131868	0.0842485	-1.56522	0.117531	0.231834	10989.4	9462.51	10217.9	8599.25	8172.09	9603.79	9627.39	9303.05	12405.3	10601.6	9039.65	7838.9	12331.9	11036	10512.5	11421.6	9029.81	7953.19	10335.1	8760.62	10495.9	10009.5	9193.18	8240.99	11912.2	14287.8	7720.97	CPAR2_101390	cpar2443	NA	YNK1	YNK1	orf19.4311	C5_02890W	Nucleoside diphosphate kinase (NDP kinase)	Ortholog(s) have ATP binding, nucleoside diphosphate kinase activity and role in CDP phosphorylation, CTP biosynthetic process, GTP biosynthetic process, UTP biosynthetic process, response to DNA damage stimulus	Nucleoside diphosphate kinase (NDP kinase); homo-hexameric; soluble protein in hyphae; flucytosine induced; biofilm induced; macrophage-induced protein; stationary phase enriched protein; Spider biofilm repressed
CPAR2_101400	306.378	-0.242936	0.119991	-2.02461	0.0429071	0.109577	288.686	326.043	415.845	330.692	350.826	499.083	242.481	243.535	373.735	274.16	350.805	261.278	336.356	220.464	232.07	356.091	374.609	326.505	291.03	310.575	167.011	328.69	308.946	329.982	306.474	245.779	180.441	CPAR2_101400	cpar2442	NA	CAG1	GPA1	orf19.4015	C5_05220W	Alpha subunit of heterotrimeric G protein	Ortholog(s) have GTPase activity	heterotrimeric G protein alpha subunit; positive role in mating pheromone response; opaque-enriched transcript; transcript repressed by MTLa1-MTLalpha2; regulated by hemoglobin-responsive Hbr1 via MTL genes; rat catheter biofilm repressed
CPAR2_101410	8429.85	-0.186666	0.0885985	-2.10688	0.0351281	0.0943707	11413.6	5795.86	11807	10444	5247.71	10754.9	11198.4	6391.65	12570.1	8332.53	7626.75	6908.98	10370.4	8963.17	6675.66	9205.89	7487.07	6851.63	9129.42	7285.53	7001.94	9078.6	7200.84	5661.74	9330.71	8302.99	6568.89	CPAR2_101410	cpar2441	NA	NA	COR1	orf19.4016	C5_05230C	Putative ubiquinol-cytochrome-c reductase	Ortholog(s) have ubiquinol-cytochrome-c reductase activity, role in aerobic respiration and mitochondrial respiratory chain complex III localization	Putative ubiquinol-cytochrome-c reductase; amphotericin B induced; repressed by nitric oxide; protein level decreases in stationary phase cultures; Hap43-repressed; Spider biofilm repressed
CPAR2_101420	1187.19	-0.231674	0.186257	-1.24384	0.213559	0.361345	1622.09	1111.5	1660.71	1300.25	586.249	1072.64	1667.97	886.907	1352.73	1057.83	921.547	891.72	2275.94	1981.64	997.029	1566.69	949.549	660.644	1362.43	699.695	595.24	1374.83	1259.73	417.504	1777.78	1163.59	839.787	CPAR2_101420	cpar2440	NA	HYS2	POL31	orf19.3960	C5_04740C	Putative DNA polymerase III (delta) subunit with a predicted role in DNA replication and DNA repair	Ortholog(s) have DNA-directed DNA polymerase activity, role in DNA replication, removal of RNA primer, RNA-dependent DNA replication, interphase of mitotic cell cycle, telomere maintenance and cytosol, nucleus localization	Putative DNA polymerase III (delta) subunit with a predicted role in DNA replication and DNA repair; cell-cycle regulated periodic mRNA expression
CPAR2_101430	1884.55	-0.685222	0.227899	-3.00669	0.00264105	0.0117929	2868.05	3160.17	3067.19	1577.59	2301.92	2000.39	2263	3394.86	3433.37	2399.83	1724.85	2545	1091.03	591.062	1441.12	2393.14	991.754	1241.56	1192.85	500.888	1156.43	1444.33	780.073	1364.15	2026.4	1214.53	2717.26	CPAR2_101430	cpar2439	NA	HAS1	HAS1	orf19.3962	C5_04750C	Homolog of S. cerevisiae Has1p, which is a nucleolar protein of the DEAD-box ATP-dependent RNA helicase family that is involved in biogenesis of the ribosome, particularly the small (40S) subunit	Ortholog(s) have ATP-dependent RNA helicase activity, RNA binding activity, role in rRNA processing, ribosomal small subunit biogenesis and 90S preribosome, nuclear envelope, nucleolus, preribosome, large subunit precursor localization	Functional homolog of S. cerevisiae Has1p, which is a nucleolar protein of the DEAD-box ATP-dependent RNA helicase family that is involved in biogenesis of the ribosome, particularly the small (40S) subunit; caspofungin-downregulated
CPAR2_101440	3229.81	0.413102	0.0925212	4.46494	8.0091e-06	7.94132e-05	5936.84	7408.93	4741.32	5301.64	6504.98	4274.94	5011.04	6745.05	4125.46	1815.55	2132.65	1780.38	1803.45	2536.98	1882.35	1778.31	2344.17	2186.25	1837.51	2413.11	2205.21	1746.82	2319.69	2300.1	1589.44	2804.67	1678	CPAR2_101440	cpar5361	NA	NA	SLH1	orf19.3980	C5_04920C	S. cerevisiae homolog SLH1 has role in regulation of translation and localizes to cytoplasm	Ortholog(s) have role in cytoplasmic translation, regulation of translation and cytosol, polysomal ribosome localization	Ortholog(s) have role in cytoplasmic translation, regulation of translation and cytosol, polysomal ribosome localization
CPAR2_101450	349.294	-0.3803	0.25274	-1.50471	0.132398	0.253451	374.689	436.178	315.656	234.48	284.75	273.877	418.853	462.472	508.426	563.118	476.485	648.147	187.525	108.203	349.236	408.924	228.598	314.534	254.683	141.186	311.412	268.474	200.394	303.736	415.592	302.75	638.561	CPAR2_101450	cpar5362	NA	NA	EFG1	orf19.3978	C5_04910W	S. cerevisiae homolog EFG1 has role in maturation of SSU-rRNA from tricistronic rRNA transcript (SSU-rRNA, 5.8S rRNA, LSU-rRNA), G1 phase of mitotic cell cycle and localizes to nucleolus	Ortholog(s) have role in G1 phase of mitotic cell cycle, maturation of SSU-rRNA from tricistronic rRNA transcript (SSU-rRNA, 5.8S rRNA, LSU-rRNA) and nucleolus localization	Protein required for maturation of 18S rRNA; rat catheter biofilm repressed
CPAR2_101460	1010.86	-0.113401	0.0774662	-1.46388	0.143227	0.268451	742.801	757.916	792.864	675.061	608.325	700.531	740.402	841.576	830.394	1326.35	1263.74	1327.73	1075.31	1156.23	1042.2	1114.5	904.428	1149.24	1064.49	966.461	1037.56	1181.54	1145.07	1109.8	1357.29	1128.19	1253.08	CPAR2_101460	cpar5363	NA	NA	RBG2	orf19.3977	C5_04900C	S. cerevisiae homolog RBG2 localizes to cytoplasm	Ortholog(s) have role in cytoplasmic translation and cell tip, cytoplasm localization	Protein with a role in translation; flow model biofilm repressed
CPAR2_101470	898.606	-0.152877	0.156194	-0.978761	0.327698	0.487387	590.58	518.197	712.856	656.353	399.195	490.146	806.334	455.847	546.067	1033.34	899.452	1053.27	1801.75	1529.52	861.47	1525.69	1026.22	748.874	934.361	664.187	722.614	1279.34	1137.04	679.816	1244.87	918.177	1026.78	CPAR2_101470	cpar5364	NA	NA	JNM1	orf19.3976	C5_04890C	Hypothetical protein	Ortholog(s) have structural constituent of cytoskeleton activity, role in establishment of mitotic spindle orientation, nuclear migration and astral microtubule, cell cortex, dynactin complex, spindle pole body localization	Ortholog(s) have structural constituent of cytoskeleton activity, role in establishment of mitotic spindle orientation, nuclear migration and astral microtubule, cell cortex, dynactin complex, spindle pole body localization
CPAR2_101480	9669.42	0.367877	0.165971	2.21652	0.0266558	0.0762867	15579.5	8430.69	13498.1	15911	9129.63	13471	18459.1	10171.4	16157.8	13751.4	16956.8	3393.14	5247.45	7047.98	3720.97	7221.47	14094	4535.41	5458.73	6238.9	4354.14	8038.32	10506.1	4124.17	9578.14	12489	3509.88	CPAR2_101480	cpar5365	NA	PUT2	PUT2	orf19.3974	C5_04880C	Putative delta-1-pyrroline-5-carboxylate dehydrogenase	Ortholog(s) have 1-pyrroline-5-carboxylate dehydrogenase activity, role in glutamate biosynthetic process, proline catabolic process to glutamate and cytosol, mitochondrial matrix localization	Putative delta-1-pyrroline-5-carboxylate dehydrogenase; alkaline upregulated; protein present in exponential and stationary growth phase yeast cultures; flow model biofilm induced; Spider biofilm induced
CPAR2_101490	713.762	-0.0323316	0.107297	-0.301329	0.763164	0.851404	641.363	800.859	623.134	564.787	905.385	716.53	496.868	796.797	559.77	684.258	756.397	701.479	867.415	710.687	1012.7	770.895	844.088	599.71	677.165	618.147	770.923	665.392	699.46	868.628	561.114	670.441	687.17	CPAR2_101490	cpar5366	NA	NA	HUA1	orf19.3973	C5_04870W	Late-stage biofilm-induced gene in C. albicans	Ortholog(s) have cytoplasm localization	Ortholog of Hua1, a zinc finger domain protein with sequence similarity to Type I J-proteins; flow model biofilm induced
CPAR2_101500	423.06	-0.113663	0.107741	-1.05496	0.291443	0.447769	338.035	291.872	356.312	320.601	300.85	455.657	289.19	255.161	352.248	416.793	433.956	384.973	621.242	437.563	497.77	477.429	451.234	350.637	633.738	653.52	396.47	464.045	577.888	440.72	415.271	402.849	406.589	CPAR2_101500	cpar5367	NA	NA	GTF1	orf19.4092	C2_09310C	Hypothetical protein	Ortholog(s) have glutaminyl-tRNA synthase (glutamine-hydrolyzing) activity, role in glutaminyl-tRNAGln biosynthesis via transamidation and glutamyl-tRNA(Gln) amidotransferase complex, mitochondrion localization	Trimeric GatFAB AmidoTransferase(AdT) complex subunit; involved in the formation of Q-tRNAQ; repressed by fluphenazine treatment or in an azole-resistant strain that overexpresses CDR1; Spider biofilm induced
CPAR2_101510	4406.33	1.1404	0.121102	9.41689	4.64658e-21	3.3345e-19	4432.16	6561.78	1724.1	5291.91	7827.56	3509.4	4199.96	7001.21	1760.34	1807.17	4531.34	5879.12	2090.99	4459.94	6628.52	2058.83	5473.34	6354.44	2494.25	4453.23	6150.78	2012.41	4945.65	6794.05	1419.52	3759.01	5349.9	CPAR2_101510	cpar5368	NA	NA	YGR237C	orf19.3984	C5_04960W	Protein of unknown function	Ortholog(s) have cytoplasm localization	Protein of unknown function; induced in core caspofungin response; induced in ssr1 mutant; induced by nitric oxide independent of Yhb1; Spider biofilm induced
CPAR2_101520	4894.88	0.136103	0.136856	0.994492	0.319983	0.479744	5407.45	2448.73	5715.06	7300.81	3308.33	7069.61	7757.51	3410.88	5882.85	4292.05	4603.53	3053.4	5304.52	4937.83	3821.87	5583.33	6393.95	4647.11	5170.73	6039.84	3173.42	5630.6	6660.49	4209.16	3339.78	3712.36	3286.7	CPAR2_101520	cpar5262	NA	NA	YGR266W	orf19.3983	C5_04950C	S. cerevisiae homolog YGR266W localizes to plasma membrane, mitochondrial outer membrane	Ortholog(s) have mitochondrial outer membrane, plasma membrane localization	Protein with a predicted transcription factor BTF3 domain; flow model biofilm induced
CPAR2_101530	1157.35	0.218839	0.0999082	2.1904	0.0284955	0.0804686	999.89	909.431	980.187	1108.5	977.161	1024.12	954.984	1023.05	817.903	1249.29	1369.73	1039.22	1108.87	1235.31	1119.21	1401.12	1754.09	1088.58	1450.38	1797.71	939.492	1232.68	1529.1	1075.33	889.466	1118.67	1054.87	CPAR2_101530	cpar5261	NA	PPR1	PPR1	orf19.3986	C5_04970C	Putative transcription factor with zinc cluster DNA-binding motif	Ortholog(s) have sequence-specific DNA binding, sequence-specific DNA binding RNA polymerase II transcription factor activity, zinc ion binding activity	Putative transcription factor with zinc cluster DNA-binding motif; has similarity to S. cerevisiae Ppr1p, which is a transcription factor involved in the regulation of uracil biosynthesis genes
CPAR2_101540	313.596	-0.327324	0.125703	-2.60395	0.00921572	0.0330878	150.341	179.063	242.466	159.064	155.588	216.757	180.187	167.644	218.404	404.581	279.653	361.986	469.729	381.687	375.639	420.77	364.901	304.556	494.576	585.628	298.461	534.568	339.381	279.024	339.374	270.999	292.072	CPAR2_101540	cpar5260	NA	NA	NA	NA	NA	Hypothetical protein	Ortholog of Candida orthopsilosis Co 90-125 : CORT_0F01640	NA
CPAR2_101550	3517.07	0.178056	0.0546983	3.25524	0.00113297	0.00590769	2284.16	2705.17	2450.36	2667.96	2951.71	2353.01	2292.66	2999.37	2277	3161.8	3889.86	4666.19	3382.34	3843.92	4069.08	3639.63	4400.02	4779.17	3757.7	4300.29	4742.53	3430.21	4022.15	4695.09	2978.77	3709.31	4511.45	CPAR2_101550	cpar5259	NA	PAN3	PAN3	orf19.4010	C5_05170W	S. cerevisiae homolog PAN3 has poly(A)-specific ribonuclease activity, has role in postreplication repair, mRNA 3'-end processing and localizes to PAN complex	Ortholog(s) have poly(A)-specific ribonuclease activity, role in mRNA 3'-end processing, postreplication repair and PAN complex, cytosol, nucleus localization	Ortholog(s) have poly(A)-specific ribonuclease activity, role in mRNA 3'-end processing, postreplication repair and PAN complex, cytosol, nucleus localization
CPAR2_101560	3563.85	0.0406697	0.0472253	0.861185	0.389136	0.546619	6995.54	7412.02	7238.56	6905.6	7297.02	6951.58	6933.32	7427.21	7050.95	1812.87	1886.51	1902.07	1582.79	1737.43	1729.18	1497.54	1837.19	2193.59	1805.14	1619.7	1968.39	1781.5	1744.25	1753.87	1573.1	1787.32	1799.59	CPAR2_101560	cpar5258	NA	NA	DOP1	orf19.3166	C5_02050W	S. cerevisiae homolog DOP1 has role in cell morphogenesis, Golgi to endosome transport, endoplasmic reticulum organization and localizes to endosome, trans-Golgi network, mitochondrion	Ortholog(s) have role in Golgi to endosome transport, cell morphogenesis, endoplasmic reticulum organization and endosome, mitochondrion, trans-Golgi network localization	Ortholog(s) have role in Golgi to endosome transport, cell morphogenesis, cleistothecium development, conidium formation and endoplasmic reticulum organization, more
CPAR2_101570	2009.63	-0.10027	0.0730292	-1.37301	0.169749	0.305303	1746.64	1707.55	1924.77	1624.1	1429.04	1773.59	1727.13	1584.82	1948.04	2402.12	1999.38	1996.67	2559.77	2627.38	2282.17	2319.53	2155.44	1860.38	1894.57	1737.66	2121.77	2279.01	2040.7	1806.91	2323.38	2523.44	1863.9	CPAR2_101570	cpar5257	NA	NA	COX10	orf19.3167	C5_02040W	S. cerevisiae homolog COX10 has role in heme a biosynthetic process and localizes to mitochondrion	Ortholog(s) have role in heme a biosynthetic process and mitochondrion localization	Heme A:farnesyltransferase; catalyzes the 1st step in conversion of protoheme to the heme A prosthetic group required for cytochrome c oxidase activity; Spider biofilm repressed
CPAR2_101580	2555.08	-0.0174978	0.0468719	-0.373312	0.708916	0.812515	2291.5	2178.1	2351.83	2330.01	2235.83	2701.22	2409.55	2132.34	2501.14	2838.94	2589.72	2368.51	2806.73	2897.32	2503.42	2303.85	2460.08	2571.06	2955.83	3052.5	2442.09	2759	2752.86	2478.7	2794.14	2989.82	2290.99	CPAR2_101580	cpar5256	NA	RPN8	RPN8	orf19.3168	C5_02030W	Putative regulatory subunit of the 26S proteasome	Ortholog(s) have role in cellular response to drug and nuclear envelope, proteasome regulatory particle, lid subcomplex, proteasome storage granule localization	Putative regulatory subunit of the 26S proteasome; mutation confers hypersensitivity to amphotericin B; regulated by Mig1, Gcn2 and Gcn4; Spider biofilm repressed
CPAR2_101590	468.648	0.220582	0.12352	1.78581	0.0741306	0.163309	475.691	420.922	400.724	361.267	381.398	372.239	385.746	406.806	412.712	590.205	619.714	578.606	256.982	421.132	445.882	337.192	450.301	525.874	385.727	556.802	547.232	516.67	558.451	570.419	473.825	550.6	650.368	CPAR2_101590	cpar5255	NA	NA	GPN2	orf19.3169	C5_02020C	S. cerevisiae homolog YOR262W has role in establishment of mitotic sister chromatid cohesion and localizes to cytoplasm	Ortholog(s) have role in RNA polymerase II complex localization to nucleus, RNA polymerase III complex localization to nucleus, establishment of mitotic sister chromatid cohesion and cytosol, nucleus localization	Ortholog(s) have role in RNA polymerase II complex localization to nucleus, RNA polymerase III complex localization to nucleus, establishment of mitotic sister chromatid cohesion and cytosol, nucleus localization
CPAR2_101600	943.869	-0.0173902	0.18011	-0.0965533	0.923081	0.956375	656.744	770.8	657.402	531.671	637.556	448.063	578.031	964.484	680.781	1457.43	1359.65	1894.98	539.551	549.587	906.6	870.016	807.481	1303.24	693.192	923.258	1032.47	958.347	817.532	1432.53	899.931	834.826	2278.32	CPAR2_101600	cpar5254	NA	NA	BUD27	orf19.3170	C5_02010C	S. cerevisiae homolog BUD27 has role in formation of translation preinitiation complex and localizes to cytosolic ribosome, cytoplasm	Ortholog(s) have role in formation of translation preinitiation complex and cytoplasm, cytosolic ribosome localization	Ortholog(s) have role in RNA Polymerase I assembly, RNA Polymerase II core complex assembly, RNA Polymerase III assembly, formation of translation preinitiation complex and cytoplasm, cytosolic ribosome localization
CPAR2_101610	4386.98	-0.344939	0.132758	-2.59826	0.00936964	0.0334468	4461.99	3507.65	5560.4	5254.1	4381.1	7413.78	4653.84	3651.11	5472.62	4309.96	2934.91	1796.48	6858.77	4337.57	3680.3	4106.95	3787.92	2996.36	7100.03	6334.39	3154.93	4691.68	4012.06	3322.7	4785.54	3695.34	2186.09	CPAR2_101610	cpar5253	NA	LAP41	APE1	orf19.1628	C3_02170C	Putative aminopeptidase yscI precursor	Ortholog(s) have metalloaminopeptidase activity and fungal-type vacuole localization	Putative aminopeptidase yscI precursor; mutant is viable; protein present in exponential and stationary growth phase yeast cultures; Spider biofilm repressed
CPAR2_101620	16996.2	-0.484559	0.288893	-1.6773	0.0934844	0.194878	15466.6	9680.49	25090.2	17007	7674.66	29039.5	14053.2	6058.17	24158.1	20528	8485.58	2459.73	38692.1	31523.9	23658.7	26326.2	25640	4116.22	22776.5	12766.6	7861.17	21602.8	19487.7	3163.07	19312.9	17948	4320.48	CPAR2_101620	cpar5252	NA	ACH1	ACH1	orf19.3171	C5_02000C	Acetyl-coA hydrolase	Ortholog(s) have acetate CoA-transferase activity, acetyl-CoA hydrolase activity, role in acetate metabolic process, cellular response to alkalinity and cytosol, mitochondrion localization	Acetyl-coA hydrolase; acetate utilization; nonessential; soluble protein in hyphae; antigenic in human; induced on polystyrene adherence; farnesol-, ketoconazole-induced; no human or murine homolog; stationary phase-enriched protein
CPAR2_101630	821.23	-0.0563137	0.145854	-0.386097	0.699425	0.805953	626.298	636.799	571.681	838.774	994.313	950.428	654.23	765.082	783.13	645.527	687.465	1164.39	621.268	577.899	778.841	589.947	626.349	1149.53	1077.61	898.168	1206.33	676.454	760.874	1357.3	721.64	716.161	1096.73	CPAR2_101630	cpar5251	NA	NA	NA	NA	NA	similar to CPAR2_206120	Has domain(s) with predicted hydrolase activity, hydrolyzing N-glycosyl compounds activity and role in DNA repair	NA
CPAR2_101640	298.738	-0.652785	0.124392	-5.24781	1.5392e-07	2.3193e-06	232.314	278.867	499.808	237.405	289.293	458.392	243.913	292.577	437.039	447.997	332.035	368.144	249.785	137.061	204.874	381.225	272.909	328.564	220.585	168.696	253.405	301.849	242.788	307.247	342.212	241.874	295.059	CPAR2_101640	cpar5250	NA	NA	NA	NA	NA	Similar to CPAR2_600970, CPAR2_101640, CPAR2_502600, CPAR2_301590	NA	NA
CPAR2_101650	1269.66	-0.196978	0.0691954	-2.84669	0.00441761	0.018038	970.768	1264.7	1096.45	1050.03	1178.8	1197.29	991.67	1065.81	991.634	1368.64	1315.88	1158.65	1593.12	1294.56	1341.68	1787.67	1434.54	1252.16	1521.3	1251.63	1195.26	1435	1313.95	1392.88	1369.35	1138.15	1309.13	CPAR2_101650	cpar5249	NA	NA	NA	orf19.3163	C5_02060W	Hypothetical protein	Ortholog of C. albicans SC5314 : orf19.3163, C. dubliniensis CD36 : Cd36_51910, Candida tenuis NRRL Y-1498 : CANTEDRAFT_94797 and Debaryomyces hansenii CBS767 : DEHA2D06578g	Ortholog of C. dubliniensis CD36 : Cd36_51910, C. parapsilosis CDC317 : CPAR2_101650, Candida tenuis NRRL Y-1498 : CANTEDRAFT_94797 and Debaryomyces hansenii CBS767 : DEHA2D06578g
CPAR2_101660	923.393	0.121252	0.108301	1.11958	0.262891	0.417153	414.627	396.217	343.646	335.698	369.857	374.931	350.908	432.736	394.317	1502.97	1479.65	1334.15	754.188	848.599	798.686	1219.61	1262.12	1174.28	1036.42	1446.51	972.172	1226.43	1402.37	1352.35	1159.82	1311.04	1237.32	CPAR2_101660	cpar5248	NA	NA	ESF2	orf19.3161	C5_02070C	Homolog of S. cerevisiae ESF2	Ortholog(s) have ATPase activator activity, RNA binding activity	Ortholog(s) have ATPase activator activity, RNA binding activity
CPAR2_101670	38768.1	0.224529	0.138479	1.6214	0.104932	0.212144	35176.5	28182.8	32849.5	36337	33528.4	34017.9	38162.3	30983.9	35064.1	27168.7	30615.6	22045.4	32210.6	44742.7	45125.7	24234.9	34806.7	40915.8	48583.9	61510	62724.5	35580.5	43326.7	39910.6	58203.8	59284.8	31446.7	CPAR2_101670	cpar5247	NA	HSP12	NA	orf19.3160	C5_02080C	Heat-shock protein	Has domain(s) with predicted role in response to stress	Heat-shock protein; induced by osmotic/oxidative/cadmium stress, fluphenazine treatment, low iron, CDR1 and CDR2 overexpression, or ssn6 or ssk1 null mutation; overexpression increases resistance to farnesol and azoles
CPAR2_101680	4370.86	0.0662048	0.390251	0.169647	0.865288	0.919418	6713.08	3354.94	5256.24	5384.85	4396.01	6213.25	4888.6	3491.52	7265.99	2073.45	4151.19	12622	656.195	876.06	2347.56	823.853	1682.79	9353.85	3829.3	1766.17	5589.9	2115.37	1453.84	7478.83	2007.06	3834.45	8386.92	CPAR2_101680	cpar5246	NA	YHB1	YHB1	orf19.3707	CR_07790C	Nitric oxide dioxygenase, acts in nitric oxide scavenging/detoxification	Ortholog(s) have nitric oxide dioxygenase activity, nitric oxide reductase activity	Nitric oxide dioxygenase; acts in nitric oxide scavenging/detoxification; role in virulence in mouse; transcript activated by NO, macrophage interaction; Hap43, hypha repressed; mRNA binds She3
CPAR2_101690	1545.74	-0.231158	0.132248	-1.74791	0.0804797	0.173289	892.68	1009.95	1073.04	702.195	834.582	633.399	776.533	1211.19	868.015	2800.29	2263.96	2674.01	1412.16	1219.91	2024.48	2326.36	1694.86	1853.95	1258.6	1258.98	1696.77	2005.16	1537.86	1860.47	1810.42	1465.87	2569.38	CPAR2_101690	cpar2912	NA	RIX7	RIX7	orf19.4219	C5_02120C	Protein similar to S. cerevisiae Rix7p which is a putative ATPase of the AAA family required for ribosomal subunit export from the nucleus	Ortholog(s) have role in hyphal growth, ribosomal large subunit biogenesis, ribosomal large subunit export from nucleus, single-species biofilm formation on inanimate substrate	Putative ATPase of the AAA family; role in ribosomal subunit export from the nucleus; mutation impairs hyphal growth and biofilm formation
CPAR2_101700	970.896	-0.0344045	0.0532528	-0.64606	0.518241	0.65984	1061.88	1265.45	1110.68	1162.75	1217.84	1211.61	1125.68	1156.66	1183.77	884.806	899.398	939.402	721.016	739.035	816.795	789.91	916.88	1012.39	928.048	789.546	936.485	880.851	793.467	987.081	863.45	868.69	950.615	CPAR2_101700	cpar2911	NA	ORC4	ORC4	orf19.4221	C5_02150C	Phosphorylated protein similar to S. cerevisiae Orc4p	Ortholog(s) have DNA replication origin binding activity and role in DNA replication initiation, chromatin silencing at silent mating-type cassette, pre-replicative complex assembly	Phosphorylated protein similar to S. cerevisiae Orc4, subunit of the origin recognition complex (ORC); induced by alpha pheromone in SpiderM medium
CPAR2_101710	764.823	0.0529736	0.0625638	0.846713	0.397155	0.554761	990.668	1119.4	1012.31	970.207	1068.95	1039.25	1024.88	1131.6	1055.23	634.381	766.704	626.896	537.071	582.406	558.246	751.471	742.452	585.171	563.06	579.629	502.04	611.369	636.452	669.176	583.067	652.668	655.475	CPAR2_101710	cpar2910	NA	SST2	SST2	orf19.4222	C5_02160W	Predicted regulator of G-protein signaling in mating pathway	Ortholog(s) have GTPase activator activity	Predicted regulator of G-protein signaling in mating pathway; null mutation causes alpha-factor hypersensitivity and mating defect (in opaque MTLa/MTLa background); transcript induced by alpha factor
CPAR2_101720	4458.84	0.0451044	0.102381	0.440555	0.659535	0.776696	5114.72	5038.29	4645.32	3641.83	3738.37	3248.41	4246.63	4778.79	4226.01	4139.08	4117.67	3899.62	5036.63	5644.88	5040.93	4907.04	4610.29	3679.05	4845.43	4069.59	4860.26	4176.36	4165.93	3217.36	5329.52	6314.51	3656.25	CPAR2_101720	cpar2909	GCD11	GCD11	GCD11	orf19.4223	C5_02170C	Protein similar to S. cerevisiae Gcd11p, which is a subunit of translation initiation factor eIF2	Ortholog(s) have GTP binding, tRNA binding, translation initiation factor activity and role in positive regulation of translational fidelity, translational initiation	Gamma subunit of translation initiation factor eIF2; involved in identification of the start codon; likely essential for growth, based on an insertional mutagenesis strategy; Spider biofilm repressed
CPAR2_101730	1460.06	0.318818	0.153052	2.08307	0.0372444	0.0984893	2582.32	2464.67	1613.41	1665.49	1698.21	985.145	2353.17	2781.96	1594.65	1294.9	1738.21	1415.9	692.199	810.823	1478.25	1062.21	1029.65	1355.41	842.259	950.634	1392.59	1066.16	1060.73	1348.17	1085.61	1105.04	1953.75	CPAR2_101730	cpar2908	NA	LEU3	LEU3	orf19.4225	C5_02180C	Predicted zinc-finger protein	Ortholog(s) have RNA polymerase II core promoter proximal region sequence-specific DNA binding transcription factor activity involved in negative regulation of transcription, more	Zn(II)2Cys6 transcription factor; predicted regulator branched-c ofhain amino acid biosynthesis genes; alkaline induced; induced by Mnl1 under weak acid stress; required for yeast cell adherence to silicone substrate; Spider biofilm induced
CPAR2_101740	2889.25	0.139299	0.114477	1.21683	0.22367	0.373065	3385.74	3062.52	3358.92	3811.62	3090.13	3729.87	3960.83	3503.61	3676.79	2208.16	2369.36	2212.58	1914.86	2153.52	2360.43	2112.14	2616.6	3170.91	3087.64	3697.15	3195.47	2649.2	2849.35	3008.53	2074.5	2295.49	2453.89	CPAR2_101740	cpar2907	NA	NA	NA	orf19.6658	C5_03490C	Stationary phase enriched protein	Ortholog of C. albicans SC5314 : orf19.6658, C. dubliniensis CD36 : Cd36_53240, Candida tenuis NRRL Y-1498 : CANTEDRAFT_113538 and Debaryomyces hansenii CBS767 : DEHA2E10054g	Stationary phase enriched protein; predicted ORF from Assembly 19; removed from Assembly 20; subsequently reinstated in Assembly 21 based on comparative genome analysis
CPAR2_101750	9.79012	-0.48566	0.346816	-1.40034	0.161411	0.293155	9.12784	3.85251	13.4151	13.9208	19.0812	26.8908	15.0629	4.98184	7.30308	5.55651	6.24121	3.51952	9.95587	3.34803	6.24658	11.4217	9.16714	4.31249	18.0159	9.08527	2.50491	14.1601	15.6623	7.57242	11.6073	5.00656	7.31338	CPAR2_101750	cpar2906	NA	NA	NA	NA	NA	Hypothetical protein	Ortholog of Candida orthopsilosis Co 90-125 : CORT_0E04255 and Candida guilliermondii ATCC 6260 : PGUG_03613	NA
CPAR2_101760	4670.92	0.435051	0.180665	2.40805	0.016038	0.0511239	5666.46	7442.2	3960.99	6387.45	9957.36	6368.72	6236.81	9253.2	4844.51	2796.73	3433.97	3943.97	1213.17	2109.67	6854.57	1648.65	3569.79	4724.83	3784.32	4501.96	4821.38	2792.6	4889.19	4981.29	2614.26	2786.63	4530.02	CPAR2_101760	cpar2905	NA	GAP6	NA	orf19.6659	C5_03500W	Putative general amino acid permease	Ortholog(s) have amino acid transmembrane transporter activity	Broad-specificity amino acid permease; Plc1, Gcn4 regulated; rat catheter biofilm induced
CPAR2_101770	3316.82	0.614526	0.0921755	6.66691	2.61246e-11	7.27096e-10	3115.06	3419.15	2103.3	3581.4	3951.98	2053.45	3223.28	3436.91	2013.73	3098.43	3737.16	4622.98	2274.51	3463.34	4008.73	2814.18	4148.87	4014.48	2390.3	4368.9	3230.67	2808.09	4326.32	4088.22	1821.19	2562.83	4876.71	CPAR2_101770	cpar2904	NA	NA	YHR131C	orf19.6660	C5_03510C	Putative protein of unknown function	Ortholog(s) have cytoplasm localization	Protein of unknown function; mRNA binds to She3; Hap43-repressed; rat catheter and flow model biofilm induced
CPAR2_101780	66.3462	-0.756637	0.113535	-6.66436	2.65823e-11	7.33697e-10	71.4805	49.3054	114.764	84.8828	69.1929	135.464	63.5743	68.6543	101.79	83.4181	56.0258	45.6005	72.0573	37.8421	43.9912	79.4369	37.2988	57.3662	79.7994	46.92	33.8146	84.7162	49.5144	59.206	75.547	45.8868	43.7987	CPAR2_101780	cpar2903	NA	NA	NA	NA	NA	Similar to CPAR2_600920	NA	NA
CPAR2_101790	2745.13	0.409614	0.108462	3.77655	0.000159017	0.00108551	3265.69	3590.05	2560.97	2462.37	3363.49	1856.52	3222.98	4079.7	2400.21	2373.93	3318.48	3074.13	1828.83	2940.03	3391.6	2321.41	3048.78	2661.62	1515.04	1814.79	3094.33	2193.85	2581.03	2642.63	2235.46	2934.39	3346.27	CPAR2_101790	cpar2902	NA	ALR1	ALR1	orf19.1607	C3_02370C	Putative transporter of divalent cations	Ortholog(s) have inorganic cation transmembrane transporter activity, role in magnesium ion transport and cytoplasm, plasma membrane localization	Putative transporter of divalent cations; hyphal-induced expression; rat catheter biofilm induced
CPAR2_101800	1475.37	0.399586	0.195347	2.04552	0.0408038	0.105902	1165.3	1180.28	849.985	1865.81	2103.26	1886.02	1078.3	1429.55	857.128	1055.54	1249.18	1449.83	1094.23	1230.3	1902.94	895.118	1699.93	1652.56	2083.73	2758.29	1762.2	891.238	1389.11	2210.52	885.908	1406.18	1802.51	CPAR2_101800	cpar2901	NA	NA	NA	orf19.6166	C3_00890C	Hypothetical protein	Ortholog of C. albicans SC5314 : orf19.6166, C. dubliniensis CD36 : Cd36_80810, Candida tenuis NRRL Y-1498 : CANTEDRAFT_103482 and Debaryomyces hansenii CBS767 : DEHA2F17864g	Ortholog of C. dubliniensis CD36 : Cd36_80810, C. parapsilosis CDC317 : CPAR2_101800, Candida tenuis NRRL Y-1498 : CANTEDRAFT_103482 and Debaryomyces hansenii CBS767 : DEHA2F17864g
CPAR2_101810	1411.64	-0.168723	0.184838	-0.912816	0.361339	0.519782	753.076	536.232	705.944	968.469	720.359	1386.31	783.381	522.141	731.128	1387.51	1018.31	579.029	3001.19	1970.03	1769.07	1711.27	1838.52	1025.34	3528.17	3301.98	1195.48	1558.47	1689.06	1155.55	1781.63	1511.78	984.931	CPAR2_101810	cpar2900	NA	AYR1	AYR1	orf19.6167	C3_00900C	Putative oxidoreductase	Ortholog(s) have acylglycerone-phosphate reductase activity, role in phosphatidic acid biosynthetic process and Golgi apparatus, endoplasmic reticulum, fungal-type vacuole membrane, lipid particle, mitochondrial outer membrane localization	Putative oxidoreductase; transcriptionally induced by interaction with macrophage; rat catheter biofilm repressed
CPAR2_101820	129.545	-0.481023	0.095059	-5.06026	4.18682e-07	5.64238e-06	216.178	126.602	252.275	212.841	130.425	253.537	205.079	133.791	236.145	133.477	83.4874	57.7134	162.887	96.1164	74.1106	99.9554	91.4067	42.9831	147.139	73.9983	60.1698	130.218	88.0737	56.6305	165.909	108.972	57.6026	CPAR2_101820	cpar2899	NA	NA	YDR286C	orf19.319	C3_03200C	Homolog of S. cerevisiae YDR286C	Ortholog of S. cerevisiae : YDR286C, C. albicans SC5314 : orf19.319, C. glabrata CBS138 : CAGL0H01111g, C. dubliniensis CD36 : Cd36_83160 and Candida tenuis NRRL Y-1498 : CANTEDRAFT_113333	Ortholog of S. cerevisiae : YDR286C, C. glabrata CBS138 : CAGL0H01111g, C. dubliniensis CD36 : Cd36_83160, C. parapsilosis CDC317 : CPAR2_101820 and Candida tenuis NRRL Y-1498 : CANTEDRAFT_113333
CPAR2_101830	2201.91	0.0975422	0.123763	0.788137	0.430617	0.583609	1924.31	1745.89	1731.16	2165.71	2016.72	2011.03	1803.83	1635.49	1599.07	1845.14	1992.77	1732.08	3173.51	2863.2	2743.01	2787.36	2978.94	2369.26	2610.99	2682.19	1999.33	2381.74	2886.37	2347.06	1754.12	1936.38	1734.9	CPAR2_101830	cpar2898	NA	NA	YMR155W	orf19.1424	C4_04250W	Predicted membrane transporter, member of the oxalate:formate antiporter (OFA) family, major facilitator superfamily (MFS)	Has domain(s) with predicted role in transmembrane transport and integral to membrane localization	Predicted membrane transporter, member of the oxalate:formate antiporter (OFA) family, major facilitator superfamily (MFS)
CPAR2_101840	1001.89	0.0196203	0.069707	0.281468	0.778351	0.861318	676.87	688.46	631.881	661.873	731.947	726.052	644.431	677.44	800.531	1120.49	1164.04	1221.85	940.654	1099.96	1077.26	1001.2	980.167	1176.64	1112.26	1364.34	1229.37	1269.04	1268.52	1241.55	1205.13	1166.71	1172.39	CPAR2_101840	cpar2897	NA	NA	SRP14	orf19.789.1	C4_03930C	Hypothetical protein	Ortholog(s) have signal sequence binding activity, role in protein targeting to ER and signal recognition particle, endoplasmic reticulum targeting localization	Ortholog(s) have signal sequence binding activity, role in protein targeting to ER and signal recognition particle, endoplasmic reticulum targeting localization
CPAR2_101850	1182.74	0.00105488	0.0658118	0.0160288	0.987211	0.992397	1094.52	930.009	1126.22	1071.18	1030.01	1021.55	1078.68	1093.33	1057.9	1381.4	1386.59	1293.99	1211.94	1149.89	1065.12	1130.11	1293.69	1014.96	1336.79	1234.55	1050.67	1305.36	1290.27	1200.46	1317.46	1294.61	1472.8	CPAR2_101850	cpar2896	NA	RAM1	RAM1	orf19.5046	C4_03900C	Protein that acts in prenylation	Ortholog(s) have protein farnesyltransferase activity, role in cellular response to nitrogen starvation, protein farnesylation, regulation of amino acid import and cytosol, nucleus, protein farnesyltransferase complex localization	Protein that acts in prenylation; transcription is alpha-factor induced; regulated in response to lovastatin and fluconazole; Hap43p-repressed gene
CPAR2_101860	3395.3	1.94427	0.160471	12.116	8.68883e-34	1.1337e-31	4655.58	4801.64	929.219	3543.43	3964.42	1304.52	4408.9	4886.9	974.939	937.821	4506.38	2650.44	1413.16	4625.32	7266.73	1315.63	6182.9	2715.4	1692.48	3253.07	5268.3	1007.35	3996.86	2711.56	1519.48	6578	4562.74	CPAR2_101860	cpar5271	NA	AGP2	AGP2	orf19.4679	C4_01100C	Putative amino acid permease	Ortholog(s) have carnitine transmembrane transporter activity, polyamine transmembrane transporter activity	Amino acid permease; hyphal repressed; white-opaque switch regulated; induced in core caspofungin response, during cell wall regeneration, by flucytosine; regulated by Sef1, Sfu1, and Hap43; rat catheter and Spider biofilm induced
CPAR2_101870	8057.01	0.190352	0.225043	0.845846	0.397639	0.554936	7841.23	16407.6	4731.91	5680.21	14573.4	4360.64	7002.13	19922.1	5459.6	2972.73	4170.55	14733.1	1655.01	2248.2	16422.7	1962.11	2538.48	11023.5	4548.83	2129.73	18675	1993.28	2002.49	9893.77	5707.39	5051.76	23831.7	CPAR2_101870	cpar5270	NA	NA	NA	NA	NA	Hypothetical protein	Has domain(s) with predicted metal ion transmembrane transporter activity, role in metal ion transport, transmembrane transport and membrane localization	NA
CPAR2_101880	5244.14	0.159593	0.384166	0.415426	0.67783	0.788852	3997.46	1754.75	3954.59	3364.31	1718.95	2625.47	5275.16	1294.05	2741.63	4196.58	2867.62	872.918	9755.2	15772.3	13227.2	11567.5	6797.75	1813.68	5347.29	3447.64	2680.47	8582.57	12276.8	2152.24	6096.92	6492.42	918.417	CPAR2_101880	cpar5269	NCE103	NCE103	NCE103	orf19.1721	C3_01300C	Carbonic anhydrase involved in the conversion of CO2 to bicarbonate	Ortholog(s) have carbonate dehydratase activity and role in cellular response to carbon dioxide, cellular response to oxidative stress, phenotypic switching, regulation of phenotypic switching	Carbonic anhydrase; converts of CO2 to bicarbonate; essential for virulence in host niches with limited CO2, normal white-opaque switch; Mnl1-induced in weak acid stress; Hap43-induced gene; F-12/CO2, rat catheter, Spider biofilm induced
CPAR2_101890	54.0543	-0.509281	0.272703	-1.86753	0.0618275	0.143473	37.7822	36.3758	36.3025	34.3239	55.9777	56.8048	38.4573	31.6161	35.2638	50.0493	32.2271	23.0231	119.617	111.759	52.7928	106.928	68.6502	16.6278	124.108	55.4243	43.1051	71.8811	61.8508	21.0023	81.9934	28.1087	27.4133	CPAR2_101890	cpar5268	NA	NA	NA	NA	NA	Similar to CPAR2_302130	NA	NA
CPAR2_101900	1533.88	-0.259605	0.203349	-1.27665	0.201726	0.346835	2198.81	1628.92	2146.24	1748.24	1035.47	1328.06	2541.68	1583.52	1730.81	1442.69	982.001	901.816	2949.21	2540.21	1223.53	2255.15	1138.96	773.428	1500.51	858.854	824.329	1755.44	1518.27	500.768	2040.74	1384.52	882.551	CPAR2_101900	cpar5267	NA	NA	IRC5	orf19.1720	C3_01310W	S. cerevisiae homolog IRC5 has role in mitotic recombination	Ortholog(s) have role in mitotic recombination	Ortholog(s) have role in mitotic recombination
CPAR2_101910	1106.51	0.245637	0.13523	1.81644	0.0693029	0.155789	916.455	905.539	815.903	1036.71	1012.23	1105.22	890.686	987.668	782.775	892.805	962.209	1386.8	989.186	1025.28	967.016	1055.59	1412.53	1586.48	1186.66	1740.92	1064.55	1202.71	1547.59	1712.03	684.319	876.029	1129.74	CPAR2_101910	cpar5266	NA	SGA1	SGA1	orf19.1719	C3_01320C	Putative glucoamylase	Ortholog(s) have glucan 1,4-alpha-glucosidase activity, role in glycogen catabolic process and Golgi apparatus, endoplasmic reticulum, fungal-type vacuole, prospore membrane localization	Putative glucoamylase; induced in oralpharyngeal candidasis; rat catheter and Spider biofilm induced
CPAR2_101920	1555.64	0.440657	0.104894	4.20096	2.65784e-05	0.00023002	746.19	642.606	543.104	852.134	817.175	693.24	718.794	685.862	508.545	1601.1	2096.51	2341.02	1329.9	1621.54	1678.14	1368.26	1956.39	2539.98	1828.17	2765.22	2133.47	1722.71	2037.07	2497.85	1622.08	2510.32	2144.92	CPAR2_101920	cpar5265	NA	NA	YJL055W	orf19.1723	C3_01280W	S. cerevisiae homolog YJL055W has role in response to purine and localizes to cytoplasm, nucleus	Ortholog(s) have role in response to purine-containing compound and cytoplasm, nucleus localization	Ortholog(s) have role in response to purine-containing compound and cytoplasm, nucleus localization
CPAR2_101930	1630.16	0.0455375	0.0490853	0.927721	0.353552	0.512126	1147.97	1216.12	1241.53	1306.18	1302.45	1325.51	1227.55	1316.36	1245.1	1642.02	1771.57	1750.18	1878.14	2002.45	2307.9	1751.11	1772.7	1912.4	1747.18	1899.65	1947.83	1605.87	1721.33	1716.55	1650.21	1769.7	1838.7	CPAR2_101930	cpar5264	NA	NA	NHP10	orf19.1730	C3_01210C	S. cerevisiae homolog NHP10 has DNA end binding, loop DNA binding, has role in double-strand break repair, nucleosome mobilization and localizes to Ino80 complex	Ortholog(s) have DNA end binding, loop DNA binding activity, role in double-strand break repair, negative regulation of apoptotic process, nucleosome mobilization and Golgi apparatus, Ino80 complex localization	HMG-box protein; Spider biofilm repressed
CPAR2_101940	3054.18	-0.719916	0.140989	-5.1062	3.2871e-07	4.5693e-06	7272.45	8570.54	8249.6	4385.18	6695.63	6134.66	5969.86	8298.62	8774.71	1719.64	1017.17	1315.71	882.62	478.148	1099.66	1585.57	691.525	1035.21	984.232	496.948	978.065	1172.74	652.897	894.745	1148.64	699.272	1258.7	CPAR2_101940	cpar5263	NA	UTP20	UTP20	orf19.3159	C3_01200W	Similar to S. cerevisiae Utp20p, which is a putative snoRNA-binding protein	Ortholog(s) have role in cellular response to drug, endonucleolytic cleavage in 5'-ETS of tricistronic rRNA transcript (SSU-rRNA, 5.8S rRNA and LSU-rRNA), more	Putative snoRNA-binding protein; S. cerevisiae Utp20 ortholog; likely essential for growth; repressed in core stress response; mutation confers resistance to 5-fluorocytosine (5-FC) and parnafungin
CPAR2_101950	1555.87	0.158629	0.121775	1.30265	0.192696	0.335639	1762.24	1678.17	1624.51	1971.8	1838.54	1762.73	1762.23	1870.1	1734.45	1446.04	1519.59	1769.32	805.386	1061.58	1048.89	1074.45	1336.15	1659.29	1618.86	1816.27	1536.66	1355.51	1466.94	1915.5	1327.54	1483.95	1761.86	CPAR2_101950	cpar4679	NA	NA	RMD1	orf19.3158	C3_01190C	S. cerevisiae homolog RMD1 localizes to cytoplasm	Ortholog(s) have cytoplasm localization	Ortholog(s) have cytoplasm localization
CPAR2_101960	1480.78	0.091961	0.0746363	1.23212	0.217904	0.366214	1206.43	1222.28	1146.78	1015.28	1115.03	837.087	1142.04	1276.69	1122.48	1551.79	1767.64	1691.19	1642.38	1725.8	1821.52	1953.44	1730.28	1646.23	1192	1443.83	1642.05	1532.99	1770.74	1766.15	1623.21	1602.18	1793.68	CPAR2_101960	cpar4680	NA	MSS4	MSS4	orf19.3153	C3_01160W	Phosphatidylinositol-4-phosphate 5-kinase	Ortholog(s) have 1-phosphatidylinositol-4-phosphate 5-kinase activity	Phosphatidylinositol-4-phosphate 5-kinase; activity induced by phosphatidic acid (Pld1 product); macrophage/pseudohyphal-repressed; mRNA binds to She3, localized to yeast cell buds and hyphal tips; Hap43-induced; Spider biofilm induced
CPAR2_101970	334.318	-0.612653	0.149806	-4.08963	4.32058e-05	0.000349359	472.861	302.26	669.587	332.379	260.963	400.504	451.489	349.425	736.646	522.471	291.98	197.424	261.443	228.325	197.923	312.631	198.998	230.888	290.733	198.367	197.626	383.184	254.157	194.602	560.714	303.813	225.186	CPAR2_101970	cpar4681	NA	NA	APD1	orf19.158	C3_01150C	Hap43p-induced gene in C. albicans	Ortholog(s) have cytoplasm, nucleus localization	Ortholog of S. cerevisiae Apd1; required for normal localization of actin patches and normal tolerance of sodium ions and hydrogen peroxide; Hap43-induced; Spider biofilm induced
CPAR2_101980	1614.76	-0.256377	0.0887782	-2.88784	0.00387898	0.0161605	1499.17	1331.12	1822.59	1541.82	1130.17	1952.2	1404.87	1154.1	1765.4	2247.03	1653.41	1428.53	1739.82	1790.52	1346.42	1429.07	1318.67	1360.78	2224.63	1984.89	1247.86	2412.68	1856.19	1337.25	1834.53	1553.21	1231.51	CPAR2_101980	cpar4682	NA	NA	NA	NA	NA	Hypothetical protein	Ortholog(s) have protein disulfide isomerase activity, protein disulfide oxidoreductase activity and role in cellular response to oxidative stress, protein folding	NA
CPAR2_101990	732.865	0.105139	0.18079	0.581552	0.560868	0.695002	508.952	324.338	442.1	458.95	279.941	463.935	452.27	250.281	416.319	570.497	712.816	483.061	1836.82	1601.7	885.52	895.892	961.835	707.459	1058.07	1146.3	668.052	878.505	1151.96	443.96	940.04	974.173	273.626	CPAR2_101990	cpar4683	NA	NA	FMP37	orf19.252	C3_02620C	Putative protein of unknown function	Ortholog(s) have pyruvate transmembrane transporter activity, role in mitochondrial pyruvate transport and integral to mitochondrial inner membrane localization	Protein of unknown function; S. cerevisiae ortholog Fmp37 which localizes to mitochondria; Hap43-repressed; Spider biofilm repressed
CPAR2_102000	7987.76	-0.0545696	0.119498	-0.456655	0.647919	0.76774	10411.7	13366.8	9430.64	12152.3	18830.3	12070.3	10479.5	15518.8	9721.18	4881.4	5368.29	10364.6	4003.76	3427.24	6135.56	3884.9	4036	10099.1	5283.41	4456.89	8684.8	4594.88	3367.39	9419.83	3692.66	3472.86	8514.28	CPAR2_102000	cpar4684	NA	ZCF1	NA	orf19.255	C3_02640C	Predicted zinc-cluster protein	Ortholog(s) have role in growth of symbiont in host	Zn(II)2Cys6 transcription factor; transcript regulated during hypha formation; 5'-UTR intron; mutants show decreased colonization of mouse kidneys; flow model biofilm induced; Spider biofilm induced
CPAR2_102010	25.1392	-0.187811	0.208326	-0.901522	0.367311	0.525737	43.5568	23.9102	34.3434	30.1444	48.7232	41.1604	26.004	33.2928	39.3595	17.9695	19.1332	15.3155	14.3668	20.9033	28.1461	13.0585	13.1407	24.4859	18.6148	23.7824	35.0502	18.0886	9.75566	15.4445	30.7459	13.2547	27.0077	CPAR2_102010	cpar4685	NA	NA	NA	NA	NA	Hypothetical protein	Ortholog of Candida orthopsilosis Co 90-125 : CORT_0B03310	NA
CPAR2_102020	446.085	-0.00484415	0.138335	-0.0350175	0.972066	0.985304	394.195	376.714	440.277	443.739	510.598	670.058	419.487	451.836	495.374	398.05	407.843	500.773	345.057	408.002	345.133	360.981	426.022	478.966	502.786	663.269	455.987	516.537	482.224	507.48	300.826	332.435	409.645	CPAR2_102020	cpar4686	NA	NA	NA	NA	NA	Hypothetical protein	NA	NA
CPAR2_102030	2465.43	0.120284	0.114746	1.04826	0.294518	0.451248	1992.56	2001.28	1811.26	2356.53	2830.3	2603.54	2004.16	2163.37	1877.73	1877.83	2135.99	2986.48	2059.55	2200.45	3302.93	1952.39	2333.22	3626.91	2767.39	2805.03	3830.41	1922.11	2201.31	3960.61	1733.73	2258.86	2970.64	CPAR2_102030	cpar4687	NA	END3	END3	orf19.1711	C3_01400W	Regulated by Gcn4p in C. albicans	Ortholog(s) have protein binding, bridging activity, role in ascospore wall assembly, endocytosis and mating projection tip localization	Regulated by Gcn4p; induced in response to amino acid starvation (3-aminotriazole treatment)
CPAR2_102040	2375.37	-0.1684	0.124432	-1.35335	0.175943	0.31379	2816.82	938.94	3223.9	2976.84	1004.47	3108.48	3250.51	1226.55	3282.99	2271.99	2424.12	1528.46	3628.78	2969.63	2085.58	3125.69	2149.23	1714.52	2861.26	2716.84	1669.01	2680.81	2285.47	1345.42	2748.17	2376.32	1724.11	CPAR2_102040	cpar4688	NA	ALI1	NA	orf19.1710	C3_01410C	Putative NADH-ubiquinone oxidoreductase	Ortholog(s) have plasma membrane localization	Putative NADH-ubiquinone oxidoreductase; in detergent-resistant membrane fraction (possible lipid raft component); predicted N-terminal acetylation; nitric oxide-repressed; plasma membrane-localized; protein decreases in stationary phase
CPAR2_102050	2388.76	0.0177061	0.0423409	0.41818	0.675816	0.787269	2209.22	2173.38	2319.48	2425.98	2243.97	2138.45	2280.08	2169.02	2176.98	2235.76	2244.91	2356.13	2519.8	2564.67	2740.54	2616.41	2583.95	2630.32	2498.02	2366.31	2667.55	2380.43	2346.49	2428.22	2309.83	2433.55	2437.04	CPAR2_102050	cpar4689	NA	NA	AIM24	orf19.3154	C3_01170W	S. cerevisiae homolog AIM24 localizes to mitochondrion	Ortholog(s) have mitochondrion localization	Ortholog(s) have mitochondrial membrane localization
CPAR2_102060	931.622	0.2966	0.220614	1.34443	0.17881	0.317786	482.323	562.192	374.017	838.219	988.449	830.711	554.593	753.472	388.311	797.431	856.162	2599.4	570.739	683.277	878.111	575.323	842.78	1675.25	1006.03	1223.72	1454.41	731.618	911.215	1720.8	369.862	577.925	1907.45	CPAR2_102060	cpar4690	NA	NA	NA	orf19.3156	C3_01180C	Hypothetical protein	Ortholog of C. albicans SC5314 : orf19.3156, C. dubliniensis CD36 : Cd36_81080, Candida tenuis NRRL Y-1498 : CANTEDRAFT_135965 and Debaryomyces hansenii CBS767 : DEHA2F18128g	Protein of unknown function; induced by Mnl1 under weak acid stress
CPAR2_102070	409.594	0.111313	0.19368	0.574725	0.565477	0.698753	161.71	174.151	121.451	231.678	195.1	108.384	167.032	208.969	125.34	730.26	638.518	1077.49	286.525	251.403	372.383	528.878	397.415	656.821	381.223	456.263	467.625	444.321	377.952	689.234	445.302	373.526	990.091	CPAR2_102070	cpar4691	NA	NA	RSA1	orf19.259	C3_02670W	Late-stage biofilm-induced gene in C. albicans	Ortholog(s) have role in ribosomal large subunit assembly and nucleoplasm localization	Protein with a predicted role in 60S ribosomal subunit assembly; flow model biofilm induced
CPAR2_102080	1954.11	-0.503987	0.0957146	-5.26551	1.39797e-07	2.14145e-06	1202.56	1331.6	1998.6	1203.47	1494.66	1769.13	1119.3	1265.32	2194.9	2357.89	1900.87	3058.08	2130.81	1831.98	2107.1	2033.78	1807.14	2756.82	2547.7	1457.53	2064.05	2443.93	1869.51	2513.52	2103.48	1726.11	2471.15	CPAR2_102080	cpar4692	NA	SLD1	NA	orf19.260	C3_02680C	Sphingolipid delta-8 desaturase, catalyzes desaturation at carbon-8 in the long-chain base moiety of ceramides during glucosylceramide synthesis, which is important for virulence	Ortholog(s) have oxidoreductase activity, acting on paired donors, with incorporation or reduction of molecular oxygen activity and role in glucosylceramide biosynthetic process, pathogenesis, plasma membrane organization	Sphingolipid delta-8 desaturase; catalyzes desaturation at C8 in the long-chain base moiety of ceramides in glucosylceramide synthesis, important for virulence; ketoconazole and hypoxia induced; Hap43-repressed; Spider biofilm induced
CPAR2_102090	3019.38	0.111777	0.0629009	1.77704	0.0755621	0.165636	3620.64	3585.13	3577.59	3519.2	3897.72	4032.77	3565.14	3408.87	3869.54	2153.12	2700.41	2684.83	2511.87	2786.05	2935.64	2426.32	2931.25	3095.17	2685.08	2809.26	3020.59	2347.96	2617.64	3087.88	2132.34	2787.47	2733.86	CPAR2_102090	cpar4693	NA	NA	SEC59	orf19.261	C3_02690C	Hypothetical protein	Ortholog(s) have dolichol kinase activity, role in protein glycosylation and endoplasmic reticulum membrane localization	Ortholog(s) have dolichol kinase activity, role in protein glycosylation and endoplasmic reticulum membrane localization
CPAR2_102100	951.511	-0.358085	0.199763	-1.79255	0.0730447	0.161724	652.315	591.134	898.928	577.865	315.812	481.747	806.659	538.407	687.518	1244.2	862.606	766.122	2229.06	1747.57	1030.09	1870.24	1051.1	640.568	954.142	578.041	652.805	1396.37	1187.29	453.911	1577.09	1089.57	809.616	CPAR2_102100	cpar4694	NA	NA	NA	NA	NA	Hypothetical protein	Has domain(s) with predicted role in transmembrane transport and integral to membrane localization	NA
CPAR2_102110	1583.13	-0.249949	0.183915	-1.35905	0.174132	0.311334	2504.46	2354.29	2663.29	2355.64	1592.53	1530.38	2777.08	2272.05	1981.84	1183.96	962.365	961.253	2402.29	2027.74	990.282	1876.65	990.973	986.656	1447.1	721.742	960.909	1501.21	1226	571.955	1668.52	1226.02	1007.31	CPAR2_102110	cpar4695	NA	SMC3	SMC3	orf19.262	C3_02700W	Protein similar to S. cerevisiae Smc3p, which is an ATPase involved in sister chromatid cohesion	Ortholog(s) have protein heterodimerization activity and role in ascospore formation, meiotic sister chromatid cohesion, mitotic sister chromatid cohesion, reciprocal meiotic recombination, synaptonemal complex assembly	Protein similar to S. cerevisiae Smc3p, which is an ATPase involved in sister chromatid cohesion; likely to be essential for growth, based on an insertional mutagenesis strategy
CPAR2_102120	207.008	0.681714	0.333041	2.04694	0.040664	0.105587	151.288	232.281	98.5971	206.213	184.723	95.5647	91.2709	185.199	47.545	87.4279	105.403	282.12	257.391	252.472	103.868	101.227	128.503	254.014	380.609	680.303	201.719	172.753	232.321	452.229	133.454	348.292	122.421	CPAR2_102120	cpar4695.2	NA	NA	NA	NA	NA	Hypothetical protein	Ortholog of Candida orthopsilosis Co 90-125 : CORT_0B03430	NA
CPAR2_102130	2313.35	-0.149018	0.148814	-1.00137	0.316648	0.476163	2223.79	2317.77	3053.33	2160.32	2772.41	3231.3	2077.82	3096.15	3191.77	1455.7	1274.5	1174.7	2364.22	2354.18	3779.64	1195.67	1465.27	2054.89	1602.19	2359.1	4087.7	1812.04	1594.33	2124.36	2689.81	2842.78	2104.62	CPAR2_102130	cpar4695.1	NA	NA	NA	orf19.263.1	C3_02710W	Hypothetical protein	Ortholog of C. albicans SC5314 : orf19.263.1, C. dubliniensis CD36 : Cd36_82720, Candida tenuis NRRL Y-1498 : CANTEDRAFT_113378 and Debaryomyces hansenii CBS767 : DEHA2G01672g	Protein of unknown function; gene has intron; Spider biofilm induced
CPAR2_102140	42.0404	-0.977713	0.190253	-5.13902	2.76172e-07	3.95387e-06	48.6399	48.297	94.7764	44.8633	45.6534	70.7366	37.193	50.2634	106.599	30.7171	12.2047	37.0887	64.5617	19.454	29.1511	30.2069	12.0176	31.1934	51.3213	41.7008	34.1197	43.7337	25.851	32.2298	34.0273	22.4215	36.0675	CPAR2_102140	cpar4696	NA	ADH4	NA	orf19.271	C3_02800W	Hypothetical protein	Has domain(s) with predicted oxidoreductase activity and role in metabolic process	Predicted 3-hydroxyacyl-CoA dehydrogenase; transcript is increased in azole-resistant strain overexpressing MDR1; transcript is increased in populations of cells exposed to fluconazole over multiple generations; mutant is viable
CPAR2_102150	66.2338	0.0741764	0.211498	0.35072	0.725798	0.823415	71.3725	53.1441	76.1895	73.3748	85.1403	55.9171	76.9182	74.4975	82.4178	55.4271	73.0465	117.78	32.6	61.3155	37.6697	42.2977	26.7354	78.5952	73.8931	71.281	74.2013	69.2301	48.6401	77.8271	47.8031	59.1999	91.7978	CPAR2_102150	cpar4697	NA	NA	NA	orf19.270	C3_02790W	Hypothetical protein	Ortholog of C. albicans SC5314 : orf19.270, C. dubliniensis CD36 : Cd36_82780, Pichia stipitis Pignal : psti_CGOB_00155 and Candida orthopsilosis Co 90-125 : CORT_0B03450	Ortholog of C. parapsilosis CDC317 : CPAR2_102150, C. dubliniensis CD36 : Cd36_82780, Pichia stipitis Pignal : psti_CGOB_00155 and Candida orthopsilosis Co 90-125 : CORT_0B03450
CPAR2_102160	4517.63	-0.170974	0.0999509	-1.71058	0.0871586	0.184672	6543.24	6203.69	6330.32	5246.35	5299.39	5971.55	5949.37	5623.8	7524.79	4195.26	4051.13	3778.24	3829.44	3618.87	3355.93	3912.92	3172.32	3367.78	3899.26	2470.46	3727.8	3857.57	3550.23	3127.69	5113.74	5087.5	3167.5	CPAR2_102160	cpar4698	NA	SES1	SES1	orf19.269	C3_02780W	Seryl-tRNA synthetase	Ortholog(s) have serine-tRNA ligase activity, role in seryl-tRNA aminoacylation and cytosol localization	Seryl-tRNA synthetase; charges the tRNA that recognizes the CUG codon, which typically specifies Leu, but specifies Ser in C. albicans; complements S. cerevisiae ses1 mutant viability; soluble protein in hyphae; macrophage-regulated
CPAR2_102170	409.004	-0.0392985	0.0827035	-0.475173	0.634663	0.759084	375.419	534.439	386.707	376.167	486.522	502.765	412.679	445.948	462.77	357.803	404.035	448.822	295.796	387.682	389.764	347.269	293.73	557.748	380.914	378.365	446.912	388.203	393.267	450.28	346.391	327.597	465.113	CPAR2_102170	cpar4699	NA	NA	NA	NA	NA	Hypothetical protein	NA	NA
CPAR2_102180	818.392	-0.128206	0.0752334	-1.70412	0.0883593	0.186909	872.37	856.584	1138.89	861.967	744.68	1079.17	966.061	870.278	1017.8	904.631	696.818	547.233	811.534	821.043	693.737	914.353	857.752	730.427	638.367	805.422	667.427	937.249	877.411	707.176	811.835	723.569	542.801	CPAR2_102180	cpar4700	NA	NA	RAD28	orf19.268	C3_02770C	Hypothetical protein	Ortholog(s) have role in transcription-coupled nucleotide-excision repair and Ddb1-Ckn1 complex, cytosol localization	Ortholog(s) have role in transcription-coupled nucleotide-excision repair and Ddb1-Ckn1 complex, cytosol localization
CPAR2_102190	2822.19	0.277774	0.0526861	5.27223	1.34773e-07	2.09117e-06	2276.24	2446.83	2198.14	2409.29	2448.67	1882.18	2307.55	2683.72	1916.85	2922.83	3441.82	2871.66	2631.14	3452.98	3260.97	3098.24	3747.59	3197.21	2537.32	3364.12	3299.14	2839.04	3271.79	3180.63	2457.44	3038.74	3016.99	CPAR2_102190	cpar4701	NA	NA	NA	orf19.267	C3_02760C	Hypothetical protein	Ortholog(s) have role in cellular response to starvation, filamentous growth of a population of unicellular organisms in response to starvation	Protein required for normal filamentous growth; mRNA binds She3
CPAR2_102200	323.535	1.14863	0.608922	1.88633	0.0592502	0.139009	116.228	215.532	38.1696	357.944	235.608	225.881	91.3817	171.457	30.4158	88.8652	104.624	711.171	123.651	250.103	123.23	51.0082	278.177	417.143	996.014	2077.4	162.289	97.7112	290.528	953.812	54.7825	284.316	188.018	CPAR2_102200	cpar4702	NA	NA	NA	orf19.265	C3_02750W	Biofilm-induced gene in C. albicans	Has domain(s) with predicted RNA binding, ribonuclease III activity and role in RNA processing	Protein with a ribonuclease III domain; flow model biofilm induced; Spider biofilm induced
CPAR2_102210	810.147	-0.111046	0.0871716	-1.27388	0.202707	0.348009	961.264	999.751	1157.21	991.888	853.327	851.904	1009.06	1017.49	1102.87	795.48	832.787	813.873	734.103	646.13	586.256	651.693	560.106	764.966	649.15	652.355	644.868	739.452	764.471	743.296	938.096	668.373	743.757	CPAR2_102210	cpar4703	NA	NA	NA	orf19.264	C3_02720W	Hypothetical protein	Has domain(s) with predicted protein kinase binding activity and role in regulation of cyclin-dependent protein serine/threonine kinase activity	Has domain(s) with predicted protein kinase binding activity and role in regulation of cyclin-dependent protein serine/threonine kinase activity
CPAR2_102220	4400.9	0.11603	0.109952	1.05528	0.291299	0.447769	3840.76	4651.93	4519.67	3884.7	3912.65	2891.11	4117.33	4801.32	3699.38	4862.52	4737.14	5618.48	4316.2	5133.01	5136.07	5371.39	5733.47	4984.83	2673.61	3276.87	4337.04	5402.78	5234.21	4050.5	3281.88	3897.7	4457.74	CPAR2_102220	cpar4704	NA	FLC1	FLC3	orf19.2501	C3_00980W	Protein involved in heme uptake in C. albicans	Ortholog(s) have role in heme transport and cytoplasmic vesicle, endoplasmic reticulum, mitochondrion localization	Protein involved in heme uptake; putative FAD transporter, similar to S. cerevisiae Flc1; regulated by iron; macrophage-induced; mutant defective in filamentous growth; Spider biofilm induced
CPAR2_102230	41.0874	-1.03371	0.196796	-5.25269	1.49891e-07	2.26454e-06	48.0359	26.6068	114.012	59.8336	29.9662	103.545	51.1867	43.129	109.835	45.5981	42.1697	22.4716	44.293	23.8102	14.2178	37.4846	15.7215	20.8293	65.4621	13.025	23.4506	35.8552	22.0429	19.3926	38.7722	14.4785	24.1334	CPAR2_102230	cpar4705	NA	NA	YGL138C	orf19.2503	C3_00990C	Hypothetical protein	Ortholog of S. cerevisiae : YGL138C, C. albicans SC5314 : orf19.2503, C. glabrata CBS138 : CAGL0H08910g, C. dubliniensis CD36 : Cd36_80910 and Candida tenuis NRRL Y-1498 : CANTEDRAFT_109984	Ortholog of S. cerevisiae : YGL138C, C. glabrata CBS138 : CAGL0H08910g, C. dubliniensis CD36 : Cd36_80910, C. parapsilosis CDC317 : CPAR2_102230 and Candida tenuis NRRL Y-1498 : CANTEDRAFT_109984
CPAR2_102240	1791.92	-0.488635	0.193733	-2.5222	0.0116622	0.0397347	2048.94	2361.77	2204.04	1246.75	2030.85	1492.1	1860.39	2557.63	2472.75	2809.13	2232.48	2395.56	1191.96	709.681	2012.26	2347.61	1253.64	1502.42	1188.89	768.191	1466.14	1733.01	1111.39	1434.72	2050.35	1384.46	2514.64	CPAR2_102240	cpar4706	NA	BMS1	BMS1	orf19.2504	C3_01000W	Putative GTPase	Ortholog(s) have GTP binding, GTPase activity, U3 snoRNA binding activity, role in cellular response to drug, rRNA processing, ribosome assembly and 90S preribosome, mitochondrion, nucleolus, spindle localization	Putative GTPase; Hap43-induced gene; mutation confers resistance to 5-fluorocytosine (5-FC); flucytosine induced; repressed by prostaglandins; Spider biofilm induced
CPAR2_102250	2296.72	-0.175143	0.158129	-1.10759	0.268037	0.422362	2335.82	1787.49	2866.18	3166.31	2364.24	3678.43	2217.49	1743.91	2338.85	2465.81	1961.74	1968.63	3114.06	2164.15	1705.02	2031.34	2498.13	1993.31	3670.96	3387.84	1449.03	2373.31	2367.96	1944.78	1677.67	1340.31	1398.73	CPAR2_102250	cpar4707	NA	NA	NA	orf19.6973	C3_05360C	Hap43p-repressed gene in C. albicans	Has domain(s) with predicted ATP binding, ATP-dependent peptidase activity, nucleoside-triphosphatase activity, nucleotide binding, serine-type endopeptidase activity and role in protein catabolic process, proteolysis	ATP-dependent LON protease family member; Hap43-repressed gene; regulated by Gcn2 and Gcn4; Spider biofilm induced
CPAR2_102260	672.619	0.00521184	0.240296	0.0216892	0.982696	0.990065	168.613	122.775	157.121	156.969	116.38	118.312	157.225	133.981	120.627	2170.37	1347.46	813.831	354.775	614.229	922.513	714.569	764.036	861.508	547.867	865.988	1089.54	1079.65	560.55	778.598	1276.58	1335.38	811.278	CPAR2_102260	cpar4708	NA	NA	AIM11	orf19.6156	C3_00840C	Homolog of S. cerevisiae AIM11	Ortholog of S. cerevisiae : AIM11, C. albicans SC5314 : orf19.6156, C. glabrata CBS138 : CAGL0I04928g, C. dubliniensis CD36 : Cd36_80770 and Candida tenuis NRRL Y-1498 : CANTEDRAFT_114262	Ortholog of S. cerevisiae : AIM11, C. glabrata CBS138 : CAGL0I04928g, C. dubliniensis CD36 : Cd36_80770, C. parapsilosis CDC317 : CPAR2_102260 and Candida tenuis NRRL Y-1498 : CANTEDRAFT_114262
CPAR2_102270	17652	0.119856	0.103341	1.15981	0.246127	0.398846	17646.2	20885.6	17570.5	18875.5	21278.2	16604.8	18932.4	21555	17024.6	15366.2	13882.3	11935.6	17531.1	19104.7	22129.1	18441.9	18470.6	16666.9	17221	23410	19938.6	15729.2	17372.3	16338.6	13039.2	14175.4	15477.2	CPAR2_102270	cpar4709	NA	NA	EIS1	orf19.6160	C3_00850C	S. cerevisiae homolog YMR031C localizes to membrane raft, mitochondrion	Ortholog(s) have role in eisosome assembly and eisosome, membrane raft, mitochondrion, plasma membrane localization	Ortholog(s) have role in eisosome assembly and eisosome, membrane raft, mitochondrion, plasma membrane localization
CPAR2_102280	2021.49	0.244716	0.229592	1.06587	0.286481	0.443314	1807.22	1729.82	1999.86	1710.19	1319.57	1069.16	2166.29	1805.42	1582.64	2146.15	2368.49	536.922	3329.71	3870.87	3003.99	2653.55	2701.89	1149.26	1405.84	2520.51	1378.63	2329.64	2874.08	948.043	2532.25	2630.46	1009.78	CPAR2_102280	cpar4710	NA	CSE4	CSE4	orf19.6163	C3_00860W	Centromere-associated protein	Ortholog(s) have centromeric DNA binding activity and role in 2-micrometer plasmid partitioning, mitotic sister chromatid segregation	Centromeric histone H3 variant; role in structural changes of centromeric nucleosomes during cell cycle; 4 nucleosomes bind 1 centromere, each has 1 Cse4 molecule during most of cell cycle, 2 molecules in anaphase; Spider biofilm repressed
CPAR2_102290	1471.27	0.217649	0.102713	2.119	0.0340901	0.0921427	1418.32	1559.43	1276.5	1242.43	1522.37	1106.09	1318.29	1484.55	1076.9	1554.86	1666.37	1120.25	1691.36	1859.12	1945.94	1612.62	1817.7	1131.76	1320.59	1874.15	1255.45	1276.46	1609.08	1249.5	1542.5	1698.61	1493.16	CPAR2_102290	cpar4711	NA	NA	NA	orf19.2506	C3_01020W	Hypothetical protein	Ortholog of C. albicans SC5314 : orf19.2506, C. dubliniensis CD36 : Cd36_80940, Candida tenuis NRRL Y-1498 : CANTEDRAFT_114264 and Debaryomyces hansenii CBS767 : DEHA2A08558g	Protein of unknown function; opaque-specific transcript; induced during chlamydospore formation in both C. albicans and C. dubliniensis; Hog1-repressed; Spider biofilm induced
CPAR2_102300	2878.15	0.161165	0.0549747	2.93162	0.00337204	0.0143081	2844.9	2896.13	2692.86	2679.27	2549.62	2618.67	2887.01	2597.41	2872.4	2629.06	2992.1	2205.73	3071.95	3414	3204.6	2809.21	3180.34	2594.46	2691.1	3333.81	2984.24	2863.68	3370.27	2395.63	3017.16	3590.27	2724.27	CPAR2_102300	cpar4712	NA	ARP9	ARP9	orf19.2507	C3_01030W	Protein similar to S. cerevisiae Arp3p, a component of the Arp2/3 complex involved in actin-dependent processes	Ortholog(s) have DNA translocase activity	Protein similar to S. cerevisiae Arp3p, a component of the Arp2/3 complex involved in actin-dependent processes; likely to be essential for growth, based on an insertional mutagenesis strategy
CPAR2_102310	2052.47	-0.210692	0.138501	-1.52123	0.128203	0.246985	2986.84	2521.97	2952.52	2621	1808.86	2214.67	2884.6	2281.27	2644.69	1825.39	1522.76	1433.65	3173.93	2708.09	1550.97	2557.62	1570.26	1213.65	2044.06	1264.63	1189.86	1962.68	1878.09	931.673	2387.94	1907.02	1378.05	CPAR2_102310	cpar4713	NA	NA	CDC9	orf19.6155	C3_00830C	S. cerevisiae homolog CDC9 has DNA ligase (ATP) activity and has role in base-excision repair, DNA recombination, mitotic cell cycle, lagging strand elongation, nucleotide-excision repair, DNA ligation	Ortholog(s) have DNA ligase (ATP) activity and role in DNA ligation, DNA recombination, DNA replication, Okazaki fragment processing, base-excision repair, mitotic cell cycle, nucleotide-excision repair, telomere maintenance	Ortholog(s) have DNA ligase (ATP) activity and role in DNA ligation, DNA recombination, DNA replication, Okazaki fragment processing, base-excision repair, mitotic cell cycle, nucleotide-excision repair, telomere maintenance
CPAR2_102320	4462.01	0.355519	0.0920071	3.86404	0.000111527	0.00080202	5948.02	5525.38	5438.73	5498.77	5760.77	4612.71	5712.61	5319.03	5894.45	3727.65	4602.77	4239.14	2884.47	4421.97	5215.08	3742.99	5709.02	3937.22	2875.65	3749.77	3417.8	3102.74	4181.47	4167.76	2660.37	3884.79	4243.21	CPAR2_102320	cpar4714	NA	SCT1	SCT1	orf19.1289	C3_00820W	Putative glycerol-3-phosphate O-acyltransferase	Ortholog(s) have glycerol-3-phosphate O-acyltransferase activity, glycerone-phosphate O-acyltransferase activity, role in phospholipid biosynthetic process and endoplasmic reticulum localization	Putative glycerol-3-phosphate O-acyltransferase; fungal-specific (no human or murine homolog)
CPAR2_102330	3643.87	0.204976	0.0707975	2.89524	0.00378867	0.0158418	2755.85	2951.36	2768.56	3057.09	2775.98	2644.26	2742.82	2822.33	2633.33	3509.29	3841.95	3829.66	4254.05	5140.56	4800.61	4064.6	5077.2	3893.09	3624.38	4284.18	3855.98	3885.82	4476.45	3535.94	3144.16	4121.3	3893.68	CPAR2_102330	cpar4715	NA	NA	PUF4	orf19.5381	C3_00730W	Hypothetical protein	Ortholog(s) have mRNA binding activity	Ortholog(s) have mRNA binding activity
CPAR2_102340	2424.66	1.53358	0.330712	4.6372	3.53156e-06	3.83264e-05	2477.43	2253.89	1085.09	3882.91	2150.76	5047.74	1766.97	2068.25	1158.5	904.042	1941.06	984.533	789.396	4599.13	4025.63	910.231	6600.45	1282.53	1394.1	2933.47	2468.32	724.817	4403.96	1689.32	803.699	5277.13	1842.59	CPAR2_102340	cpar4716	NA	NA	NA	NA	NA	Hypothetical protein	Ortholog of Candida orthopsilosis Co 90-125 : CORT_0B03640	NA
CPAR2_102350	3746.6	-0.0881603	0.137873	-0.63943	0.522543	0.664434	1417.58	1295.33	1660.61	1917.75	2111.77	2034.87	1275.04	1801.36	1305.67	4118.41	3895.93	6615.08	3508.09	3207.62	4914	3995.27	4109.13	7267.19	5553.22	5129.74	6671.84	4324.08	3774.77	7222.23	3269.97	3446.24	5315.35	CPAR2_102350	cpar4717	NA	NA	SAN1	orf19.2498	C3_00940W	Hap43p-repressed gene in C. albicans	Ortholog(s) have ubiquitin-protein ligase activity and role in nucleus-associated proteasomal ubiquitin-dependent protein catabolic process, protein ubiquitination involved in ubiquitin-dependent protein catabolic process	Predicted ubiquitin-protein ligase; Hap43-repressed gene; oxidative stress-induced via Cap1; flow model biofilm induced
CPAR2_102360	605.567	0.0596553	0.136117	0.438264	0.661195	0.777312	545.031	511.629	467.56	684.424	740.409	744.057	551.393	522.532	567.929	556.945	521.454	892.129	453.246	480.208	562.666	391.348	469.063	752.944	741.481	712.43	729.742	510.7	534.432	805.324	505.997	651.459	743.776	CPAR2_102360	cpar4718	NA	NA	NA	orf19.296	C3_03000W	Hypothetical protein	Ortholog of C. albicans SC5314 : orf19.296, C. dubliniensis CD36 : Cd36_82980, Candida tenuis NRRL Y-1498 : cten_CGOB_00165 and Debaryomyces hansenii CBS767 : DEHA2G00990g	Ortholog of C. dubliniensis CD36 : Cd36_82980, C. parapsilosis CDC317 : CPAR2_102360, Candida tenuis NRRL Y-1498 : cten_CGOB_00165 and Debaryomyces hansenii CBS767 : DEHA2G00990g
CPAR2_102370	1241.39	0.3207	0.132745	2.4159	0.0156962	0.0504263	1137.01	1060.49	964.878	1247.66	1257.42	1392.24	1085.94	999.501	1035.25	1225.34	1222.51	1037.24	939.365	1367.02	1137.77	985.219	1477.53	1149.86	1495.44	2409.85	1085.49	1309.77	1703.18	1454.29	947.414	1297.75	1092.05	CPAR2_102370	cpar4719	NA	NA	NA	orf19.281	C3_02900W	Hypothetical protein	Ortholog of C. albicans SC5314 : orf19.281, C. dubliniensis CD36 : Cd36_82880, Candida tenuis NRRL Y-1498 : CANTEDRAFT_118463 and Pichia stipitis Pignal : PICST_32241	Ortholog of C. dubliniensis CD36 : Cd36_82880, C. parapsilosis CDC317 : CPAR2_102370, Candida tenuis NRRL Y-1498 : CANTEDRAFT_118463 and Pichia stipitis Pignal : PICST_32241
CPAR2_102380	619.677	-0.0241105	0.103364	-0.233258	0.815561	0.886768	656.293	716.125	748.156	629.338	604.369	674.428	706.678	658.668	912.341	575.549	696.07	605.201	635.816	567.038	563.314	622.255	684.941	530.063	368.312	423.222	476.939	598.061	628.826	558.653	672.218	671.619	546.798	CPAR2_102380	cpar4720	NA	NA	NA	NA	NA	Hypothetical protein	Has domain(s) with predicted nucleic acid binding activity	NA
CPAR2_102390	638.131	0.0277445	0.0847395	0.327409	0.743358	0.835478	886.855	874.828	825.692	733.076	756.201	752.645	867.499	848.811	916.724	575.458	621.867	529.598	500.644	502.31	528.812	547.238	579.634	461.23	459.846	435.672	492.624	544.957	578.336	495.486	682.45	694.844	536.191	CPAR2_102390	cpar4721	NA	NA	NA	orf19.292	C3_02980C	Hypothetical protein	Ortholog of C. albicans SC5314 : orf19.292, C. dubliniensis CD36 : Cd36_82960, Candida tenuis NRRL Y-1498 : CANTEDRAFT_133198 and Lodderomyces elongisporus NRLL YB-4239 : LELG_02116	Ortholog of C. parapsilosis CDC317 : CPAR2_102390, C. dubliniensis CD36 : Cd36_82960, Candida tenuis NRRL Y-1498 : CANTEDRAFT_133198 and Lodderomyces elongisporus NRLL YB-4239 : LELG_02116
CPAR2_102400	85.4905	-1.11736	0.208837	-5.35042	8.77523e-08	1.4141e-06	64.8709	80.1705	200.022	83.5487	55.0516	176.532	65.6941	66.7854	197.727	134.148	68.3655	72.4283	98.1742	43.7346	12.8376	106.806	49.0354	42.873	120.01	84.7225	42.7767	148.519	57.7657	44.4775	74.2389	42.0295	74.9017	CPAR2_102400	cpar4722	NA	NA	NA	NA	NA	Hypothetical protein	Ortholog(s) have peptidase activity, role in cellular protein catabolic process and endoplasmic reticulum, plasma membrane localization	NA
CPAR2_102410	105.045	-1.6348	0.306599	-5.33206	9.71075e-08	1.54859e-06	70.919	56.6615	689.751	65.7998	56.1362	458.99	63.8834	60.199	615.809	70.1613	44.6234	23.4164	36.6914	24.8323	13.7385	50.3634	38.4869	21.7673	49.5453	40.4285	27.3323	53.8062	42.3141	28.3147	80.8443	18.9475	32.4406	CPAR2_102410	cpar4723	SAPP1	SAP8	NA	orf19.242	C3_02510C	Secreted aspartyl proteinase	Secreted aspartic protease; activated by autocatalytic cleavage of a pro-sequence; induced by exogenous proteins	Secreted aspartyl protease; regulated by growth phase, temperature, white-opaque switch; highly expressed in opaque cells and upon deep epidermal invasion; greater expression in vaginal than oral infection; prominent role in biofilms
CPAR2_102420	241.455	-0.563549	0.36043	-1.56355	0.117924	0.232407	410.835	432.324	514.591	400.64	474.27	393.309	443.201	594.933	452.027	76.1236	60.23	52.235	80.9057	30.1427	66.2157	63.621	75.9504	55.0039	149.785	93.8748	96.2086	88.7315	86.1966	76.0063	679.843	183.338	388.755	CPAR2_102420	cpar4724	NA	NA	NA	NA	NA	Hypothetical protein	Predicted aspartic-type endopeptidase	NA
CPAR2_102430	477.262	1.74001	0.131011	13.2815	2.9658e-40	5.00784e-38	988.087	728.298	279.987	1069.78	861.339	299.029	1137.02	800.085	343.946	135.446	485.789	227.324	150.928	521.944	301.019	174.552	558.477	209.854	218.8	739.056	333.479	214.318	691.594	309.727	197.032	585.907	323.254	CPAR2_102430	cpar4725	NA	NA	NA	NA	NA	Hypothetical protein	Has domain(s) with predicted aspartic-type endopeptidase activity and role in proteolysis	NA
CPAR2_102440	1607.57	-0.259851	0.172486	-1.5065	0.131939	0.25274	1591.24	1563.92	2366.79	1364.73	1322.83	2805.88	1675.28	2075.71	3276.59	1020.67	1005.71	1012.1	1653.17	1609.68	1351.09	937.141	1023.73	1545.27	1464.03	1481.08	2261.93	1518.59	1559.89	1483.07	1519.78	1862.5	1052.09	CPAR2_102440	cpar4725.1	NA	NA	YSY6	orf19.242.2	C3_02530W	S. cerevisiae homolog YSY6 localizes to endoplasmic reticulum	Ortholog(s) have endoplasmic reticulum localization	Ortholog(s) have endoplasmic reticulum localization
CPAR2_102450	1653.11	0.162592	0.139178	1.16823	0.242714	0.395297	488.958	312.533	502.463	660.894	496.729	704.984	507.402	388.882	483.271	1827.67	1994.09	1558.75	2625.04	2353.56	1856.31	1882.7	2421.24	2199.32	2496.35	3803.61	2001.1	2189.69	2974.04	2389.72	2028.39	2046.1	1440.26	CPAR2_102450	cpar4726	NA	NA	IGO2	orf19.285	C3_02920W	Hypothetical protein	Ortholog(s) have role in mRNA stabilization and cytosol, nucleus localization	Ortholog of S. cerevisiae Igo2; role in mRNA stabilization of mRNA; Spider biofilm induced
CPAR2_102460	182.672	-0.490757	0.181515	-2.70368	0.0068577	0.0261421	236.684	76.5358	360.468	185.879	60.7917	337.77	209.572	71.8213	302.381	219.461	143.606	86.6966	247.65	156.114	112.831	190.194	140.395	99.2174	231.673	328.03	131.092	299.723	174.584	113.573	190.373	122.283	102.755	CPAR2_102460	cpar4727	NA	NA	NA	orf19.286	C3_02930W	Hypothetical protein	Ortholog of C. albicans SC5314 : orf19.286, C. dubliniensis CD36 : Cd36_82910, Candida tenuis NRRL Y-1498 : cten_CGOB_00134 and Debaryomyces hansenii CBS767 : DEHA2G01078g	Has a predicted autophagy-related protein domain; transcription repressed by fluphenazine treatment
CPAR2_102470	4468.23	-0.108946	0.141677	-0.768974	0.441909	0.59436	2539.63	934.736	2547.18	2869.21	1026.05	3070.88	2957.35	1152.47	2855.31	5278.61	5836.05	5409.64	7563.42	5923.11	4552.55	7563.98	5378.06	4015.11	6529.16	6581.41	3267.06	6273.8	6178.02	3789.11	6000.66	5099.86	5449.8	CPAR2_102470	cpar4728	NA	NA	NA	orf19.287	C3_02940C	Putative NADH-ubiquinone oxidoreductase subunit	Ortholog(s) have membrane localization	NADH-ubiquinone oxidoreductase subunit; Hap43p-repressed gene; repressed by nitric oxide; identified in detergent-resistant membrane fraction (possible lipid raft component)
CPAR2_102480	716.428	-0.201247	0.194771	-1.03325	0.301487	0.4585	834.194	580.557	465.09	730.21	716.276	1109.88	740.708	705.768	726.833	788.958	735.269	1084.55	568.407	395.781	859.511	1066.76	726.861	557.145	534.783	425.652	572.85	856.398	580.566	693.967	454.294	532.385	1299.91	CPAR2_102480	cpar4729	NA	NA	NA	orf19.278	C3_02870C	Hypothetical protein	Ortholog(s) have role in cell-abiotic substrate adhesion	Protein of unknown function; required for adhesion to abiotic substrate; Spider biofilm induced
CPAR2_102490	52.9958	-0.22188	0.193783	-1.14499	0.252213	0.406045	24.4703	30.0166	42.8601	35.3637	36.1635	36.2897	33.142	29.3525	22.8954	42.6449	40.5615	57.3368	80.3933	52.7499	58.5952	65.4747	44.5602	64.4295	104.784	107.977	58.8108	95.5701	57.288	43.0567	54.0654	71.1478	40.8858	CPAR2_102490	cpar4730	NA	NA	NA	NA	NA	Hypothetical protein	Ortholog of Candida orthopsilosis Co 90-125 : CORT_0B03750	NA
CPAR2_102500	441.973	0.256418	0.124038	2.06725	0.0387111	0.101665	113.692	88.9285	129.56	131.591	101.601	118.099	106.689	108.098	83.0027	511.658	673.968	344.203	619.501	797.867	507.588	586.252	622.878	487.916	538.534	641.98	560.69	633.331	839.277	464.12	774.846	998.623	348.773	CPAR2_102500	cpar4731	NA	DTD2	DTD1	orf19.297	C3_03010C	S. cerevisiae homolog DTD1 has D-tyrosyl-tRNA(Tyr) deacylase activity, has role in D-amino acid catabolic process and localizes to cytoplasm	Ortholog(s) have D-leucyl-tRNA(Leu) deacylase activity, D-tyrosyl-tRNA(Tyr) deacylase activity, role in D-leucine catabolic process, D-tyrosine catabolic process, tRNA metabolic process and cytosol, nucleus localization	Ortholog(s) have D-leucyl-tRNA(Leu) deacylase activity, D-tyrosyl-tRNA(Tyr) deacylase activity, role in D-leucine catabolic process, D-tyrosine catabolic process, tRNA metabolic process and cytosol, nucleus localization
CPAR2_102530	1944.11	0.315066	0.13431	2.34582	0.0189853	0.0585991	2077.87	2282.81	1724.79	2407.05	2354.05	2488.73	1893.03	2004.83	1732.39	1422.93	1632.41	1208.37	1747.67	2292.91	1998.27	1554.89	2033.46	1445.31	2366.88	3829.29	1697.8	1708.18	2035.25	1626.55	1514.42	2031.17	1379.62	CPAR2_102530	cpar4734	NA	ECM14	ECM14	orf19.299	C3_03030C	S. cerevisiae homolog ECM14 has role in fungal-type cell wall organization and localizes to fungal-type vacuole	Ortholog(s) have endoplasmic reticulum, fungal-type vacuole localization	Ortholog(s) have endoplasmic reticulum, fungal-type vacuole localization
CPAR2_102540	5347.83	-0.142553	0.11386	-1.252	0.21057	0.358187	5016.09	6378.73	4462.02	4945.86	5818.38	5058.63	4221.25	5584.77	4119.64	5637.13	4877.55	4259.38	6664.17	5327.44	4944.07	7446.86	5950.51	4136.18	7102.78	6318.37	5100.13	6274.28	4768.64	4466.8	5354.07	5741.04	4416.51	CPAR2_102540	cpar4735	AIP2	AIP2	DLD2	orf19.300	C3_03040W	Putative actin interacting protein	Ortholog(s) have D-lactate dehydrogenase (cytochrome) activity, actin binding activity and mitochondrial matrix localization	Putative actin interacting protein; regulated by Gcn4; induced in response to amino acid starvation (3-AT); repressed by elevated CO2; flow model biofilm repressed
CPAR2_102550	2434.91	0.172125	0.227618	0.756201	0.449529	0.600034	3630.82	1710.23	1955.58	4445.08	1948.62	3855.09	3503.61	1719.62	1678.79	1733.71	1804.09	862.89	5006.57	3046.07	1682.93	1957.31	2182.3	1211.85	5598.96	4987.37	1090.34	1757.23	2688.72	1167.79	1584.4	1643.64	1288.88	CPAR2_102550	cpar4736	NA	FAA21	FAA2	orf19.272	C3_02810C	Predicted acyl CoA synthetase	Ortholog(s) have long-chain fatty acid-CoA ligase activity, medium-chain fatty acid-CoA ligase activity, very long-chain fatty acid-CoA ligase activity and role in long-chain fatty acid metabolic process	Predicted acyl CoA synthetase; upregulated upon phagocytosis; transcript regulated by Nrg1 and Mig1
CPAR2_102560	191.12	-0.340376	0.471324	-0.72217	0.47019	0.618127	94.0114	40.6099	86.8337	187.669	82.9358	377.357	90.3387	53.1716	79.7758	77.7288	50.7018	38.0413	253.898	141.437	129.018	91.1417	139.279	56.0204	1502.52	1023.69	58.3667	80.2069	100.251	75.8712	64.2361	77.5804	107.537	CPAR2_102560	cpar4737	NA	NA	NA	NA	NA	Hypothetical protein	Has domain(s) with predicted catalytic activity and role in metabolic process	NA
CPAR2_102570	165.797	-0.574075	0.353685	-1.62312	0.104563	0.211521	119.846	61.9205	177.073	170.832	98.9787	391.398	103.139	102.278	217.367	116.638	89.9503	52.652	175.791	88.4991	88.1877	162.292	137.235	78.989	793.596	559.625	77.3441	114.696	146.33	90.7557	130.124	73.2996	57.6783	CPAR2_102570	cpar4738	NA	NA	NA	NA	NA	similar to C. albicans orf19.272 (FAA21)	Has domain(s) with predicted catalytic activity and role in metabolic process	NA
CPAR2_102580	2128.96	-2.80993	0.345627	-8.12997	4.29385e-16	1.91093e-14	1697.98	1716.1	17583.7	1819.09	1789.86	11083.4	1836.16	1627.78	13110.6	360.51	78.681	38.7353	377.601	46.188	34.9573	208.742	80.8307	41.249	384.732	88.1988	30.4268	340.146	94.2805	47.4759	2658.19	152.638	153.728	CPAR2_102580	cpar4739	NA	NA	NA	NA	NA	similar to C. albicans SAP1, secreted aspartyl proteinase family	Secreted aspartic protease; constitutively expressed	NA
CPAR2_102590	32.8546	0.284247	0.284892	0.997735	0.318408	0.47801	16.0232	20.418	30.0388	35.81	33.1996	42.6398	26.1294	20.5188	31.9675	26.179	33.4498	30.7766	23.0108	26.4945	22.4118	30.3745	57.8565	58.5212	31.0113	62.8612	34.0681	27.916	42.2273	75.7378	16.692	18.6831	12.0565	CPAR2_102590	cpar3410	NA	NA	NA	NA	NA	Secreted aspartyl proteinase family	Has domain(s) with predicted aspartic-type endopeptidase activity and role in proteolysis	NA
CPAR2_102600	10.5585	-0.787389	0.405654	-1.94104	0.0522537	0.126876	4.11729	1.16002	18.0177	2.89238	6.97393	44.9249	8.77416	3.1788	35.7435	11.6376	10.8598	9.8191	4.21271	6.96416	4.34033	13.0306	17.4841	8.66591	8.36661	8.59469	6.22926	9.09257	10.449	11.256	6.00882	7.10698	5.17851	CPAR2_102600	cpar3409	NA	NA	NA	NA	NA	Hypothetical protein	Has domain(s) with predicted aspartic-type endopeptidase activity and role in proteolysis	NA
CPAR2_102610	5035.04	0.156805	0.126586	1.23873	0.215446	0.363107	3888.65	5032.18	4004.63	3920.06	6807.94	3354.19	3737.69	5867.07	3905.47	3495.16	3909.41	7160.65	2577.84	3945.9	7554.54	3778.43	4608.29	11048	3542.62	3557.57	9339.62	4081.51	4085.72	11112.1	3124.48	3842.06	4664.35	CPAR2_102610	cpar3408	NA	SAP9	YPS1	orf19.6928	C3_03870C	Secreted aspartyl proteinase family	Ortholog(s) have aspartic-type endopeptidase activity and role in adhesion to host, fungal-type cell wall organization, modulation by symbiont of host cell-mediated immune response, protein processing, proteolysis	Secreted aspartyl protease; roles in adhesion, cell surface integrity; induced by antifungal drugs, stationary phase, or in white-phase cells; farnesol-downregulated in biofilm; autocatalytic processing; GPI-anchor; Spider biofilm induced
CPAR2_102630	3293.04	-0.0974213	0.125291	-0.77756	0.436829	0.590078	5728.91	3183.13	5404.34	5771.67	3139.57	4916.55	6025.84	3425.41	4769.19	3165.94	2554.26	2307.94	3643.36	3307.82	1652.25	3346.12	2852.93	1481.06	4056.04	2914.48	1158.66	3695.44	2962.4	1240.48	2199.69	2352.76	1655.86	CPAR2_102630	cpar3406	NA	MET13	MET13	orf19.288	C3_02950C	Putative methionine biosynthesis protein	Ortholog(s) have methylenetetrahydrofolate reductase (NADPH) activity, role in methionine biosynthetic process and cytosol, mitochondrion, nucleus localization	Putative methionine biosynthesis protein; ketoconazole-induced; amphotericin B repressed; Spider biofilm repressed
CPAR2_102640	1666.62	0.0381848	0.111488	0.342503	0.731972	0.827378	429.966	237.727	496.088	562.478	294.694	495.479	518.649	242.18	449.833	2248.35	2201.03	1760.37	2138.3	2436.06	1670.35	2040.23	1957.38	2097.61	2408.74	3389.08	1950.42	3003.21	2546.74	1606.39	3143.07	2769.36	1904.93	CPAR2_102640	cpar3405.1	NA	NA	NA	orf19.332.1	C3_03340C	Hypothetical protein	Ortholog of C. albicans SC5314 : orf19.332.1, C. dubliniensis CD36 : Cd36_83290, Candida tenuis NRRL Y-1498 : CANTEDRAFT_98613 and Lodderomyces elongisporus NRLL YB-4239 : LELG_02758	Ortholog of C. parapsilosis CDC317 : CPAR2_102640, C. dubliniensis CD36 : Cd36_83290, Candida tenuis NRRL Y-1498 : CANTEDRAFT_98613 and Lodderomyces elongisporus NRLL YB-4239 : LELG_02758
CPAR2_102650	1299.66	-0.0257837	0.0581345	-0.443518	0.657391	0.774927	1245.23	1087.72	1264.62	1228	1138.97	1354	1093.2	1073.29	1191.98	1284.26	1369.59	1405.43	1339.21	1331.5	1405	1481.14	1426.03	1303.31	1380.53	1410.68	1280.94	1241.97	1266.87	1487.14	1238.75	1210.05	1551.3	CPAR2_102650	cpar3405	NA	NA	CLF1	orf19.332	C3_03330C	S. cerevisiae homolog CLF1 has DNA replication origin binding, chromatin binding and has role in DNA-dependent DNA replication initiation, cis assembly of pre-catalytic spliceosome	Ortholog(s) have DNA replication origin binding, chromatin binding activity and role in DNA replication initiation, cis assembly of pre-catalytic spliceosome	Member of a complex that contains Prp19; stabilizes U6 snRNA in catalytic forms of the spliceosome containing U2, U5, and U6 snRNAs; Spider biofilm induced
CPAR2_102660	136.363	0.115469	0.158795	0.727158	0.467129	0.61473	152.836	127.929	122.8	137.509	133.318	180.114	159.129	128.778	154.498	180.166	136.681	68.7104	135.96	141.719	198.522	115.356	140.602	83.5204	83.6938	183.033	111.153	113.196	129.174	110.125	127.965	143.427	181.874	CPAR2_102660	cpar3404	NA	RUB1.00	RUB1.00	orf19.330.1	C3_03320W	S. cerevisiae homolog RUB1 has protein tag, has role in protein neddylation and localizes to cytoplasm	Ortholog(s) have protein tag activity, role in protein neddylation, regulation of mitotic cell cycle and SCF ubiquitin ligase complex, cytosol, nucleus localization	Ubiquitin-related protein with similarity to mammalian NEDD8; reversible conjugation (neddylation) of the cullin subunit (Cdc53p) modulates the ubiquitin ligase activity of the SCF complexes
CPAR2_102670	863.469	0.104271	0.0569662	1.8304	0.0671899	0.152707	510.289	558.289	555.106	565.792	618.928	582.996	547.249	545.856	531.897	897.557	1011.98	940.626	1019.82	941.506	1055.87	930.067	1096.54	1048.64	978.22	1258.63	1024.19	944.509	1043.46	1145.46	922.543	1024.21	1013.45	CPAR2_102670	cpar3403	NA	NA	MTQ2	orf19.331	C3_03310C	S. cerevisiae homolog MTQ2 has protein methyltransferase activity, S-adenosylmethionine-dependent methyltransferase activity, has role in regulation of translation, peptidyl-glutamine methylation and localizes to cytoplasm, nucleus	Ortholog(s) have S-adenosylmethionine-dependent methyltransferase activity, protein methyltransferase activity and role in peptidyl-glutamine methylation, regulation of translation	Ortholog(s) have S-adenosylmethionine-dependent methyltransferase activity, protein methyltransferase activity and role in peptidyl-glutamine methylation, regulation of translation
CPAR2_102680	1012.92	-0.0527603	0.070876	-0.744403	0.456633	0.605994	459.953	495.354	511.667	455.186	516.805	405.396	452.644	542.407	459.044	1315.47	1234.58	1522.15	1163.95	1014.71	1362.87	1333.28	1255.47	1365.57	1326.84	1273.36	1261.81	1077.28	1141.92	1343.17	1172.08	1111.5	1774.32	CPAR2_102680	cpar3402	NA	NA	MSL5	orf19.329	C3_03300C	S. cerevisiae homolog MSL5 has pre-mRNA branch point binding, has role in nuclear mRNA splicing, via spliceosome and localizes to commitment complex	Ortholog(s) have pre-mRNA branch point binding activity, role in mRNA splicing, via spliceosome and commitment complex localization	Putative pre-mRNA branch point binding protein; role in mRNA splicing via spliceosome; Spider biofilm repressed
CPAR2_102690	2600.92	-0.14778	0.0823472	-1.79459	0.0727187	0.161253	1514.34	1650.22	2003.39	1728.19	1813.14	2028.75	1544.51	1938.75	1720.76	3008.97	2736.8	2260.09	3400.51	3312.09	2779.73	3758.93	3223.12	2987.59	3357.94	3375.25	2761.13	3640.68	3189.3	2701.16	2709.18	2754.3	2325.95	CPAR2_102690	cpar3401	NA	NA	CFT2	orf19.325	C3_03260W	Putative mRNA cleavage and polyadenlylation factor	Ortholog(s) have RNA binding activity, role in mRNA cleavage, mRNA polyadenylation, response to drug and mRNA cleavage and polyadenylation specificity factor complex localization	Putative mRNA cleavage and polyadenlylation factor; heterozygous null mutant exhibits hypersensitivity to parnafungin and cordycepin in the C. albicans fitness test
CPAR2_102700	4435.39	0.183866	0.0568178	3.23607	0.00121188	0.00620931	6419.93	7235.33	6109.3	6740.15	7501.23	5454.19	6496.44	6829.36	6245.79	3356.88	3537.87	3847.53	2501.71	3414.16	3595.79	3031.04	3678.57	4089.64	2930.97	3569.35	3848.54	3466.5	3352.75	3505.86	2451.97	2817.46	3727.12	CPAR2_102700	cpar3400	NA	NA	NA	orf19.323	C3_03250W	Putative haloacid dehalogenase	Ortholog(s) have plasma membrane localization	Putative haloacid dehalogenase; localized to plasma membrane
CPAR2_102705	21425.3	0.32304	0.175499	1.84069	0.0656672	0.150168	70158.4	64031	55909	65513.5	77086.2	59691.6	70940.7	50626.6	62412.9	90.1391	144.267	149.972	49.9675	133.898	216.272	58.3551	80.1276	122.195	138.561	155.753	157.291	97.5545	88.839	113.72	81.0838	77.8836	157.487	CPAR2_102705	NA	NA	NA	NA	NA	NA	Hypothetical protein	NA	NA
CPAR2_102710	6043.9	-0.259562	0.104292	-2.4888	0.0128176	0.0428572	6969.68	6825.24	7533.29	5701.39	5530.18	6883.98	6762.67	6945.49	8528.43	5874.73	4778.65	4475.91	7265.32	6481.82	4204.63	5889.83	4368.67	4572.68	6463.25	5325.24	5970.44	7105.77	5831.4	3925.52	8250.67	7231.38	3488.99	CPAR2_102710	cpar3399	NA	EGD2	EGD2	orf19.5858	C3_04140C	Putative nascent polypeptide associated complex protein alpha subunit	Ortholog(s) have phosphatidic acid binding, phosphatidylinositol-3,5-bisphosphate binding, phosphatidylinositol-3-phosphate binding, phosphatidylinositol-4-phosphate binding, unfolded protein binding activity	Nascent polypeptide associated complex protein alpha subunit; soluble protein in hyphae; macrophage/pseudohyphal-induced; protein level decrease in stationary phase cultures; GlcNAc-induced protein; Spider biofilm repressed
CPAR2_102720	2773.98	0.0349075	0.0825992	0.422613	0.672577	0.785436	2127.61	2122.57	2234.96	2636.32	2601.69	2615.29	2216.79	2311.45	2391.89	2546.16	2513.57	3296.03	2706.46	2700.5	3492.83	2557.83	2780.23	3818.56	3042.58	3445.86	3482.55	2475.8	2652.86	3840.58	2414.96	2578.42	3292.96	CPAR2_102720	cpar3398	NA	NA	NA	orf19.5857	C3_04130W	Hypothetical protein	Ortholog(s) have Golgi apparatus, endoplasmic reticulum localization	Ortholog of C. dubliniensis CD36 : Cd36_84070, C. parapsilosis CDC317 : CPAR2_102720, Candida tenuis NRRL Y-1498 : CANTEDRAFT_98617 and Debaryomyces hansenii CBS767 : DEHA2D07392g
CPAR2_102730	663.596	0.422146	0.129781	3.25276	0.00114289	0.00594863	1040.39	926.645	825.568	1057.69	905.627	868.432	1056.88	1024.17	959.531	483.766	633.582	546.397	293.415	505.306	435.882	280.149	429.592	465.759	467.66	773.52	508.62	387.321	542.916	559.275	634.488	746.322	558.189	CPAR2_102730	cpar3397	NA	NA	NA	orf19.5856	C3_04120C	Membrane-localized protein	Ortholog(s) have plasma membrane localization	Membrane-localized protein of unknown function
CPAR2_102740	2358.61	0.157153	0.0379756	4.13827	3.4994e-05	0.000292007	3296.43	3218.55	3059.79	3396.63	3267.39	2974.57	3312.36	3299.21	3064.22	1874.03	2119.71	1781.56	1728.63	1962.22	2022.58	1701.12	1968.04	2194.06	1785.46	1965.97	2160.48	1846.38	2094.04	2090.75	1730.39	1868.95	1898.84	CPAR2_102740	cpar3396	NA	MBP1	MBP1	orf19.5855	C3_04110C	Putative component of the MBF transcription complex involved in G1/S cell-cycle progression	Ortholog(s) have RNA polymerase II core promoter proximal region sequence-specific DNA binding transcription factor activity involved in positive regulation of transcription, sequence-specific DNA binding activity	Putative component of the MBF transcription complex involved in G1/S cell-cycle progression; non-periodic mRNA expression; predicted, conserved MBF binding sites upstream of G1/S-regulated genes
CPAR2_102750	1477.69	-0.0612292	0.146468	-0.418039	0.675919	0.787269	1814.82	1907.2	1594.95	1699.19	1560.57	1526.69	1867.92	1953.12	1487.9	1469.75	1420.91	904.34	2037.83	1587.47	1518.12	1920.09	1513.84	1155.77	1044.78	941.102	953.355	1735.09	1737.44	1005.65	1360.82	1233.41	945.409	CPAR2_102750	cpar3395	NA	BMT7	NA	orf19.342	C3_03450C	Beta-mannosyltransferase, member of a 9-gene family that includes characterized genes BMT1, BMT2, BMT3, and BMT4 with roles in beta-1,2-mannosylation of cell wall phosphopeptidomannan	Ortholog of C. albicans SC5314 : orf19.342/BMT7, C. dubliniensis CD36 : Cd36_83420, Candida tenuis NRRL Y-1498 : CANTEDRAFT_121442 and Debaryomyces hansenii CBS767 : DEHA2D07458g	Beta-mannosyltransferase, member of a 9-gene family that includes characterized genes BMT1, BMT2, BMT3, and BMT4 with roles in beta-1,2-mannosylation of cell wall phosphopeptidomannan; downregulated in azole-resistant strain; Hap43p-induced
CPAR2_102760	698.901	1.60042	0.403163	3.96966	7.19751e-05	0.000548654	2063.75	1183.74	540.152	654.229	628.109	170.995	1386.92	2171.19	324.317	174.238	1467.62	599.4	286.089	140.422	951.363	86.4945	194.04	557.781	92.3267	260.061	862.798	177.983	229.257	962.971	469.937	862.165	1371.98	CPAR2_102760	cpar3394	NA	NA	NA	orf19.341	C3_03440C	Putative spermidine export pump	Ortholog(s) have endoplasmic reticulum, plasma membrane localization	Putative spermidine export pump; fungal-specific (no human or murine homolog)
CPAR2_102770	826.748	0.0504877	0.116627	0.432899	0.665088	0.780194	684.784	594.576	742.649	881.636	654.368	857.924	737.618	572.703	663.212	893.295	827.801	919.008	872.457	766.636	700.484	764.81	856.733	1094.89	1040.2	1288.5	814.383	901.402	1001.17	1046.06	730.251	696.254	718.386	CPAR2_102770	cpar3393	NA	NA	SRN2	orf19.340	C3_03430C	Hypothetical protein	Ortholog(s) have role in protein targeting to membrane, protein targeting to vacuole and ESCRT I complex localization	Ortholog(s) have role in protein targeting to membrane, protein targeting to vacuole and ESCRT I complex localization
CPAR2_102780	14604.1	0.0329701	0.108114	0.304956	0.760399	0.849504	14998.5	14859.8	14104.9	15870.2	15401.1	12200.1	13610.8	13916.7	13176.5	12897.8	12423.8	24721.7	11134.2	12596.4	13428.6	13320.4	13138.9	19606.1	13752.8	11670.4	16500.9	14650.7	11536.1	16173.9	11675.4	13527.1	23415.6	CPAR2_102780	cpar3392	NA	NDE1	NDE1	orf19.339	C3_03420C	Putative NADH dehydrogenase that could act alternatively to complex I in respiration	Ortholog(s) have NADH dehydrogenase activity, role in NADH oxidation, chronological cell aging, glucose catabolic process to ethanol and mitochondrion, plasma membrane localization	Putative NADH dehydrogenase; may act alternatively to complex I in respiration; caspofungin repressed; rat catheter biofilm induced; Spider biofilm repressed
CPAR2_102790	13.5749	-0.138185	0.344409	-0.401225	0.688254	0.797914	10.9478	9.27072	20.5227	9.94318	20.5636	26.3388	21.4741	14.0858	16.2839	10.1136	4.26054	19.6374	12.7971	19.3342	13.8474	5.73567	12.3511	11.3179	19.2623	19.9607	3.56595	14.3132	12.1966	18.3709	7.01518	5.44695	7.56517	CPAR2_102790	cpar3391	NA	NA	NA	NA	NA	Hypothetical protein	Predicted monooxygenase; 4-hydroxybenzoate 1-hydroxylase; 3-oxoadipate pathway enzyme; transcriptionally induced by hydroxyaromatic substrates present in cultivation media	NA
CPAR2_102800	13932.7	-0.0353686	0.070245	-0.503504	0.61461	0.743098	20418	24314.3	19451.2	18198.8	23631.5	15768.9	18878.1	23270.7	19676.1	9872.61	10464.3	15236.5	8347.46	7923.26	12072.1	10885.3	9838.35	16096.1	9046.58	7590.87	14477.6	9752.15	7932.72	13332	8383.11	9084.02	12241	CPAR2_102800	cpar3390	KGD1	KGD1	KGD1	orf19.6165	C3_00880W	Putative 2-oxoglutarate dehydrogenase	Mitochondrial alpha-ketoglutarate dehydrogenase complex component; catalyzes key step in the TCA cycle, the oxidative decarboxylation of alpha-ketoglutarate to form succinyl-CoA; predicted to localize to mitochondrial nucleoids	Putative 2-oxoglutarate dehydrogenase; regulated by Efg1 under yeast but not hyphal growth conditions; transcript induced in an RHE model of oral candidiasis; stationary phase enriched protein; Hap43-repressed; rat catheter biofilm induced
CPAR2_102810	1163	-0.10419	0.115474	-0.902279	0.366909	0.525292	774.106	608.937	779.711	662.002	651.496	794.033	827.709	693.216	840.456	1698.27	1686.68	1752.8	1130.78	1087.17	1350.68	1224.28	1058.51	1483.63	1206.91	1095.47	1553.44	1301.78	1086.44	1308.47	1644.53	1587.53	1512.11	CPAR2_102810	cpar3389	NA	PAM17	PAM17	orf19.240	C3_02500W	Membrane-localized protein	Ortholog(s) have role in protein import into mitochondrial matrix and plasma membrane, presequence translocase-associated import motor localization	Predicted component of the presequence translocase-associated import motor (PAM complex) involved in protein import into mitochondrial matrix
CPAR2_102820	6438.89	0.205781	0.0385596	5.3367	9.46509e-08	1.51362e-06	9357.77	9814.8	8158.01	8971.87	9078.12	7488.63	9410.68	9862.43	8617.53	4666.24	5530.3	5220.45	4793.92	5684.26	5262.39	4803.18	5518.53	5744.51	4771.07	5527.54	5909.95	4645.71	4917.44	4994.12	4348.07	5295.05	5457.4	CPAR2_102820	cpar3388	NA	NA	STH1	orf19.239	C3_02490C	Putative ATP-dependent helicase	Ortholog(s) have DNA translocase activity, helicase activity, histone acetyl-lysine binding activity	Putative ATP-dependent helicase; induced by nitric oxide
CPAR2_102830	4032.86	-1.45397	0.296004	-4.91201	9.01467e-07	1.12263e-05	1959.4	482.997	4193.71	2335.62	482.494	4382.15	2037.45	673.255	5480.92	8018.55	2374.13	5216.27	8404.06	2225.63	2073.1	8992.87	2462.59	4455.18	6999.17	3704.84	2557.09	8628.1	2092.05	2714.77	7190.12	2094.8	6655.87	CPAR2_102830	cpar3387	NA	CCP1	CCP1	orf19.238	C3_02480C	Similar to cytochrome-c peroxidase N terminus	Ortholog(s) have cytochrome-c peroxidase activity, role in cellular response to oxidative stress and cytosol, mitochondrial intermembrane space localization	Cytochrome-c peroxidase N terminus; Rim101, alkaline pH repressed; induced in low iron or by macrophage interaction; oxygen-induced activity; regulated by Sef1, Sfu1, and Hap43; Spider biofilm induced; rat catheter biofilm repressed
CPAR2_102840	17249.3	-0.198336	0.163839	-1.21055	0.226067	0.375753	34425.6	27727.3	31196	21583.2	17890.5	24865.6	26809.6	26727.2	36580	14262.6	11011.7	5838.18	15285.4	14574.9	7972.55	12963	9920.72	6685.85	15006	11725.7	9889.02	15434.1	11926.6	6156.36	21004	23094.5	5175.41	CPAR2_102840	cpar3386	NA	RPL9B	RPL9B	orf19.236	C3_02470C	Predicted ribosomal protein L9	Ortholog(s) have structural constituent of ribosome activity, role in cytoplasmic translation and cytosolic large ribosomal subunit, nucleus localization	Ribosomal protein L9; repressed upon phagocytosis by murine macrophages; repressed by nitric oxide; protein levels decrease in stationary phase; Hap43-induced; Spider biofilm repressed
CPAR2_102850	732.449	-0.119527	0.0997972	-1.1977	0.231034	0.381468	874.957	609.306	869.994	662.472	482.603	792.177	820.851	621.043	1066.94	798.48	768.845	438.167	970.002	847.014	573.857	1017.66	825.773	494.115	665.534	638.95	544.516	755.727	884.431	412.633	939.182	911.625	489.259	CPAR2_102850	cpar3385	NA	PHA2	PHA2	orf19.234	C3_02460C	Putative prephenate dehydratase	Ortholog(s) have prephenate dehydratase activity, role in L-phenylalanine biosynthetic process and cytosol, nucleus localization	Putative prephenate dehydratase; Hap43p-repressed gene; expression downregulated in an ssr1 null mutant
CPAR2_102860	942.628	0.142916	0.144632	0.988132	0.323088	0.483537	835.976	751.464	799.513	843.908	726.994	952.203	822.707	775.695	827.151	764.943	921.668	1037.01	705.828	985.359	839.087	517.359	705.583	1190.01	1156.8	1484.27	1312.37	1197.57	1180.66	1002.92	1004.32	1060.22	1049.37	CPAR2_102860	cpar3384.1	NA	HRT1	HRT1	orf19.233.1	C3_02450W	Protein similar to S. cerevisiae Hrt1p, which is a component of a nuclear ubiquitin-protein ligase complex involved in cell cycle control	Ortholog(s) have protein binding, bridging, ubiquitin-protein ligase activity	Ortholog of S. cerevisiae Hrt1; component of a nuclear ubiquitin-protein ligase complex involved in cell cycle control; induced by hydroxyurea; Spider biofilm induced
CPAR2_102870	471.469	0.12264	0.0779955	1.5724	0.115858	0.229755	574.552	499.842	566.094	602.204	512.857	590.137	605.341	532.849	630.325	398.543	475.057	381.217	362.966	421.51	372.591	420.871	412.828	406.599	447.248	428.126	417.361	328.688	456.302	392.342	420.189	515.614	557.424	CPAR2_102870	cpar3384	NA	NA	MED7	orf19.232	C3_02440C	Predicted RNA polymerase II mediator complex subunit	Ortholog(s) have RNA polymerase II transcription cofactor activity and role in negative regulation of transcription from RNA polymerase II promoter, positive regulation of transcription from RNA polymerase II promoter	Subunit of the RNA polymerase II mediator complex
CPAR2_102880	4965.25	0.195059	0.054787	3.56031	0.00037042	0.00226956	6615.45	8027.55	6315.93	6613.67	7466.14	6136.91	6882.04	7483.26	6183.89	2971.64	3830.1	4265.61	4235.77	5038.31	5005.57	3327.47	4095.86	3844.05	4020.78	3711.51	4573.47	3160.21	3736.42	3781.47	3384.75	4366.47	4987.51	CPAR2_102880	cpar3383	NA	APL2	APL2	orf19.231	C3_02430W	Phosphorylated protein of unknown function	Ortholog(s) have clathrin binding activity, role in Golgi to vacuole transport, cellular response to drug and AP-1 adaptor complex localization	Phosphorylated protein of unknown function; mutation confers hypersensitivity to toxic ergosterol analog
CPAR2_102890	2332.51	0.124362	0.0922252	1.34846	0.17751	0.315898	2397.01	1825.13	2114.76	2340.63	1894.09	2135.83	2461.57	1870.65	2548.71	2585.75	2643.54	2843.33	1997.18	2174.98	2366.43	1890.77	2543.97	2156.7	2155.44	2242.37	2574.54	2158.78	2296.23	2589.27	2370.45	2678.45	3121.33	CPAR2_102890	cpar3383.1	NA	COX7	COX7	orf19.227	C3_02400C	Putative cytochrome c oxidase	Ortholog(s) have cytochrome-c oxidase activity, role in mitochondrial electron transport, cytochrome c to oxygen and mitochondrial respiratory chain complex IV, plasma membrane localization	Putative cytochrome c oxidase; flucytosine induced; repressed by nitric oxide
CPAR2_102900	1076.16	0.149417	0.164003	0.911061	0.362263	0.520589	696.647	483.771	677.807	959.952	781.345	957.556	573.115	397.097	629.333	1101.18	1312.69	625.127	1478.67	1405.68	1331.85	1191.07	1353.24	882.328	1786.1	2330.71	873.632	1161.33	1501.95	1341.48	1096.87	1256.54	869.221	CPAR2_102900	cpar3382	NA	NA	PSH1	orf19.229	C3_02410C	Hypothetical protein	Ortholog(s) have ubiquitin-protein ligase activity, role in protein ubiquitination involved in ubiquitin-dependent protein catabolic process and chromosome, centromeric region, nucleus localization	Ortholog(s) have ubiquitin-protein ligase activity, role in protein ubiquitination involved in ubiquitin-dependent protein catabolic process and chromosome, centromeric region, mitotic spindle pole body, nucleus localization
CPAR2_102910	1409.23	-0.0616582	0.113501	-0.543239	0.586965	0.719313	2381.94	2531.22	2189.91	1972.2	2174.88	1922.95	2593.58	2593.07	2608.88	1185.84	1150.61	1420.57	835.52	819.877	853.916	968.639	908.047	979.999	757.477	643.424	823.904	930.516	800.426	828.548	1068.93	977.668	1126.75	CPAR2_102910	cpar3381	NA	NA	PET111	orf19.230	C3_02420C	Hap43p-induced gene in C. albicans	Ortholog(s) have translation regulator activity, role in mitochondrial respiratory chain complex IV biogenesis, positive regulation of mitochondrial translation and mitochondrial inner membrane localization	Ortholog of S. cerevisiae Pet111; a mitochondrial translational activator specific for the COX2 mRNA; Hap43-induced gene
CPAR2_102920	1009.27	0.135894	0.162902	0.834206	0.404165	0.560462	494.746	562.027	563.896	761.965	678.972	801.662	546.318	459.157	464.019	1079.65	858.786	703.334	1479.72	1431.66	1297.28	1347.12	1474.5	1007.75	1402.11	2068.66	984.679	1177.42	1680.39	1127.07	874.061	998.134	925.316	CPAR2_102920	cpar3380	NA	NA	NA	NA	NA	Hypothetical protein	Ortholog of Candida tenuis NRRL Y-1498 : CANTEDRAFT_127364, Debaryomyces hansenii CBS767 : DEHA2B10076g, Pichia stipitis Pignal : PICST_29713 and Candida orthopsilosis Co 90-125 : CORT_0B04190	NA
CPAR2_102930	1320.21	-0.00244793	0.191193	-0.0128035	0.989785	0.993697	497.61	521.92	586.713	807.404	940.244	997.801	543.045	560.607	587.189	1272.73	1100.55	1624.62	1394.85	1267.57	1833.52	1227.84	1502.42	2006.23	2345.7	2813.51	2005.62	1426.84	1751.68	2158.18	1051.46	1025.34	1794.36	CPAR2_102930	cpar3379	NA	OXR1	OXR1	orf19.243	C3_02540C	S. cerevisiae homolog OXR1 has role in cellular response to oxidative stress and localizes to mitochondrion	Ortholog(s) have role in cellular response to oxidative stress and cytosol, mitochondrion, nucleus localization	Ortholog(s) have role in cellular response to oxidative stress and cytosol, mitochondrion, nucleus localization
CPAR2_102940	716.907	-0.112056	0.0716921	-1.56302	0.118049	0.232494	502.635	498.226	637.168	581.289	606.01	663.916	560.629	509.405	633.379	731.005	641.68	579.842	910.497	756.26	770.347	796.254	832.915	682.457	828.857	935.66	866.745	867.153	806.196	797.73	810.686	787.667	761.889	CPAR2_102940	cpar3378	NA	DCG1	DCG1	orf19.244	C3_02550C	Protein similar to S. cerevisiae Dcg1p	Ortholog(s) have cytosol, nucleus localization	Protein of unknown function; ortholog of S. cerevisiae Dcg1; transcript regulated by Nrg1 and Mig1
CPAR2_102950	917.044	-0.102639	0.0575211	-1.78438	0.0743625	0.163728	941.697	1069.03	1041.84	948.686	1078	1244.77	850.199	973.913	1049.32	837.496	837.185	785.049	866.633	835.908	899.739	951.393	985.731	818.446	880.162	795.755	856.564	834.366	872.779	935.847	867.838	849.783	852.062	CPAR2_102950	cpar3377	NA	DDC1	DDC1	orf19.245	C3_02560W	Putative DNA damage checkpoint protein	Ortholog(s) have role in intra-S DNA damage checkpoint, meiosis, mitotic DNA replication checkpoint, recombinational repair and checkpoint clamp complex, cytosol localization	Putative DNA damage checkpoint protein; transcript induced during filamentous growth; regulated by Nrg1, Tup1
CPAR2_102960	1847.27	-0.229448	0.123515	-1.85766	0.0632176	0.145815	1635.11	1636.66	1832.16	1736.04	1633.4	2115.68	1636.58	1545.1	1704.09	1968.55	1639.7	1146.1	3326.7	2464.2	1847.6	2729.62	2211.41	1265.27	2028.98	1817.81	1214.62	2252.74	2060.34	1407.44	1950.12	1760.76	1309.44	CPAR2_102960	cpar3376	NA	NA	TDP1	NA	NA	Hypothetical protein	Ortholog(s) have 3'-tyrosyl-DNA phosphodiesterase activity, 5'-tyrosyl-DNA phosphodiesterase activity, role in single strand break repair and nucleus localization	NA
CPAR2_102970	3452.37	-0.161539	0.124161	-1.30104	0.193245	0.336187	881.831	1229.37	1018.15	1040.1	1496.07	1201.35	849.321	1385.43	805.568	4198.49	3656.95	4351.68	5873.38	4643.21	5344.15	5441.16	5216.22	5087.46	4807.54	4225.59	4302.77	5370.61	5081.82	5474.98	3609.07	3165.04	3456.63	CPAR2_102970	cpar3375	NA	NA	YIL108W	orf19.246	C3_02570W	S. cerevisiae homolog YIL108W localizes to cytoplasm	Ortholog(s) have cell division site, cytosol, nucleus localization	Predicted metalloendopeptidase; Spider biofilm induced
CPAR2_102980	580.533	0.182021	0.0779998	2.3336	0.0196165	0.0600632	442.94	523.999	473.134	427.529	450.922	442.755	488.125	522.219	478.135	548.395	736.024	691.558	440.509	613.68	605.587	505.497	646.014	654.832	587.18	628.042	656.914	618.485	717.927	619.039	654.833	738.72	761.399	CPAR2_102980	cpar3374	NA	NA	KXD1	orf19.247	C3_02580C	Hypothetical protein	Ortholog(s) have role in endosome organization, regulation of protein localization and BLOC-1 complex, endosome localization	Ortholog(s) have role in endosome organization, regulation of protein localization and BLOC-1 complex, endosome localization
CPAR2_102990	2535.66	0.0621746	0.0461796	1.34637	0.178185	0.316902	3149.8	3613.53	3063.74	3032.82	3392.21	3204.32	3404.9	3526.2	3364.73	2192.27	2351.56	1960.14	2120.42	2301.93	2309.58	2093.71	2211.25	2373.04	1944.72	2024.97	2267.12	2109.73	2240.6	2291.09	1868.19	2043.64	2006.67	CPAR2_102990	cpar3373	NA	APL5	APL5	orf19.248	C3_02590W	Hypothetical protein	Ortholog(s) have role in Golgi to vacuole transport, protein targeting to vacuole and AP-3 adaptor complex, nucleus localization	Ortholog of S. cerevisiae and S. pombe Apl5; subunit of the AP-3 adaptor complex involved in Golgi-to-vacuole transport; phosphorylated protein; mutant is viable;
CPAR2_103000	3118.65	-0.121714	0.109555	-1.11098	0.266575	0.420954	2331.56	2016.92	2856.85	2224.88	1832.16	2650.59	2447.31	1963.83	3112.7	3793.41	3182.77	2267.44	5229.65	4735.14	3792.84	3943.91	3849.9	2351.77	3271.24	4560.68	2320.84	3666.91	3938.94	2453.86	4178.31	3202.93	2026.28	CPAR2_103000	cpar3372	NA	SLC1	SLC1	orf19.250	C3_02600C	Putative fatty acyltransferase	Ortholog(s) have 1-acylglycerol-3-phosphate O-acyltransferase activity, role in glycerophospholipid biosynthetic process and endoplasmic reticulum, lipid particle, plasma membrane localization	Putative fatty acyltransferase; protein repressed during the mating process
CPAR2_103010	1575.97	-0.201372	0.113892	-1.7681	0.0770448	0.168244	228.455	272.921	274.467	230.798	315.966	219.287	202.717	332.92	256.345	2356.64	2330.2	3102.46	1331.08	1174.09	2691.53	2410.76	1856.13	2673.8	1971.3	1709.69	2751.25	1877.97	1481.39	3278.55	2174.8	1919.55	3126.18	CPAR2_103010	cpar3371	NA	NA	KRI1	orf19.1609	C3_02350W	S. cerevisiae homolog KRI1 has role in endonucleolytic cleavage in ITS1 to separate SSU-rRNA from 5.8S rRNA and LSU-rRNA from tricistronic rRNA transcript (SSU-rRNA, 5.8S rRNA, LSU-rRNA) and localizes to nucleolus	Ortholog(s) have role in endonucleolytic cleavage in ITS1 to separate SSU-rRNA from 5.8S rRNA and LSU-rRNA from tricistronic rRNA transcript (SSU-rRNA, 5.8S rRNA, LSU-rRNA) and mitotic spindle pole body, nucleolus localization	Ortholog(s) have role in endonucleolytic cleavage in ITS1 to separate SSU-rRNA from 5.8S rRNA and LSU-rRNA from tricistronic rRNA transcript (SSU-rRNA, 5.8S rRNA, LSU-rRNA) and mitotic spindle pole body, nucleolus localization
CPAR2_103020	1805.64	-0.115882	0.0608885	-1.90318	0.0570168	0.135374	2333.69	1805.76	2725.61	2480.53	2023.04	2927.75	2501.53	1858.33	2687.87	1481.08	1442.76	1313.32	1654.17	1615.69	1385.97	1604.57	1467.96	1527.69	1873.51	1819.64	1370.17	1656.04	1487.82	1404.48	1515.36	1446.28	1341.76	CPAR2_103020	cpar3370	NA	NA	CIN1	orf19.2510	C3_01070C	S. cerevisiae homolog CIN1 has role in protein folding	Ortholog(s) have role in protein folding, tubulin complex assembly	Ortholog(s) have role in protein folding, tubulin complex assembly
CPAR2_103030	882.106	0.0163137	0.171501	0.0951231	0.924217	0.956375	1112.41	518.289	971.06	996.122	481.7	845.598	989.987	514.64	1148.4	1368.13	918.423	684.52	696.818	841.016	915.595	722.674	694.737	796.926	582.044	1215	963.968	1111.08	786.415	631.23	1285.04	1354.68	670.367	CPAR2_103030	cpar3370.1	NA	MRPL33	MRPL33	orf19.2511.1	C3_01080W	Putative mitochondrial ribosomal protein of the large subunit	Ortholog(s) have structural constituent of ribosome activity and mitochondrial large ribosomal subunit localization	Putative mitochondrial ribosomal protein of the large subunit; Ssr1-repressed; rat catheter biofilm induced
CPAR2_103040	686.231	-0.00797262	0.178789	-0.0445924	0.964432	0.980372	1267.1	481.531	1244.59	1123.47	512.933	966.681	1367.42	532.12	1358.6	684.325	585.937	563.23	389.457	575.146	446.328	365.019	387.865	391.181	555.237	602.498	537.82	790.175	584.671	272.325	763.586	694.473	484.505	CPAR2_103040	cpar3370.2	NA	NA	NA	orf19.2511.2	C3_01090W	Hypothetical protein	Ortholog of C. albicans SC5314 : orf19.2511.2, Candida tenuis NRRL Y-1498 : CANTEDRAFT_116324, Debaryomyces hansenii CBS767 : DEHA2G01980g and Pichia stipitis Pignal : PICST_45936	Ortholog of C. parapsilosis CDC317 : CPAR2_103040, Candida tenuis NRRL Y-1498 : CANTEDRAFT_116324, Debaryomyces hansenii CBS767 : DEHA2G01980g and Pichia stipitis Pignal : PICST_45936
CPAR2_103050	413.947	0.710737	0.171263	4.14996	3.32527e-05	0.000280328	554.681	488.441	498.358	645.618	612.281	412.199	685.666	570.669	394.188	290.74	378.974	107.745	292.073	502.82	363.877	299.524	466.677	206.952	378.687	793.429	245.194	274.494	536.026	211.868	257.917	438.315	269.144	CPAR2_103050	cpar3369	NA	NA	NA	orf19.2512	C3_01100W	Hypothetical protein	Ortholog of C. albicans SC5314 : orf19.2512, C. dubliniensis CD36 : Cd36_81000, Candida tenuis NRRL Y-1498 : CANTEDRAFT_116326 and Debaryomyces hansenii CBS767 : DEHA2G01958g	Ortholog of C. dubliniensis CD36 : Cd36_81000, C. parapsilosis CDC317 : CPAR2_103050, Candida tenuis NRRL Y-1498 : CANTEDRAFT_116326 and Debaryomyces hansenii CBS767 : DEHA2G01958g
CPAR2_103060	2274.63	0.190378	0.0704207	2.70344	0.00686251	0.0261431	2784.47	2727.55	2656.85	2734.46	2814.96	2722	3084.07	2692.69	2910.47	1744.07	1886.78	1846.47	1811.91	2123.47	2175.19	1928.23	2213.46	2118.72	1992.24	2837.37	2015.43	1883.77	2179.76	2058.56	1572.17	1856.42	2043.5	CPAR2_103060	cpar3368	NA	NA	NA	orf19.2513	C3_01110C	Hypothetical protein	Ortholog of C. albicans SC5314 : orf19.2513, C. dubliniensis CD36 : Cd36_81010, Candida tenuis NRRL Y-1498 : CANTEDRAFT_127339 and Debaryomyces hansenii CBS767 : DEHA2G01936g	Ortholog of C. dubliniensis CD36 : Cd36_81010, C. parapsilosis CDC317 : CPAR2_103060, Candida tenuis NRRL Y-1498 : CANTEDRAFT_127339 and Debaryomyces hansenii CBS767 : DEHA2G01936g
CPAR2_103070	695.862	-0.0295261	0.098134	-0.300875	0.763509	0.851532	783.326	692.168	733.523	766.852	754.595	731.744	740.988	696.838	764.067	705.645	657.915	991.342	518.77	476.057	680.824	622.218	523.989	891.223	627.543	676.982	734.269	570.444	549.452	892.262	584.637	571.346	849.251	CPAR2_103070	cpar3367	NA	NA	NA	orf19.2514	C3_01120W	Hypothetical protein	Ortholog of C. albicans SC5314 : orf19.2514, C. dubliniensis CD36 : Cd36_81020, Candida tenuis NRRL Y-1498 : CANTEDRAFT_116331 and Debaryomyces hansenii CBS767 : DEHA2G01914g	Predicted methyltransferase; rat catheter biofilm induced
CPAR2_103080	161.729	-2.2072	0.354558	-6.2252	4.80929e-10	1.09564e-08	52.9029	44.4374	365.359	79.0363	132.571	629.664	74.2427	61.4384	405.897	219.737	36.0735	154.369	234.62	60.7785	87.8922	104.216	24.1824	111.709	440.189	198.526	84.8071	97.8524	29.4722	95.8076	212.245	44.8638	283.802	CPAR2_103080	cpar3366	NA	GLX3	HSP31	orf19.251	C3_02610C	ThiJ/PfpI protein	Ortholog(s) have hyphal cell wall localization	Glutathione-independent glyoxalase; binds human immunoglobulin E; alkaline, fluconazole, Hog1 repressed; hypoxia, oxidative stress via Cap1, Hap43 induced; stationary-phase enriched; rat catheter, Spider biofilm induced
CPAR2_103090	2142.91	0.329694	0.161062	2.04699	0.0406587	0.105587	2773.02	1742.56	2062.92	3169.39	2241.07	2033.88	2456.56	1857.04	1786.41	1437.86	3102.33	3191.99	2068.23	1345.05	1938.93	1594.94	2025.14	2550.01	1925.7	1455.49	2405.22	1464.56	1578.31	2483.7	1891.41	2664.03	2612.76	CPAR2_103090	cpar3365	NA	NA	NA	orf19.1608	C3_02360C	Hypothetical protein	Ortholog(s) have cytosol, nucleus localization	Ortholog(s) have cytosol, nucleus localization
CPAR2_103110	32.2506	-0.6431	0.169912	-3.7849	0.000153771	0.00105231	24.7643	27.2002	59.9649	34.5478	39.5457	61.1845	43.8553	28.9679	36.0955	43.4439	27.0532	22.3343	46.4246	20.0619	21.7802	28.3173	16.9992	25.238	37.7551	36.4936	27.1259	31.8435	23.2699	23.3197	36.881	17.924	28.3756	CPAR2_103110	cpar3365.2	NA	NA	NA	NA	NA	Dubious ORF	NA	NA
CPAR2_103120	1042.98	0.0827763	0.0790614	1.04699	0.295105	0.451907	1135.24	1381.48	1408.12	1114.73	1293.83	959.593	1028.97	1471.6	1081.03	954.198	1140.06	1307.95	823.61	857.07	962.747	756.595	969.937	1083.16	772.325	911.022	990.298	867.521	880.43	1021.16	878.471	888.014	1221.38	CPAR2_103120	cpar3364	NA	ZCF8	NA	orf19.1718	C3_01330W	Predicted zinc-finger protein	Ortholog(s) have role in filamentous growth of a population of unicellular organisms in response to biotic stimulus and positive regulation of cell adhesion involved in single-species biofilm formation, more	Predicted Zn(II)2Cys6 transcription factor; repressed by fluphenazine treatment; required for yeast cell adherence to silicone substrate
CPAR2_103130	544.843	0.224181	0.138033	1.62411	0.104352	0.211168	642.944	541.15	605.269	782.328	620.165	786.736	643.422	535.587	491.323	486.735	512.845	305.945	535.155	622.522	560.304	604.093	741.495	321.988	517.899	752.77	350.99	545.737	676.792	403.252	393.668	398.092	331.551	CPAR2_103130	cpar3363	NA	NA	MUP3	orf19.321	C3_03230C	S. cerevisiae homolog MUP3 has L-methionine transmembrane transporter activity and has role in amino acid transport	Ortholog(s) have L-methionine transmembrane transporter activity and role in amino acid transport	Ortholog(s) have L-methionine transmembrane transporter activity and role in methionine import
CPAR2_103140	776.037	0.194872	0.219671	0.88711	0.37502	0.533578	854.92	907.629	807.529	1139.24	1195.13	1196.02	915.264	804.044	969.21	704.14	685.322	714.661	555.78	428.891	552.52	588.322	649.043	733.761	844.691	1781.35	404.798	660.226	713.521	821.4	452.647	408.439	464.482	CPAR2_103140	cpar3362	NA	NA	NA	NA	NA	Similar to IFK2 (C. albicans) and CPAR2_103150	NA	NA
CPAR2_103150	170.893	-0.298192	0.14625	-2.03892	0.0414581	0.106827	96.6092	69.1298	115.176	119.485	109.992	158.02	100.594	87.2439	79.4931	246.695	162.069	176.728	271.902	214.424	137.8	316.925	231.09	165.829	210.669	180.2	105.38	242.118	222.666	190.032	205.41	154.99	243.433	CPAR2_103150	cpar3361	NA	NA	NA	NA	NA	Similar to IFK2 (C. albicans) and CPAR2_103140	NA	NA
CPAR2_103160	3295.79	0.605342	0.0863705	7.00867	2.40589e-12	7.58913e-11	7219.12	7296.04	4688.52	6330.68	7097.6	3867.62	7539.2	7633.81	5030.86	1511.72	2729.57	2204.4	1400.56	1830.29	2061.11	1497.55	2026.44	2446.07	943.879	1476.09	2004.82	1554.51	1897.17	1953.3	1021.01	1939.47	1785.06	CPAR2_103160	cpar2655	NA	NA	NA	NA	NA	Hypothetical protein	Has domain(s) with predicted ATP binding, ATPase activity, ATPase activity, coupled to transmembrane movement of substances, nucleoside-triphosphatase activity, nucleotide binding activity and role in transmembrane transport	NA
CPAR2_103170	11200.7	0.176615	0.105491	1.67421	0.0940895	0.1957	7514.41	7178.92	8184.97	8227.99	7993.43	9421.46	8434.17	8264.74	9857.51	11499.5	14047	11878.1	10494.4	14061.4	11522.2	10748.6	14777.9	14940.6	9202.65	12085	16070.7	11769.7	13814.8	12503.4	12587.3	16392.6	8945.06	CPAR2_103170	cpar2656	NA	SBP1	SBP1	orf19.5854	C3_04090W	Similar to RNA binding proteins	Ortholog(s) have eukaryotic initiation factor 4G binding activity, role in negative regulation of translation in response to stress and cytoplasmic mRNA processing body, nucleolus localization	Similar to RNA binding proteins; downregulated upon adherence to polystyrene; stationary-phase enriched protein
CPAR2_103180	6164.5	-0.0105392	0.12555	-0.0839446	0.9331	0.962092	4694	1919.9	4531.13	4614.38	2029.1	4358.9	4774.44	2269.67	5414.62	7789.46	7723.59	6463.84	6810.6	7186.26	5401.67	7319.01	6551.4	7374.44	7100.79	8717.15	7129.75	8918.81	8042.1	6073.85	8881.46	8464.32	5886.93	CPAR2_103180	cpar2657	NA	NA	QCR6	orf19.913.2	C3_04080W	Hap43p-repressed gene in C. albicans	Ortholog(s) have ubiquinol-cytochrome-c reductase activity and role in aerobic respiration, mitochondrial electron transport, ubiquinol to cytochrome c	Ortholog of subunit 6 of the ubiquinol cytochrome-c reductase complex, a component of the mitochondrial inner membrane electron transport chain; Hap43-repressed gene
CPAR2_103190	627.184	0.0586274	0.0932958	0.628403	0.52974	0.670614	850.455	490.437	622.822	671.199	395.354	589.849	718.783	470.437	620.435	827.726	703.003	650.099	662.288	652.055	404.339	917.18	743.712	584.074	489.396	567.365	390.253	821.813	801.128	450.831	620.462	662.786	555.679	CPAR2_103190	cpar2658	NA	ECM18	ECM18	orf19.6958	C3_03630W	S. cerevisiae homolog ECM18 has role in fungal-type cell wall organization and localizes to mitochondrion	Ortholog(s) have mitochondrion localization	Ortholog(s) have mitochondrion localization
CPAR2_103200	660.771	0.531416	0.141167	3.76445	0.000166914	0.00113135	420.296	416.27	341.663	545.873	389.027	379.158	410.747	411.433	316.342	681.686	638.316	699.267	573.074	883.232	1025.69	711.844	960.429	865.562	585.964	1578.77	822.068	637.827	827.111	914.014	483.898	660.476	660.781	CPAR2_103200	cpar2659	NA	NA	NA	NA	NA	Putative allantoin permease	NA	NA
CPAR2_103210	1978.57	0.178851	0.0691709	2.58564	0.00971992	0.0344457	1872.86	2027.45	1958.92	2117.36	2148.07	1928.7	2045.16	2155.2	1793.99	1637.32	1989.03	2263.55	1860.36	1847.44	1997.83	1761.08	2125.99	2340.74	1850.88	2471.93	1884.43	1814.87	2040.53	2382.14	1436.98	1634.8	2033.71	CPAR2_103210	cpar2660	NA	NA	STB6	orf19.314	C3_03150W	S. cerevisiae homolog STB2 has transcription repressor activity, has role in histone deacetylation and localizes to Sin3-type complex	Ortholog of S. cerevisiae : STB6, C. albicans SC5314 : orf19.314, C. dubliniensis CD36 : Cd36_83110, Candida tenuis NRRL Y-1498 : CANTEDRAFT_133418 and Debaryomyces hansenii CBS767 : DEHA2G08382g	Ortholog of S. cerevisiae : STB6, C. dubliniensis CD36 : Cd36_83110, C. parapsilosis CDC317 : CPAR2_103210, Candida tenuis NRRL Y-1498 : CANTEDRAFT_133418 and Debaryomyces hansenii CBS767 : DEHA2G08382g
CPAR2_103220	122.025	-0.176872	0.162978	-1.08525	0.277811	0.433282	224.317	195.614	300.755	205.776	206.114	231.716	206.12	232.084	319.653	70.1291	78.2825	22.6116	83.6745	85.3301	53.5032	73.3304	58.1293	26.3228	62.6889	70.2317	104.026	48.868	59.1909	44.3728	93.8871	67.1592	70.7865	CPAR2_103220	cpar2661	NA	NA	NA	orf19.315	C3_03160C	Hypothetical protein	Ortholog of C. albicans SC5314 : orf19.315, C. dubliniensis CD36 : Cd36_83120, Candida tenuis NRRL Y-1498 : CANTEDRAFT_112860 and Debaryomyces hansenii CBS767 : DEHA2G08360g	Ortholog of C. dubliniensis CD36 : Cd36_83120, C. parapsilosis CDC317 : CPAR2_103220, Candida tenuis NRRL Y-1498 : CANTEDRAFT_112860 and Debaryomyces hansenii CBS767 : DEHA2G08360g
CPAR2_103230	3286.09	-0.169549	0.0647233	-2.6196	0.00880339	0.0319269	3230.65	3094.6	4131.56	3122.95	2809.06	3781.45	3162.68	3145.19	3831.9	2823.57	2871.1	3053.53	3994.86	3791.43	3067.89	3242.21	3108.77	3121.75	3547.43	2619.58	3409.18	3230.42	3317.24	2909.6	3716.65	3391.11	3198.09	CPAR2_103230	cpar2662	NA	SEC13	SEC13	orf19.316	C3_03170W	Putative protein transport factor	Ortholog(s) have structural molecule activity	Putative protein transport factor; antigenic during murine systemic infection; macrophage-downregulated protein; protein level decreases in stationary phase cultures; Spider biofilm repressed
CPAR2_103240	2241.21	-0.117234	0.0605094	-1.93746	0.0526893	0.127741	1842.38	1627.89	1825.24	1896.92	1860.65	1880.09	1754.32	1512.05	1967.95	2364.02	2280.83	2797.56	2747.3	2366.27	2585.82	2546.08	2323.91	2587.33	2608.94	1930.05	2656.78	2285.05	2271.63	2654.64	2462.03	2326.95	2550.01	CPAR2_103240	cpar2663	NA	PNP1	PNP1	orf19.317	C3_03180C	S. cerevisiae homolog PNP1 has role in inosine catabolic process, nicotinate nucleotide salvage, guanosine catabolic process, NAD biosynthesis via nicotinamide riboside salvage pathway	Ortholog(s) have inosine nucleosidase activity, nicotinamide riboside hydrolase activity, purine-nucleoside phosphorylase activity	Purine nucleoside phosphorylase; metabolizes inosine and guanosine nucleosides; in the nicotinamide riboside salvage pathway; Spider biofilm repressed
CPAR2_103250	931.972	-0.174325	0.0669565	-2.60355	0.00922627	0.033105	346.049	354.953	411.971	445.516	406.366	478.348	379.948	315.464	456.581	1077.29	1116.3	1277.6	1363.59	1086.71	1155.79	1327.45	1185.4	1316.9	1340.13	1144.18	1244.63	1211.75	1073.72	1234.85	1129.15	1054.32	1228.27	CPAR2_103250	cpar2664	NA	NA	IBA57	orf19.318	C3_03190C	S. cerevisiae homolog IBA57 has role in iron-sulfur cluster assembly and localizes to mitochondrial matrix	Ortholog(s) have role in iron-sulfur cluster assembly and mitochondrial matrix localization	Ortholog(s) have role in iron-sulfur cluster assembly and mitochondrial matrix localization
CPAR2_103260	1282	0.228248	0.296327	0.770259	0.441146	0.594099	1158	708.024	786.316	1921.49	1013.52	1777.11	1174.2	646.997	846.859	642.413	1279.12	575.947	2193.74	1586.21	1074.01	1180.47	1900.85	1305.28	3458.1	2156.18	828.08	869.175	2044.38	1472.4	502.343	730.528	782.277	CPAR2_103260	cpar2665	NA	CTN3	YAT2	orf19.2809	C3_04000C	Predicted peroxisomal carnitine acetyl transferase	Ortholog(s) have carnitine O-acetyltransferase activity	Peroxisomal carnitine acetyl transferase; no obvious metabolic, hyphal, virulence defects in Ura+ strain; induced by macrophage engulfment, hyphal growth, starvation, nonfermentable carbon sources; rat catheter, Spider biofilm induced
CPAR2_103270	335.078	0.245346	0.100198	2.44862	0.0143403	0.0469907	198.439	139.913	216.647	174.852	114.849	148.326	211.035	126.81	192.144	508.29	525.109	295.42	460.319	543.16	404.111	397.848	485.343	355.912	315.692	493.253	342.755	393.075	588.147	347.127	368.73	409.647	290.164	CPAR2_103270	cpar2666	NA	NA	NA	orf19.326	C3_03270W	Hypothetical protein	Ortholog(s) have cytoplasm localization	Protein of unknown function; Spider biofilm repressed
CPAR2_103280	2382.88	0.348106	0.113682	3.0621	0.00219788	0.0101758	271.621	334.007	270.18	272.163	280.264	271.923	305.184	244.334	279.88	2858.86	3513.94	3506.63	2375.82	3790.35	2732.78	2306.44	3209.81	2988.84	2879.95	4808.91	4124.04	3270.53	4063.69	2742.93	3319.7	4439.83	4875.21	CPAR2_103280	cpar2667	NA	HTA3	HTZ1	orf19.327	C3_03280C	Putative histone H2A	Ortholog(s) have chromatin binding activity	Putative histone H2A; amphotericin B repressed; flucytosine induced; RNA abundance regulated by tyrosol and cell density; Spider biofilm repressed
CPAR2_103290	1929.89	0.00828265	0.038342	0.21602	0.828972	0.895918	2396.51	2569.44	2499.48	2450.04	2614.23	2631.66	2484.17	2601.74	2520.01	1651.98	1795.63	1690.05	1650.29	1646.18	1550	1596	1706.31	1701.19	1511.73	1467.19	1550.81	1483.7	1576.21	1749.17	1642.65	1639.36	1731.37	CPAR2_103290	cpar2668	NA	NPR2	NPR2	orf19.328	C3_03290C	Putative urea transporter	Ortholog(s) have role in cellular response to amino acid starvation, cellular response to nitrogen starvation, proline transport, regulation of TOR signaling cascade, response to drug, urea transport	Putative urea transporter; induced during infection of murine kidney, compared to growth in vitro; has murine homolog
CPAR2_103300	405.027	0.00956916	0.321317	0.029781	0.976242	0.986502	181.493	221.553	232.143	410.763	385.517	775.015	206.695	231.997	218.313	472.237	404.3	258.891	335.78	352.723	203.226	289.921	352.554	229.146	843.817	1418.5	198.964	575.157	691.196	457.443	413.583	327.156	247.636	CPAR2_103300	cpar2669.2	NA	NA	NA	NA	NA	Hypothetical protein	Ortholog of Candida orthopsilosis Co 90-125 : CORT_0B04530	NA
CPAR2_103310	6249.92	0.132842	0.177818	0.747068	0.455023	0.605095	6202.32	8364.79	4383.38	8962.24	14066.3	9993.41	5618.03	8470.85	4332.26	3772.11	3995.45	4643.77	5156.35	5565.76	7169.94	4710.47	5696.32	5147.82	7907.35	8215.53	5767.79	4239.62	4691.72	7057.41	4274.85	4475.76	5866.36	CPAR2_103310	cpar2669	NA	AAP1	NA	orf19.2810	C3_03990C	Putative amino acid permease	Has domain(s) with predicted amino acid transmembrane transporter activity, role in amino acid transmembrane transport, transmembrane transport and membrane localization	Putative amino acid permease; fungal-specific; possibly essential, disruptants not obtained by UAU1 method; Spider biofilm induced
CPAR2_103320	92.4344	-1.17364	0.476432	-2.46339	0.0137628	0.0455666	25.2131	22.2012	20.3577	48.9334	92.6965	259.818	11.962	14.3267	31.116	61.416	31.6472	16.128	140.519	64.321	90.6936	65.0253	47.8987	43.7951	547.215	267.941	77.6777	56.6853	42.6607	126.622	132.146	68.2046	88.5091	CPAR2_103320	cpar2671	NA	NA	NA	NA	NA	Hypothetical protein	NA	NA
CPAR2_103330	90.4128	-0.454337	0.100903	-4.50273	6.70869e-06	6.84197e-05	142.913	82.9149	188.879	107.832	90.8718	140.618	93.7475	89.0732	161.565	79.6586	65.0443	51.7502	89.3933	74.4054	43.6364	106.879	83.623	49.3775	102.9	80.2884	61.4885	101.469	65.31	49.3183	110.195	70.4771	57.5179	CPAR2_103330	cpar2670	NA	NA	NA	NA	NA	Similar to C. albicans,orf19.2812	Protein of unknown function; expression increased in fluconazole and voriconazole resistant strains	NA
CPAR2_103350	1404.02	0.274189	0.134514	2.03837	0.041513	0.106895	1473.73	2426.16	1497.3	1376.28	1889.18	1036.43	1859.82	2347.02	1635.79	1413.92	1945.39	1664.96	764.436	1033.1	1278.61	1150.82	1563.52	1373.84	575.429	667.678	1138.99	1265.83	1573.24	1421.76	1107.34	1150.98	1276.97	CPAR2_103350	cpar2808	NA	NA	NA	orf19.335	C3_03380W	Hap43p-induced gene in C. albicans	Ortholog of C. albicans SC5314 : orf19.335, C. dubliniensis CD36 : Cd36_83340, Candida tenuis NRRL Y-1498 : CANTEDRAFT_95730 and Pichia stipitis Pignal : PICST_34969	Sef1p-, Sfu1p-, and Hap43p-regulated gene
CPAR2_103360	1212.47	0.131779	0.286827	0.459436	0.645921	0.766006	1068.28	1007.68	706.988	1842.39	1771.98	2098.54	974.29	1082.89	853.921	912.826	686.249	486.127	788.422	696.37	1376.99	952.691	1178.54	1130.38	2343.87	3030.34	1369.82	890.549	1111.82	1711.91	814.086	788.987	1059.72	CPAR2_103360	cpar2807	NA	NA	NA	orf19.305	C3_03080W	Hypothetical protein	Ortholog of C. albicans SC5314 : orf19.305, C. dubliniensis CD36 : Cd36_83060, Lodderomyces elongisporus NRLL YB-4239 : LELG_02026 and Candida orthopsilosis Co 90-125 : CORT_0B04550	Protein of unknown function; upregulated in a cyr1 null mutant
CPAR2_103370	650.439	0.53198	0.0936078	5.68307	1.32295e-08	2.4188e-07	780.5	828.388	582.945	780.805	868.933	649.695	745.06	911.595	610.66	485.515	656.292	483.242	435.957	607.543	544.6	445.735	714.299	560.009	530.903	965.101	686.145	503.757	785.643	641.012	468.183	702.278	587.067	CPAR2_103370	cpar2806	NA	USO5	NA	orf19.306	C3_03090W	Putative type II myosin heavy chain	Ortholog of C. albicans SC5314 : orf19.306/USO5, C. dubliniensis CD36 : Cd36_83070, Candida tenuis NRRL Y-1498 : CANTEDRAFT_116534 and Debaryomyces hansenii CBS767 : DEHA2D11616g	Putative type II myosin heavy chain; transcription is induced upon filamentous growth and in response to alpha pheromone in SpiderM medium
CPAR2_103380	1026.71	0.456892	0.105731	4.32129	1.55121e-05	0.000142945	1214.71	1455.22	912.535	1400.89	1562.18	1051.98	1247.46	1366.39	791.886	464.754	771.174	843.686	999.07	1137.72	1344.39	748.137	1007.31	1052.48	964.514	1128.05	1279.81	520.902	830.307	1068.03	648.454	956.708	952.289	CPAR2_103380	cpar2805	NA	NA	HFI1	orf19.307	C3_03100C	S. cerevisiae homolog HFI1 has transcription coactivator activity and has role in transcription from RNA polymerase II promoter, histone acetylation	Ortholog(s) have transcription coactivator activity, role in histone acetylation, transcription from RNA polymerase II promoter and Ada2/Gcn5/Ada3 transcription activator complex, SAGA complex, SLIK (SAGA-like) complex localization	Ortholog(s) have transcription coactivator activity, role in histone acetylation, transcription from RNA polymerase II promoter and Ada2/Gcn5/Ada3 transcription activator complex, SAGA complex, SLIK (SAGA-like) complex localization
CPAR2_103390	169.993	0.0877381	0.121651	0.721229	0.470769	0.61859	189.604	166.932	184.297	190.716	172.079	125.854	193.467	242.926	216.284	168.752	180.231	201.145	110.148	116.211	127.569	128.735	155.482	192.805	135.105	165.587	188.323	174.59	155.908	169.496	171.202	157.987	208.377	CPAR2_103390	cpar2804	NA	NA	NA	orf19.2812	C3_03980C	S. cerevisiae homolog SNG1 has role in nucleobase, nucleoside, nucleotide and nucleic acid transport and localizes to plasma membrane	Ortholog of C. albicans SC5314 : orf19.2812, C. dubliniensis CD36 : Cd36_83930, Lodderomyces elongisporus NRLL YB-4239 : LELG_02022 and Candida orthopsilosis Co 90-125 : CORT_0B04590	Protein of unknown function; Spider biofilm induced
CPAR2_103400	22831.8	0.130191	0.0794596	1.63846	0.101327	0.206209	23120.6	23614.2	23002.2	24288.2	25932.1	21605.2	24363.1	24079.8	22946.3	23887.9	24871.1	31131.8	14528.9	18724.7	21901.8	17087.2	22612.5	28306.9	19811.8	21649.3	23837.7	21973	20694.9	26498.3	17838	19212.1	28937.8	CPAR2_103400	cpar2803	NA	NA	YMR196W	orf19.338	C3_03410C	Putative protein of unknown function	Ortholog(s) have cytoplasm localization	Putative glycoside hydrolase; stationary phase enriched protein; Hog1p-downregulated; shows colony morphology-related gene regulation by Ssn6p
CPAR2_103410	1281.99	0.183482	0.152348	1.20436	0.228451	0.37851	711.609	568.7	808.588	970.22	763.256	983.063	859.084	710.934	842.23	1241.41	1329.65	1490.98	1171.58	1622.39	1202.72	937.118	1195.23	1713.07	1778.5	2638.58	1524.67	1685.36	2000.71	1804.28	1362.13	1345.94	1351.8	CPAR2_103410	cpar2802	NA	VTI1	VTI1	orf19.337	C3_03400C	S. cerevisiae homolog VTI1 has role in intra-Golgi vesicle-mediated transport, Golgi to vacuole transport and localizes to SNARE complex, integral to Golgi membrane	Ortholog(s) have SNAP receptor activity and role in Golgi to vacuole transport, intra-Golgi vesicle-mediated transport, vacuole fusion, non-autophagic, vesicle fusion	Ortholog(s) have SNAP receptor activity and role in Golgi to vacuole transport, intra-Golgi vesicle-mediated transport, vacuole fusion, non-autophagic, vesicle fusion
CPAR2_103420	519.378	-0.183214	0.142064	-1.28966	0.197168	0.34074	710.315	400.648	689.412	700.308	490.372	736.605	684.218	380.284	698.252	563.129	591.123	575.024	453.689	378.772	446.245	435.235	338.832	425.247	646.46	601.367	412.774	481.673	297.556	364.456	636.432	448.679	436.104	CPAR2_103420	cpar2801	NA	YAH1	YAH1	orf19.336	C3_03390C	Similar to oxidoreductases	Ortholog(s) have oxidoreductase activity, acting on NAD(P)H, heme protein as acceptor activity, role in heme a biosynthetic process, iron-sulfur cluster assembly, ubiquinone biosynthetic process and mitochondrial matrix localization	Protein similar to oxidoreductases; induced in high iron; Hap43-repressed
CPAR2_103430	439.94	0.0840889	0.122975	0.683786	0.49411	0.638031	442.505	439.982	420.876	496.991	489.976	558.62	463.447	414.592	523.618	356.749	410.741	458.482	311.369	397.631	380.11	252.747	294.533	484.255	471.011	550.785	513.295	438.149	449.252	511.933	398.026	429.055	519.658	CPAR2_103430	cpar2800	NA	NA	BET5	orf19.302	C3_03060W	S. cerevisiae homolog BET5 has Rab guanyl-nucleotide exchange factor activity, has role in ER to Golgi vesicle-mediated transport and localizes to TRAPP complex	Ortholog(s) have Rab guanyl-nucleotide exchange factor activity, role in ER to Golgi vesicle-mediated transport and TRAPP complex, cytosol, nucleus localization	Ortholog(s) have Rab guanyl-nucleotide exchange factor activity, role in ER to Golgi vesicle-mediated transport and TRAPP complex, cytosol, nucleus localization
CPAR2_103440	203.154	-0.265593	0.101017	-2.6292	0.00855857	0.0311975	227.309	201.618	264.294	224.492	216.778	319.669	237.023	175.27	298.272	211.489	127.647	130.566	204.515	216.61	143.42	211.903	222.312	177.109	172.98	180.994	172.489	216.247	186.285	177.24	259.81	161.991	146.822	CPAR2_103440	cpar2799	NA	PGA12	NA	orf19.7597	CR_10210W	Putative GPI-anchored protein	Ortholog of C. albicans SC5314 : orf19.7597/PGA12, C. dubliniensis CD36 : Cd36_35200, Lodderomyces elongisporus NRLL YB-4239 : LELG_01999 and Candida orthopsilosis Co 90-125 : CORT_0B04650	Putative GPI-anchored protein
CPAR2_103450	7195.88	-0.08709	0.260565	-0.334235	0.738202	0.831276	8658.45	4362.83	13708.2	9751.08	4832.85	10673.3	9468.99	4967.41	15614.9	10559.9	10910.6	6829.78	1994.78	3308.39	2602.13	4123.52	8072.4	5577.02	5651.21	5272.05	6009.51	7110.37	5054.34	4834.55	8433.99	10027.3	5878.83	CPAR2_103450	cpar2798	NA	HEM13	HEM13	orf19.2803	C3_04060C	Coproporphyrinogen III oxidase	Ortholog(s) have coproporphyrinogen oxidase activity, role in cellular response to hypoxia, heme biosynthetic process and cell surface, cytosol, nucleus, yeast-form cell wall localization	Coproporphyrinogen III oxidase; antigenic; on yeast cell surface, not hyphae; iron-regulated expression; Hap43, macrophage-repressed; farnesol-induced; possibly essential; flow model biofilm induced; rat catheter, Spider biofilm repressed
CPAR2_103460	4850.1	-0.163795	0.0507111	-3.22996	0.00123808	0.00628455	6876.05	7839.04	8130.98	6672.56	8590.24	7939.74	6403.6	7599.3	7740.22	3792.44	3328.03	4131.78	3653.96	3331.09	3764.26	3720.56	3635.6	4119.38	3197.71	2926.89	3089.64	4089.89	3660.27	3719.28	3053.54	2922.21	3024.54	CPAR2_103460	cpar2797	NA	KRE5	KRE5	orf19.290	C3_02960C	Predicted UDP-glucose:glycoprotein glucosyltransferase	Ortholog(s) have UDP-glucose:glycoprotein glucosyltransferase activity	UDP-glucose:glycoprotein glucosyltransferase; 1,6-beta-D-glucan biosynthesis, hyphal growth, virulence in mouse IV model; partially complements S. cerevisiae kre5 mutant defects; flow biofilm repressed, Bcr1-repressed in RPMI a/a biofilms
CPAR2_103470	561.167	0.0679015	0.107506	0.631608	0.527643	0.66833	563.33	556.466	539.064	560.106	503.628	449.302	552.877	472.589	485.732	513.524	602.817	547.038	857.286	779.732	609.545	595.213	594.007	452.826	512.139	461.168	434.121	584.311	674.641	496.129	660.822	638.167	454.922	CPAR2_103470	cpar2796	NA	NA	WSS1	orf19.291	C3_02970C	S. cerevisiae homolog WSS1 has role in response to UV-B, response to UV-C, response to DNA damage stimulus, protein sumoylation	Ortholog(s) have role in protein sumoylation, response to DNA damage stimulus, response to UV-B, response to UV-C and nuclear envelope localization	Ortholog(s) have role in cellular response to DNA damage stimulus, protein sumoylation, response to UV-B, response to UV-C and nuclear envelope localization
CPAR2_103480	1193.53	0.191941	0.115106	1.66752	0.0954111	0.197817	840.558	811.857	953.478	975.831	824.951	884.361	782.595	835.347	613.555	1469.42	1345.26	747.387	1423.94	1698.19	1167.26	1346.61	1803.35	1053.96	1530.5	1920.96	1045.96	1426.79	1722.26	1168.77	1379.08	1623.96	829.244	CPAR2_103480	cpar2795	NA	THI6	THI6	orf19.277	C3_02860W	Putative thiamin-phosphate pyrophosphorylase, hydroxyethylthiazole kinase	Ortholog(s) have hydroxyethylthiazole kinase activity, thiamine-phosphate diphosphorylase activity, role in thiamine biosynthetic process and cytosol localization	Putative thiamin-phosphate pyrophosphorylase, hydroxyethylthiazole kinase; fungal-specific; Spider biofilm induced
CPAR2_103490	2283.52	0.184847	0.198426	0.931563	0.351562	0.509805	2353.8	2453.47	2446.39	2424.14	2072.61	2522.16	1586.64	1947.78	1498.61	2146.73	1922.74	1004.64	2594.32	2857.49	1330.82	1809.94	2579.19	998.78	4244.44	5482.07	1491.54	1903.11	2038.08	1354.85	3118.06	4379.61	1092.94	CPAR2_103490	cpar2794	NA	NA	ATF2	orf19.276	C3_02850C	Putative plasma membrane-associated protein	Ortholog(s) have alcohol O-acetyltransferase activity, role in acetate ester metabolic process, response to toxic substance, sterol acetylation and integral to endoplasmic reticulum membrane, plasma membrane localization	Plasma membrane-associated protein; upregulated in an azole-resistant strain that overexpresses MDR1; Hap43-repressed; Spider biofilm induced
CPAR2_103500	197.017	0.145214	0.121776	1.19247	0.233078	0.383842	284.805	249.177	202.198	269.883	241.568	233.938	261.242	250.669	252.299	155.106	181.131	169.285	125.36	137.3	153.659	113.611	124.93	211.598	177.155	198.194	177.553	180.382	198.906	237.775	203.908	177.827	150.005	CPAR2_103500	cpar2793	NA	NA	POP5	orf19.275	C3_02840W	S. cerevisiae homolog POP5 has ribonuclease MRP activity, ribonuclease P activity, has role in intronic box C/D snoRNA processing, mRNA cleavage and localizes to ribonuclease MRP complex, nucleolar ribonuclease P complex	Ortholog(s) have ribonuclease MRP activity, ribonuclease P activity, role in intronic box C/D snoRNA processing, mRNA cleavage and endoplasmic reticulum, nucleolar ribonuclease P complex, ribonuclease MRP complex localization	Ortholog(s) have RNA binding, ribonuclease MRP activity, ribonuclease P activity, role in intronic box C/D snoRNA processing, mRNA cleavage and endoplasmic reticulum, nucleolar ribonuclease P complex, ribonuclease MRP complex localization
CPAR2_103510	1430.97	-0.0066159	0.105969	-0.0624326	0.950218	0.971887	1654.96	1546.67	2005.91	1832.47	1533.2	2403.35	1634.96	1596.81	1997.46	1285.28	1537.27	1449.02	933.856	1034.6	954.865	979.818	1314.44	1382.61	1327.81	1348.34	1222.83	1140.05	1281.01	1440.32	1200.17	1214.57	1383.42	CPAR2_103510	cpar2792	NA	TFC4	TFC4	orf19.274	C3_02830W	Putative RNA polymerase III transcription initiation factor complex (TFIIIC) subunit	Ortholog(s) have DNA binding, bending and RNA polymerase III type 1 promoter sequence-specific DNA binding, more	Putative RNA polymerase III transcription initiation factor complex (TFIIIC) subunit; induced by Mnl1 under weak acid stress; possibly essential gene, disruptants not obtained by UAU1 method
CPAR2_103520	1481.23	-0.0755434	0.115217	-0.655664	0.51204	0.653831	1536.05	1538.94	2017.18	1574.71	1669.44	2277.94	1707.78	1700.25	2371.81	1209.8	1286.12	1395.4	966.023	1231	1166.48	958.796	1196.82	1652.24	1435.42	1392.11	1541.6	1194.93	1318.08	1792.96	1231.35	1298.56	1331.53	CPAR2_103520	cpar2791	NA	NA	NSG2	orf19.273	C3_02820C	S. cerevisiae homolog NSG2 has role in sterol biosynthetic process and localizes to endoplasmic reticulum	Ortholog(s) have unfolded protein binding activity, role in sterol biosynthetic process and endoplasmic reticulum localization	Ortholog(s) have unfolded protein binding activity, role in sterol biosynthetic process and endoplasmic reticulum localization
CPAR2_103530	917.353	-0.220429	0.103976	-2.12	0.0340064	0.0920464	544.919	760.017	777.054	599.737	885.534	922.757	484.302	706.01	697.573	1064.31	956.172	836.002	1162.76	1021.35	1172.23	972.318	984.294	849.456	1046.75	1184.99	807.906	1241.47	1054.72	1060.72	1065.16	1015.89	894.142	CPAR2_103530	cpar2790	NA	NA	FEN2	orf19.5535	C6_02650C	Predicted membrane transporter, member of the anion:cation symporter (ACS) family, major facilitator superfamily (MFS)	Ortholog(s) have pantothenate transmembrane transporter activity, role in endocytosis, pantothenate import into cell, regulation of mitotic cell cycle and Golgi apparatus, fungal-type vacuole membrane, plasma membrane localization	Predicted membrane transporter, member of the anion:cation symporter (ACS) family, major facilitator superfamily (MFS)
CPAR2_103540	1225.55	0.045307	0.16212	0.279466	0.779887	0.862432	1795.81	1312.43	1372.97	2201.23	1821.84	2487.79	1497.4	1080.65	1349.31	985.842	872.206	486.142	1345.65	1008.3	1063.74	962.677	1153.17	745.542	1571.48	1731.08	743.744	979.13	1150.9	892.551	876.382	910.746	691.117	CPAR2_103540	cpar2789	NA	PEX8	NA	orf19.2805	C3_04030C	Putative peroxisomal biogenesis factor	Ortholog of C. albicans SC5314 : orf19.2805/PEX8, C. dubliniensis CD36 : Cd36_83970, Candida tenuis NRRL Y-1498 : CANTEDRAFT_105622 and Debaryomyces hansenii CBS767 : DEHA2F16368g	Putative peroxisomal biogenesis factor; expression regulated during planktonic growth
CPAR2_103550	804.733	0.0640461	0.221415	0.289258	0.772384	0.857972	717.449	426.242	659.838	1278.52	756.686	1389.14	811.797	430.369	663.2	631.206	655.945	385.184	1184.85	845.514	580.635	868.828	1011.26	535.143	1625.81	1686.86	469.91	661.424	984.354	687.424	569.249	544.921	666.011	CPAR2_103550	cpar2788	NA	ZCF16	SIP4	orf19.2808	C3_04020C	Predicted zinc-finger protein	Ortholog(s) have RNA polymerase II core promoter proximal region sequence-specific DNA binding, more	Predicted Zn(II)2Cys6 transcription factor; mutants are viable; rat catheter biofilm induced
CPAR2_103560	3436.24	-0.451619	0.180281	-2.50508	0.0122423	0.0413431	5744.64	5471.13	6605.5	5051.95	3487.35	4308.05	6162.7	5020.17	5743.3	2451.19	1705.7	2054.2	5556.28	4011.49	2009.72	3847.52	1779.21	1861	2893.1	1550.35	1779.81	2959.04	2274.86	1227.5	3311.75	1882.11	2028.76	CPAR2_103560	cpar2787	NA	PDS5	PDS5	orf19.2216	C2_07660W	Putative protein with a predicted role in establishment and maintenance of sister chromatid condensation and cohesion	Ortholog(s) have role in attachment of spindle microtubules to kinetochore involved in homologous chromosome segregation, double-strand break repair and mitotic chromosome condensation, more	Putative protein with a predicted role in establishment and maintenance of sister chromatid condensation and cohesion; cell-cycle regulated periodic mRNA expression
CPAR2_103570	825.978	0.175662	0.0936936	1.87486	0.060812	0.141689	440.451	543.342	435.397	381.684	387.173	315.568	435.199	549.441	390.545	1003.11	1161.17	1059.06	903.656	1009.49	1239.78	962.312	1061.74	1083.84	607.506	854.839	1175.43	987.322	1045.62	1065.61	1011.23	1111.68	1079.23	CPAR2_103570	cpar2786	NA	GLE1	GLE1	orf19.2215	C2_07670C	Putative nucleoporin	Ortholog(s) have enzyme activator activity, inositol hexakisphosphate binding, phospholipid binding, translation initiation factor binding activity	Putative nucleoporin; moderately induced at 42 degrees C
CPAR2_103580	1059.14	-0.28578	0.156794	-1.82265	0.0683567	0.154072	1276.59	1039.52	1554.11	840.469	733.239	1014.48	1242.27	947.69	1715.59	1517.48	1205.43	833.666	1161.98	1041.14	1119.82	1200.54	935.447	765.132	757.733	620.116	947.606	997.698	869.547	613.78	1497.24	1322.22	826.321	CPAR2_103580	cpar2785	NA	NA	MRPL7	orf19.2214	C2_07680W	S. cerevisiae homolog MRPL7 has structural constituent of ribosome and localizes to mitochondrial large ribosomal subunit	Ortholog(s) have structural constituent of ribosome activity and mitochondrial large ribosomal subunit localization	Ortholog(s) have structural constituent of ribosome activity and mitochondrial large ribosomal subunit localization
CPAR2_103590	105.008	0.0364066	0.113701	0.320195	0.74882	0.839644	75.1654	100.68	69.3446	109.736	82.024	100.036	82.9956	97.8281	81.7673	89.3544	123.954	118.394	115.547	107.31	110.827	98.9858	124.021	125.821	135.145	112.384	111.865	98.577	104.091	152.328	122.479	92.9473	91.6195	CPAR2_103590	cpar2784	NA	NA	NA	orf19.2203.1	C2_07770C	Hypothetical protein	Ortholog of C. albicans SC5314 : orf19.2203.1, Debaryomyces hansenii CBS767 : DEHA2C08118g, Pichia stipitis Pignal : psti_CGOB_00124 and Spathaspora passalidarum NRRL Y-27907 : SPAPADRAFT_49916	Ortholog of C. parapsilosis CDC317 : CPAR2_103590, Debaryomyces hansenii CBS767 : DEHA2C08118g, Pichia stipitis Pignal : psti_CGOB_00124 and Spathaspora passalidarum NRRL Y-27907 : SPAPADRAFT_49916
CPAR2_103600	371.277	-0.039593	0.091658	-0.431964	0.665767	0.780672	312.974	337.135	314.586	364.28	346.576	418.048	297.729	315.057	361.85	308.39	357.661	389.487	414.243	345.477	451.855	302.322	368.812	481.832	406.017	447.717	480.739	377.727	317.129	449.655	339.296	345.417	372.472	CPAR2_103600	cpar2783	NA	NA	NA	orf19.320	C3_03210W	Hypothetical protein	Protein of unknown function; expression increased in fluconazole and voriconazole resistant strains	Predicted short chain dehydrogenase; Spider biofilm induced
CPAR2_103610	705.481	0.000613832	0.0916865	0.0066949	0.994658	0.996394	243.549	307.973	427.534	286.666	388.449	292.759	354.841	400.218	291.995	779.708	871.628	1285.11	733.259	705.782	1023.13	947.334	896.909	1335.02	560.786	676.39	887.265	945.043	987.12	1210.68	596.752	688.431	923.638	CPAR2_103610	cpar2782	NA	NA	YPL264C	orf19.2204	C2_07760W	Homolog of S. cerevisiae YPL264C	Has domain(s) with predicted membrane localization	Predicted membrane protein of unknown function; Spider biofilm induced
CPAR2_103620	2003.83	0.0982771	0.138958	0.707242	0.479416	0.626241	1640.85	1802.33	1531.35	1715.99	2375.8	1758.29	1387.41	1992.09	1271.01	1917.5	1796.61	1326.4	3017.09	2981.34	2824.42	2178.73	2298.78	1576.85	1721.21	2446.51	1769.11	1904.93	2230.12	2050.31	2374.39	2495.5	1718.64	CPAR2_103620	cpar2781	NA	RHO2	RHO2	orf19.2204.2	C2_07750W	S. cerevisiae homolog RHO2 has GTPase activity and localizes to membrane fraction	Ortholog(s) have GTPase activity and role in establishment or maintenance of actin cytoskeleton polarity, establishment or maintenance of cell polarity regulating cell shape, regulation of alpha-glucan biosynthetic process	Ortholog(s) have GTPase activity
CPAR2_103630	5957.65	0.180943	0.0709389	2.5507	0.0107508	0.0372933	4381.42	4982.48	4479.01	4657.93	5195.75	4054.24	4846.23	5202.22	4344.48	5694.61	6735.14	6473.86	6180.03	7559.3	7804.92	6695.45	7396.37	7269.55	5851.82	6911.72	7848.36	6476.61	7032.75	6406.2	4626.91	5602.5	6146.66	CPAR2_103630	cpar2780	NA	NA	NST1	orf19.2208	C2_07740W	S. cerevisiae homolog NST1 has role in response to salt stress and localizes to cytoplasm	Ortholog(s) have role in response to salt stress and cytoplasm localization	Ortholog(s) have role in response to salt stress and cytoplasm localization
CPAR2_103640	3070.73	0.270655	0.094057	2.87757	0.00400756	0.0165759	3204.58	3288.63	2254.03	3407.8	4231.52	2710.73	2866.2	3419.72	2281.83	2656.73	3167.99	2903.5	2903.2	3161.46	3138.33	3504.61	4143.85	3370.19	2874.03	2840.71	2974.59	2949.37	3714.91	3522.48	2120.4	2821	2477.32	CPAR2_103640	cpar2779	NA	YVC1	YVC1	orf19.2209	C2_07730W	Protein similar to S. cerevisiae Yvc1p	Ortholog(s) have calcium activated cation channel activity, calcium channel activity, potassium channel activity, sodium channel activity, voltage-gated ion channel activity and role in cellular cation homeostasis	Putative vacuolar cation channel shock; repressed by alpha pheromone in SpiderM medium; flow model biofilm repressed
CPAR2_103650	1586.77	0.23443	0.0841892	2.78456	0.00536005	0.0214589	1882.86	2257.33	1528.8	2015.07	2674.32	1931.34	1487.1	2299.61	1368.82	1253.28	1638.22	1528.72	1232	1353.58	1641.66	1497.68	1660.19	1543.25	995.085	1213.91	1423.08	1110.16	1484.56	1922.72	1068.28	1302.33	1528.92	CPAR2_103650	cpar2778	NA	NA	NA	orf19.2210	C2_07720C	Hypothetical protein	Ortholog of C. albicans SC5314 : orf19.2210, Candida tenuis NRRL Y-1498 : CANTEDRAFT_115128, Debaryomyces hansenii CBS767 : DEHA2C08250g and Pichia stipitis Pignal : PICST_48898	Protein of unknown function; Spider biofilm induced
CPAR2_103660	683.934	0.0837415	0.111697	0.749721	0.453423	0.603572	488.375	670.675	499.554	610.835	802.991	641.694	458.873	645.132	472.582	590.556	748.901	768.573	800.248	876.27	883.108	786.187	846.096	732.419	699.589	622.641	633.308	746.326	883.34	757.241	555.123	644.218	601.364	CPAR2_103660	cpar2777	NA	NA	NA	orf19.2211	C2_07710W	Hypothetical protein	Ortholog of C. albicans SC5314 : orf19.2211, C. dubliniensis CD36 : Cd36_21990, Debaryomyces hansenii CBS767 : DEHA2F19756g and Pichia stipitis Pignal : PICST_61375	Ortholog of C. dubliniensis CD36 : Cd36_21990, C. parapsilosis CDC317 : CPAR2_103660, Debaryomyces hansenii CBS767 : DEHA2F19756g and Pichia stipitis Pignal : PICST_61375
CPAR2_103670	718.632	0.356821	0.194364	1.83583	0.0663823	0.15117	804.329	733.566	536.292	895.303	811.551	760.074	657.712	586.594	456.017	506.055	532.629	270.996	947.216	1104.78	687.344	629.086	854.575	519.957	1297.02	1714.87	564.65	585.941	734.994	402.458	607.074	823.31	378.664	CPAR2_103670	cpar2776	NA	NA	YDL144C	orf19.2446	C1_05990C	S. cerevisiae homolog YDL144C localizes to cytoplasm, nucleus	Protein of unknown function; expression increased in fluconazole and voriconazole resistant strains	Ortholog(s) have cell division site, cell tip, cytoplasm, nucleus localization
CPAR2_103680	2100.34	-0.167128	0.0653042	-2.55922	0.0104908	0.0366126	1486.06	1658.71	1701.58	1764.1	1757.78	1688.72	1496.34	1730.58	1769.89	2695.96	2083.11	2653.81	1943.21	1659.19	2072.12	2729.15	2462.71	2725.83	2116.54	1994.13	2441.03	2508.1	2235.14	2796.71	1933.35	1742.72	2862.64	CPAR2_103680	cpar2775	NA	NA	NA	NA	NA	Putative Type II phosphatidylinositol 4-kinase	NA	NA
CPAR2_103690	3361.28	0.904829	0.399598	2.26435	0.0235528	0.0693291	3142.89	3381.44	2424.24	4189.95	3293.47	2609.19	3498.77	5208.41	2347.96	1469.61	2077.97	742.402	3508.89	2579.72	2842.31	1507.24	2282.28	3309.95	5813.35	22047.3	1807.97	1592.17	2702.66	2552.54	888.157	1434.16	1499.65	CPAR2_103690	cpar2774	NA	PGA45	NA	orf19.2451	C1_05960W	Predicted cell wall protein with GPI anchor	Ortholog(s) have cell surface, extracellular region, yeast-form cell wall localization	Putative GPI-anchored cell wall protein; repressed in core caspofungin response; Hog1-induced; regulated by Ssn6; Mob2-dependent hyphal regulation; flow model biofilm induced
CPAR2_103700	2057.88	0.730614	0.215586	3.38897	0.000701558	0.00393709	2515.3	2632.47	1728.65	2594.7	2134.38	1603.71	2749.38	2993.72	1595.11	1309.03	2084.63	1157.69	2441.45	2183.46	2011.56	1400.63	2042.52	1293.5	2286.11	6613.91	1122.27	1344.45	2215.7	1202.14	1036.93	1638.34	1631.14	CPAR2_103700	cpar2773	NA	NA	NA	orf19.2452	C1_05950C	Transcriptionally regulated by iron in C. albicans	Ortholog of C. albicans SC5314 : orf19.2452, C. dubliniensis CD36 : Cd36_05610, Candida tenuis NRRL Y-1498 : CANTEDRAFT_95139 and Debaryomyces hansenii CBS767 : DEHA2E06820g	Protein of unknown function; induced in high iron; repressed in core caspofungin response; ketoconazole-repressed; colony morphology-related gene regulation by Ssn6; possibly subject to Kex2 processing
CPAR2_103710	1122.22	-0.369078	0.139193	-2.65155	0.00801241	0.0296196	836.09	1370.9	732.158	844.958	1309.87	827.469	730.864	1148.16	720.553	1500.25	1285.71	1637.69	895.97	615.764	1377.67	1748.53	938.056	1155.71	1227.71	903.715	1167.27	1453.75	713.268	1297.59	1292.03	977.064	1591.26	CPAR2_103710	cpar2772	BUD16	BUD16	BUD16	orf19.1828	C1_06210W	Protein similar to S. cerevisiae Bud16p	Ortholog(s) have role in cellular bud site selection, pyridoxal phosphate biosynthetic process and cytoplasm localization	Putative pyridoxal kinase; a key enzyme in pyridoxal 5'-phosphate synthesis, the active form of vitamin B6; involved in bud-site selection and genome integrity in S. cerevisiae; induced by alpha pheromone in SpiderM medium
CPAR2_103720	2127.98	-0.762087	0.223862	-3.40427	0.000663418	0.00375239	4627.24	6574.07	6003.08	3710.86	4720.51	4415.34	4003.67	7557.47	6540.08	233.954	164.736	646.273	811.658	377.899	753.796	377.427	180.35	1089.77	497.702	225.46	1407.18	349.18	224.594	782.187	460.162	203.546	517.382	CPAR2_103720	cpar2771	NA	HAC1	HAC1	orf19.2432	C1_06130C	Putative bZIP transcription factor involved in unfolded protein response and control of morphology	Ortholog(s) have sequence-specific DNA binding, sequence-specific DNA binding RNA polymerase II transcription factor activity	bZIP transcription factor; role in unfolded protein response and control of morphology; transcript undergoes atypical splicing at C terminus under ER stress; induced during mating and by caspofungin; mRNA binds She3; Spider biofilm induced
CPAR2_103730	392.187	0.0918797	0.0754242	1.21817	0.223158	0.372428	365.129	303.658	332.781	405.152	297.84	363.574	394.215	271.515	380.247	432.047	402.172	317.278	463.359	455.219	341.84	433.987	407.427	354.076	421.791	635.145	332.226	427.622	460.226	395.708	429.144	405.395	360.285	CPAR2_103730	cpar2326.1	NA	NA	NA	orf19.2433	C1_06120C	Hypothetical protein	Ortholog of C. albicans SC5314 : orf19.2433, C. dubliniensis CD36 : Cd36_05790, Pichia stipitis Pignal : PICST_28344, Candida tropicalis MYA-3404 : CTRG_04275 and Candida albicans WO-1 : CAWG_00795	Ortholog of C. dubliniensis CD36 : Cd36_05790, C. parapsilosis CDC317 : CPAR2_103730, Pichia stipitis Pignal : PICST_28344, Candida tropicalis MYA-3404 : CTRG_04275 and Candida albicans WO-1 : CAWG_00795
CPAR2_103740	1670.65	0.0325302	0.0649231	0.501057	0.616331	0.74429	1522.47	1310.7	1468.53	1575.42	1363.98	1476.37	1521.89	1333.35	1507.49	1736.27	1673.93	1659.01	1925.54	1827.65	1701.47	1771.15	1817.49	1703.41	2112.26	2352.21	1626.58	1753.4	1836.4	1807.86	1570.56	1533.44	1618.7	CPAR2_103740	cpar2326	NA	NPL4	NPL4	orf19.2434	C1_06110C	Putative ubiquitin-binding protein	Ortholog(s) have role in ER-associated misfolded protein catabolic process, cytoplasm-associated proteasomal ubiquitin-dependent protein catabolic process and mitochondria-associated protein catabolic process, more	Putative ubiquitin-binding protein; regulated by Gcn2p and Gcn4p
CPAR2_103750	13762	-0.375579	0.140857	-2.66639	0.00766701	0.028582	15467.7	14465.1	15348.5	11537.5	10685.3	11589.4	13790.6	14502.8	16641.2	18266.3	11761.1	16331.9	16030.5	12126.8	13163.8	19371.1	11952.1	14142.2	10906.1	6877.14	15076.9	14253.9	9006.56	10684.8	16452.6	14543.2	16599.9	CPAR2_103750	cpar2327	NA	MSI3	SSE1	orf19.2435	C1_06100C	Antigenic HSP70 family protein	Ortholog(s) have ATP binding, adenyl-nucleotide exchange factor activity, peptide binding activity, role in cellular response to drug, pathogenesis, protein refolding and cytosol, nucleus, polysome localization	Essential HSP70 family protein; required for fluconazole resistance and calcineurin-dependent transcription; interacts with Cgr1; transcript regulated by iron; rat catheter biofilm induced; farnesol repressed in biofilm; sumoylation target
CPAR2_103760	2085.39	0.143719	0.0389605	3.68884	0.000225277	0.00146967	1841.29	2036.93	1785.09	1865.05	2063.53	1655.07	1819.56	2079.36	1739.26	2076.48	2398.17	2409.93	1794.2	2060.56	2490.62	2066.72	2299.51	2492.02	1979.34	2327.32	2347.78	1960.79	2031.12	2536.73	1796.69	1978.4	2374.13	CPAR2_103760	cpar2328	NA	NA	SKY1	orf19.2436	C1_06090C	Hypothetical protein	Ortholog(s) have protein serine/threonine kinase activity	Predicted protein serine/threonine kinase; Spider biofilm induced
CPAR2_103770	3059.38	0.103024	0.0474085	2.17311	0.0297717	0.0833347	3060.81	3109.42	2823.19	3246.78	3291.86	2957.9	3125.35	2887.66	2953.3	2725.51	2941.59	2866.69	2945.44	3233.94	3155.03	2701.88	3050.04	3282.43	3360.64	3076.33	3519.3	2968.27	3250.64	3333.97	2744.58	3126.83	2863.76	CPAR2_103770	cpar2329	NA	ARC35	ARC35	orf19.2437	C1_06080C	Putative ARP2/3 complex subunit	Ortholog(s) have structural molecule activity and role in Arp2/3 complex-mediated actin nucleation, cellular response to drug, microtubule cytoskeleton organization, receptor-mediated endocytosis	Putative ARP2/3 complex subunit; shows colony morphology-related gene regulation by Ssn6p; mutation confers hypersensitivity to cytochalasin D
CPAR2_103780	574.298	-0.0983706	0.183775	-0.535277	0.592458	0.723066	679.809	516.094	695.548	423.723	332.755	356.325	669.628	495.484	776.701	741.892	729.775	448.147	618.3	658.23	615.684	667.548	522.66	445.379	415.567	376.796	549.837	640.065	514.703	284.712	960.226	921.262	449.189	CPAR2_103780	cpar2330	NA	NA	MRPS12	orf19.2438	C1_06070W	S. cerevisiae homolog MRPS12 localizes to ribosome, mitochondrion	Ortholog(s) have mitochondrion, ribosome localization	Ortholog(s) have mitochondrion, ribosome localization
CPAR2_103790	2625.83	-0.0554603	0.0892703	-0.621263	0.534427	0.673725	1749.32	1168.04	1845.79	1849.79	1194.84	1586.28	1863.72	1371.48	1997.59	3120.7	2976.54	3313.11	2898.41	2993.34	2682.57	2860.15	2635.86	3363.14	3407.47	3228.54	3287.84	3557.39	2988.32	2802.63	3611.28	3461.45	3081.68	CPAR2_103790	cpar2331	NA	NA	NA	orf19.2439	C1_06060C	Hypothetical protein	Ortholog(s) have mitochondrion localization	Fatty acid biosynthetic protein; shows colony morphology-related gene regulation by Ssn6p; protein newly produced during adaptation to the serum
CPAR2_103800	1556.18	0.123973	0.145655	0.851143	0.39469	0.552123	2348.66	1173.82	2059.48	2329.16	1266.08	2259.15	2455.84	1404.66	2454.91	1364.05	1140.77	1036.61	1044.46	1419.24	1408.27	1105.8	1123.49	1186.11	1241.3	1932.29	1686.34	1669.44	1523.88	1312.13	1111.46	1345.53	1613.8	CPAR2_103800	cpar2332	NA	NA	QCR10	orf19.2439.1	C1_06050C	S. cerevisiae homolog QCR10 has ubiquinol-cytochrome-c reductase activity, has role in aerobic respiration, mitochondrial electron transport, ubiquinol to cytochrome c and localizes to mitochondrial respiratory chain complex III	Ortholog(s) have ubiquinol-cytochrome-c reductase activity, role in aerobic respiration, mitochondrial electron transport, ubiquinol to cytochrome c and mitochondrial respiratory chain complex III localization	Ortholog(s) have ubiquinol-cytochrome-c reductase activity, role in aerobic respiration, mitochondrial electron transport, ubiquinol to cytochrome c and mitochondrial respiratory chain complex III localization
CPAR2_103810	1382.27	-0.072325	0.07568	-0.955669	0.33924	0.498228	1380.16	1704.72	1467.36	1569.99	1859.55	1846.82	1349.28	1636	1487.35	1220.92	1295.35	1510.81	1171.47	1020.1	1286.53	1032.37	1126.28	1586.26	1433.12	1300.15	1444.37	1268.27	1176.21	1683.54	1013.79	1091.18	1359.37	CPAR2_103810	cpar2333	NA	NA	RTT101	orf19.2440	C1_06040W	Hypothetical protein	Ortholog(s) have ubiquitin-protein ligase activity and role in negative regulation of transposition, RNA-mediated, nonfunctional rRNA decay, regulation of mitosis, replication fork processing	S. cerevisiae ortholog Rtt101 is a cullin subunit of E3 ubiquitin ligase complex with a role in anaphase progression; induced by alpha pheromone in SpiderM medium
CPAR2_103820	732.674	0.0832005	0.0686451	1.21204	0.225498	0.374916	639.968	622.355	586.052	727.951	735.751	732.582	730.817	706.48	763.671	745.529	714.785	897.446	694.884	702.294	678.012	637.082	752.072	797.165	745.937	750.436	804.058	628.393	822.444	866.274	680.382	747.727	871.659	CPAR2_103820	cpar2334	NA	NA	SHG1	orf19.2442	C1_06030C	Hypothetical protein	Ortholog(s) have histone methyltransferase activity (H3-K4 specific) activity, role in histone H3-K4 methylation and Set1C/COMPASS complex localization	Ortholog of S. cerevisiae Shg1; a COMPASS (Set1C) complex subunit that methylates histone H3 on lysine 4 and is required in transcriptional silencing near telomeres; repressed in an azole-resistant strain overexpressing MDR1
CPAR2_103830	3053.72	-0.0436928	0.0584437	-0.747605	0.454699	0.604965	2933.38	3614.74	3052.51	3187.25	3866.39	3158.45	2916.6	3555.29	3033.37	2517.7	2665.71	2728.98	3418.06	3110.08	3388.96	2921.85	2878.01	2950.25	3096.81	2478.99	3412.02	2654.37	2902.8	3439.26	2795.1	2745.55	3028.07	CPAR2_103830	cpar5166	NA	RGD1	RGD1	orf19.2443	C1_06020W	Putative GTPase activator protein	Ortholog(s) have Rho GTPase activator activity, phosphatidylinositol-3,5-bisphosphate binding, phosphatidylinositol-3-phosphate binding and phosphatidylinositol-4,5-bisphosphate binding, more	GTPase activator protein; transcript induced in low iron; alkaline upregulated; localized to the bud emergence area in G1 phase and in the bud tip during S and G2 phases
CPAR2_103840	271.428	-0.908622	0.3061	-2.96839	0.00299367	0.0130598	137.923	94.9629	248.249	178.87	137.489	401.866	83.774	110.959	233.477	278.141	219.875	110.042	533.466	190.099	182.402	303.865	234.157	203.571	1327.9	667.307	168.745	311.217	237.297	242.466	280.853	120.425	89.147	CPAR2_103840	cpar5167	NA	NA	NA	orf19.4504	C2_04480W	Hypothetical protein	Has domain(s) with predicted oxidoreductase activity, zinc ion binding activity and role in oxidation-reduction process	Has domain(s) with predicted oxidoreductase activity, transferase activity, transferring acyl groups other than amino-acyl groups, zinc ion binding activity and role in oxidation-reduction process
CPAR2_103850	1632.56	0.00184035	0.0881731	0.020872	0.983348	0.990074	1246.94	1531.82	1492.04	1220.4	1399.91	1204.36	1432.87	1615.15	1478.57	1826.03	1843.9	1819.22	1776.2	1868.19	1637.86	1688.54	1614.79	1467.15	1431.58	1458.24	1900.94	1598.32	1707.58	1514.39	2099.88	2288.55	1915.57	CPAR2_103850	cpar5168	NA	NA	YGR169C-A	orf19.4503	C2_04490W	Hypothetical protein	Ortholog(s) have cytosol, nucleus localization	Similar to HMG-box variant of S. pombe; Spider biofilm repressed
CPAR2_103860	4914.25	-0.273192	0.0794512	-3.43849	0.000584959	0.00336835	8984.87	11528.9	11648.5	8537.19	10381.6	9477.04	8402.09	10465.1	10617.1	2690.23	1940.62	2091.8	2360.7	2562	2544.74	2280.19	1923.67	2968.51	2789.57	2321.71	3157.52	2228.32	1730.94	2041.24	2707.51	2121	2182	CPAR2_103860	cpar5169	NA	NA	MOT1	orf19.4502	C2_04500W	S. cerevisiae homolog MOT1 has role in transcription of nuclear rRNA large RNA polymerase I transcript, regulation of RNA polymerase II transcriptional preinitiation complex assembly, rRNA processing	Ortholog(s) have ATPase activity, DNA binding, TBP-class protein binding activity	Ortholog(s) have ATPase activity, DNA binding, TBP-class protein binding activity
CPAR2_103870	400.428	-0.0595635	0.156055	-0.381681	0.702698	0.807972	81.3447	107.879	87.3861	76.5773	78.0675	92.1477	73.7906	96.7923	70.0942	765.435	612.233	888.551	263.574	289.206	531.58	481.8	472.078	829.803	345.998	418.238	682.196	445.495	423.619	784.678	567.392	546.692	698.911	CPAR2_103870	cpar5170	NA	RIM2	RIM2	orf19.4499	C2_04510W	Putative mitochondrial carrier protein	Ortholog(s) have pyrimidine nucleotide transmembrane transporter activity, role in mitochondrial genome maintenance, pyrimidine nucleotide transport, transmembrane transport and cytosol, mitochondrion, nucleus, plasma membrane localization	Putative mitochondrial carrier protein; induced by alpha pheromone in SpiderM medium; Spider biofilm induced
CPAR2_103880	480.545	0.289325	0.0910846	3.17644	0.00149096	0.00735363	331.249	398.959	312.849	387.1	427.443	423.035	371.308	420.617	362.345	428.892	611.751	628.988	346.366	441.255	528.337	391.044	552.879	645.583	455.307	599.209	551.82	388.959	574.94	695	459.066	556.405	684.011	CPAR2_103880	cpar5171	NA	NA	NA	orf19.4498	C2_04520C	Hypothetical protein	Ortholog of C. albicans SC5314 : orf19.4498, C. dubliniensis CD36 : Cd36_19120, Candida tenuis NRRL Y-1498 : CANTEDRAFT_115581 and Debaryomyces hansenii CBS767 : DEHA2F08426g	Ortholog of C. dubliniensis CD36 : Cd36_19120, C. parapsilosis CDC317 : CPAR2_103880, Candida tenuis NRRL Y-1498 : CANTEDRAFT_115581 and Debaryomyces hansenii CBS767 : DEHA2F08426g
CPAR2_103890	485.667	-0.0171407	0.0775079	-0.221148	0.824977	0.893299	393.896	443.064	482.967	445.768	464.848	528.93	473.146	449.349	508.954	422.817	544.096	572.405	531.927	435.447	450.969	452.95	477.343	556.411	466.897	446.655	514.499	455.673	454.537	555.699	473.529	605.197	505.029	CPAR2_103890	cpar5172	NA	MED8	MED8	orf19.4497	C2_04530W	S. cerevisiae homolog MED8 has RNA polymerase II transcription mediator activity, has role in transcription from RNA polymerase II promoter and localizes to mediator complex	Ortholog(s) have RNA polymerase II core promoter proximal region sequence-specific DNA binding, RNA polymerase II transcription corepressor activity, TBP-class protein binding, structural molecule activity	Ortholog(s) have RNA polymerase II core promoter proximal region sequence-specific DNA binding, RNA polymerase II transcription corepressor activity, TBP-class protein binding, structural molecule activity
CPAR2_103900	1000.73	0.00290233	0.164758	0.0176157	0.985945	0.992167	540.573	542.628	706.501	444.967	535.221	605.701	428.005	685.382	510.039	909.238	1184.96	1531.99	1459.88	1574.07	1518.28	1534.41	1405.23	1525.23	650.803	639.872	1195.56	1084.48	1392.71	1438.43	867.652	1197.94	909.98	CPAR2_103900	cpar5173	NA	NA	GDT1	orf19.4496	C2_04540C	S. cerevisiae homolog GDT1 localizes to fungal-type vacuole	Ortholog(s) have role in cellular calcium ion homeostasis and Golgi medial cisterna, cis-Golgi network, endoplasmic reticulum, fungal-type vacuole membrane localization	Ortholog(s) have role in cellular calcium ion homeostasis and Golgi medial cisterna, cis-Golgi network, endoplasmic reticulum, fungal-type vacuole membrane localization
CPAR2_103910	8521.57	-0.0642005	0.17928	-0.358102	0.720267	0.820276	3869.28	1060.99	4579.74	5036.63	1359.26	4022.75	4505.21	1686.85	3930.99	10179	10722.8	10087.1	16407.2	13264.5	9580.22	15565.7	10996.3	9249.99	12554.8	14039.1	8081.09	11499.6	10382.9	7286.8	10387.8	8820.28	10925.4	CPAR2_103910	cpar5174	NA	NDH51	NA	orf19.4495	C2_04550C	Subunit of nicotinamide adenine dinucleotide dehydrogenase complex I, of the mitochondrial electron transport chain	Ortholog(s) have role in aerobic respiration, cellular response to glucose starvation, filamentous growth of a population of unicellular organisms in response to starvation, single-species biofilm formation on inanimate substrate	Nicotinamide adenine dinucleotide dehydrogenase complex I subunit of the mitochondrial electron transport chain; required for wild-type filamentous growth; alkaline repressed; Hap43-repressed; Spider biofilm repressed
CPAR2_103920	872.791	-0.227785	0.0887237	-2.56736	0.0102477	0.035983	743.334	596.163	1081.03	851.014	708.691	1153.89	802.294	556.991	920.312	1110.96	912.828	967.263	919.024	784.893	697.224	1064.84	994.236	1004.95	808.03	920.522	707.019	1058.34	941.114	1026.45	785.419	652.154	796.349	CPAR2_103920	cpar5175	NA	NA	PCH2	NA	NA	Hypothetical protein	Ortholog(s) have role in meiotic DNA double-strand break formation, meiotic recombination checkpoint, reciprocal meiotic recombination and nucleolus localization	NA
CPAR2_103930	1349.55	0.0163671	0.0922952	0.177335	0.859246	0.91503	1123.92	1012.11	1274.18	1479	1246.99	1496.82	1237.57	862.895	1301.94	1289.96	1425.15	1521.27	1367.87	1273.02	1392.68	1243.41	1374.73	1593.93	1551.12	1633.69	1422.84	1225.27	1325.24	1653.39	1311.44	1361.48	1436.04	CPAR2_103930	cpar5176	NA	KTR2	KTR2	orf19.4494	C2_04560W	Mannosyltransferase	Ortholog(s) have alpha-1,2-mannosyltransferase activity, mannosylphosphate transferase activity, role in cell wall mannoprotein biosynthetic process, protein N-linked glycosylation and Golgi apparatus localization	Mannosyltransferase; transcription elevated in chk1, nik1, and sln1 homozygous null mutants; fungal-specific (no human or murine homolog); possibly an essential gene, disruptants not obtained by UAU1 method
CPAR2_103940	4403.43	0.0665263	0.11041	0.602539	0.546816	0.684981	2770.79	1242.46	2581.35	2623.27	1280.61	2364.6	2883.86	1388.5	2779.3	6578.93	6019.98	3969.24	6029.74	5880.4	5174.15	6055.64	5101.2	3865.9	4438.17	7394.51	5099.15	5888.91	5301.1	4110.73	5801.5	6620.73	5647.82	CPAR2_103940	cpar5177	NA	QCR8	QCR8	orf19.4490.2	C2_04590C	Putative ubiquinol cytochrome c reductase	Ortholog(s) have ubiquinol-cytochrome-c reductase activity, role in aerobic respiration, mitochondrial electron transport, ubiquinol to cytochrome c and mitochondrial respiratory chain complex III, plasma membrane localization	Putative ubiquinol cytochrome c reductase; macrophage and pseudohyphal-induced protein; colony morphology-related gene regulation by Ssn6; Hap43-repressed; Spider biofilm repressed
CPAR2_103950	4249.05	-0.335173	0.0679485	-4.93275	8.10806e-07	1.02304e-05	4881.77	4278.5	5550.84	3994.86	3688.31	5741.71	4535.57	3923.03	6676.31	4857.23	3784.44	3120.1	4442.49	3833.31	3175.77	4651.03	3626.62	3400.71	4677.08	3308.27	3519.57	4317.78	3913.24	3234.65	5620.67	4862.3	3108.08	CPAR2_103950	cpar5178	NA	ERG20	ERG20	orf19.4491	C2_04580W	Putative farnesyl pyrophosphate synthetase involved in isoprenoid and sterol biosynthesis, based on similarity to S. cerevisiae Erg20p	Ortholog(s) have dimethylallyltranstransferase activity, geranyltranstransferase activity, protein farnesyltransferase activity	Putative farnesyl pyrophosphate synthetase involved in isoprenoid and sterol biosynthesis, based on similarity to S. cerevisiae Erg20p; likely to be essential for growth, based on an insertional mutagenesis strategy
CPAR2_103960	1396.93	-0.567623	0.242954	-2.33634	0.0194737	0.059738	875.718	865.953	1001.56	419.263	690.821	521.811	719.755	1007.45	860.103	3083.42	2194.35	2709.41	1047.3	675.498	1851.83	2477.82	1063.77	1505.21	1064.87	668.198	1529.05	1648.24	882.161	1510.45	2406.46	1513.31	2923.32	CPAR2_103960	cpar5179	NA	NA	EBP2	orf19.4492	C2_04570W	S. cerevisiae homolog EBP2 has role in nuclear division, rRNA processing and localizes to nucleolus, preribosome, large subunit precursor	Ortholog(s) have role in nuclear division, rRNA processing and mitotic spindle pole body, nuclear periphery, nucleolus, preribosome, large subunit precursor localization	Ortholog(s) have role in nuclear division, rRNA processing and mitotic spindle pole body, nuclear periphery, nucleolus, preribosome, large subunit precursor localization
CPAR2_103970	19759.5	-0.320408	0.177978	-1.80027	0.0718177	0.160088	34793.7	30312	34599.1	23269.1	20809.4	30067.1	28171.1	29288.4	39800.3	17803.7	13180.1	6875.26	24591.3	17254.3	10931.4	21994.8	15101.5	7548.25	14342.9	10788.4	11220.8	16564.8	12321.3	7034.65	23054.6	25919.6	5869.02	CPAR2_103970	cpar5180	NA	RPL17B	RPL17B	orf19.4490	C2_04600C	Ribosomal protein L17	Ortholog(s) have structural constituent of ribosome activity, role in cellular response to drug, cytoplasmic translation and cell surface, cytosolic large ribosomal subunit localization	Ribosomal protein L17; mutation confers hypersensitivity to 5-FU, tubercidin; repressed upon phagocytosis by macrophage; Hap43-induced; Spider biofilm repressed
CPAR2_103980	5766.75	0.122412	0.0561939	2.17839	0.0293771	0.0825117	4862.41	5180.85	4969.49	4777.2	4799.8	3768.63	4839.5	5641.97	4366.27	6296.73	6590.19	5630.43	5687.33	6630.66	6329.77	6569.75	6905.64	6479.66	5747.78	6075.2	6779.95	6147	6433.28	5712.41	5693.29	6418.92	6368.1	CPAR2_103980	cpar5181	NA	NA	SWI3	orf19.4488	C2_04620W	Hypothetical protein	Ortholog(s) have DNA binding, histone binding activity	Predicted ortholog of S. cerevisiae Swi3, subunit of the SWI/SNF chromatin remodeling complex; possibly an essential gene, disruptants not obtained by UAU1 method
CPAR2_103990	2643.81	-0.018564	0.0488108	-0.380326	0.703703	0.808195	1227.91	1310.16	1370.6	1282.39	1387.81	1160.47	1301.98	1388.74	1141.31	3248.1	3233.44	3525.82	3418.14	3163.09	3748.36	3340.57	3265.71	3446.69	3195.64	2909.34	3479.38	2803.42	2820.18	3405.45	3543.28	3482.8	3781.96	CPAR2_103990	cpar5182	NA	NA	RMR1	NA	NA	Hypothetical protein	Ortholog(s) have role in meiotic gene conversion, reciprocal meiotic recombination and cytoplasm, nucleus localization	NA
CPAR2_104000	1627.58	-0.127282	0.0814648	-1.56242	0.118189	0.232691	2307.07	2521.44	2454.76	1971.44	2144.48	1970.98	2403.91	2592.15	2661.88	1502.01	1299.33	1505.15	1275.47	1202.57	1367.12	1437.26	1351.67	1234.71	1206.92	1089.07	1158.91	1204.48	1109.74	1128.42	1219.8	1026.14	1597.77	CPAR2_104000	cpar5183	NA	SNU114	SNU114	orf19.144	C2_04640C	Protein similar to S. cerevisiae Snu114p, which is an RNA helicase involved in pre-mRNA splicing	Ortholog(s) have GTPase activity, U5 snRNA binding activity	Protein similar to S. cerevisiae Snu114p, which is an RNA helicase involved in pre-mRNA splicing; likely to be essential for growth, based on an insertional mutagenesis strategy
CPAR2_104010	1059.31	-0.0254352	0.107768	-0.236019	0.813418	0.885444	1019.27	1028.8	922.672	728.5	858.771	905.325	928.03	1011.09	1126.75	1192.33	1198.46	862.378	1157.38	1294.3	1037.29	1001.9	1049.98	968.593	1011.11	927.324	1213.46	1186.35	1207.92	837.922	1527.56	1533.85	864.144	CPAR2_104010	cpar5184	NA	RPB4	RPB4	orf19.145	C2_04650C	Protein similar to S. cerevisiae Rpb4p, which is a component of RNA polymerase II	Ortholog(s) have DNA-directed RNA polymerase activity, RNA-directed RNA polymerase activity, single-stranded DNA binding, single-stranded RNA binding, translation initiation factor binding activity	Protein similar to S. cerevisiae Rpb4p, which is a component of RNA polymerase II; transposon mutation affects filamentous growth
CPAR2_104020	2185.38	0.22809	0.142661	1.59883	0.109859	0.220139	378.829	444.959	396.124	548.595	483.104	538.902	405.535	433.851	390.026	3112.02	3104.05	1971.19	2873.31	3121.26	3150.49	3136.86	4326.53	2693.32	3631.08	5143.56	2532.63	2847.7	3738.79	2755.84	1928.2	2496.9	2421.55	CPAR2_104020	cpar5185	NA	YAK1	YAK1	orf19.147	C2_04660C	Predicted serine-threonine protein kinase involved in hyphal growth regulation and biofilm formation in C. albicans	Ortholog(s) have protein serine/threonine kinase activity, protein tyrosine kinase activity	Predicted serine-threonine protein kinase; involved in hyphal growth regulation and biofilm formation; flow model biofilm induced; induced in core caspofungin response
CPAR2_104030	1120.96	0.181152	0.153804	1.17781	0.238873	0.390182	909.185	732.951	851.08	663.843	573.892	543.363	891.713	762.583	970.494	1483.31	1453.55	1311.56	802.818	1345.89	1319.57	1079.65	1111.54	1469.44	840.819	1349.67	1678.78	1290.75	1179.58	1053.49	1592.72	1984.35	1019.36	CPAR2_104030	cpar5186	NA	TIM17	TIM17	orf19.150	C2_04680W	S. cerevisiae homolog TIM17 has protein channel activity, has role in protein import into mitochondrial matrix and localizes to mitochondrial inner membrane presequence translocase complex	Ortholog(s) have protein channel activity, role in mitochondrial genome maintenance, protein import into mitochondrial matrix and mitochondrial inner membrane presequence translocase complex localization	Predicted component of the Translocase of the Inner Mitochondrial membrane (TIM23 complex), involved in protein import into mitochondria
CPAR2_104040	1240.94	-0.0683602	0.116265	-0.587967	0.556555	0.692278	858.132	1020.98	871.269	898.885	1284.76	995.537	804.279	1134.57	900.194	1548.26	1553.75	2604.53	685.465	731.448	1305.85	1135.66	1094.32	2167.31	1109.07	1126.28	1554.26	1310.74	1040.73	2060.68	949.821	932.885	1825.82	CPAR2_104040	cpar5187	NA	TPO5	TPO5	orf19.151	C2_04690C	Putative polyamine transporter	Ortholog(s) have polyamine transmembrane transporter activity, role in cellular response to drug, polyamine transport and Golgi apparatus localization	Putative polyamine transporter; mutation confers hypersensitivity to toxic ergosterol analog; hyphal induced; macrophage induced
CPAR2_104050	1193.08	0.203676	0.0623228	3.26809	0.00108277	0.00567687	643.92	757.616	756.513	815.449	735.744	645.421	735.195	807.038	647.394	1145.86	1363.85	1461.43	1200.58	1490.42	1763.34	1171.08	1221.97	1605.78	1343.54	1657.86	1708.57	1322.44	1480.76	1522.45	1198.59	1582.77	1427.68	CPAR2_104050	cpar5188	NA	URE2	URE2	orf19.155	C2_04710C	Homolog of S. cerevisiae Ure2p, which is a regulator of nitrogen utilization, and which also has an infectious prion form called [URE3]	Ortholog(s) have glutathione peroxidase activity, glutathione transferase activity, phosphoprotein binding, protein heterodimerization activity, protein homodimerization activity, transcription corepressor activity	Functional homolog of S. cerevisiae Ure2p, which is a regulator of nitrogen utilization, and which also has an infectious prion form called [URE3]; forms [URE3] prion when expressed in S. cerevisiae
CPAR2_104060	957.244	0.13879	0.0622144	2.23084	0.0256919	0.0741563	834.352	762.667	778.014	904.971	826.553	941.975	842.736	867.038	852.835	950.3	1070.9	899.394	967.336	1067.56	918.611	1156.99	1335.8	930.854	906.218	1123.14	898.76	1001.85	1174.51	995.621	866.191	949.787	1020.63	CPAR2_104060	cpar5189	NA	NA	YLR126C	orf19.6872	C2_05590C	Putative protein of unknown function	Ortholog(s) have role in cellular response to cadmium ion, detoxification of cadmium ion and cytosol, nucleus localization	Putative protein of unknown function; Hap43p-repressed gene
CPAR2_104070	3528.51	0.101604	0.0616665	1.64763	0.0994277	0.20331	2924.13	3480.21	2803.59	3072.13	3689.35	2646	2751.51	3429.75	2593.36	4120.2	4418.32	3855.13	3438.7	3542.19	4595.17	4008.6	4226.58	4036.97	2944.1	3335.1	3565.1	3577.27	3793.29	4103.93	3148.59	3322.24	3848.29	CPAR2_104070	cpar5190	NA	NA	YMR124W	orf19.6871	C2_05580W	Hap43p-induced gene in C. albicans	Ortholog(s) have cytoplasm localization	Protein of unknown function; Hap43-induced; flow model biofilm repressed
CPAR2_104080	708.396	0.118801	0.154897	0.766971	0.443099	0.595326	446.458	260.708	338.788	507.225	386.369	608.54	465.921	314.379	463.976	834.989	764.347	424.062	851.837	813.218	617.041	665.368	829.854	832.289	1155.9	1610.79	682.376	977.511	1126.75	788.013	907.919	939.265	512.805	CPAR2_104080	cpar5191	NA	NA	NA	orf19.6867	C2_05550W	Hypothetical protein	Has domain(s) with predicted heme binding activity	Protein with a predicted cytochrome b5-like heme/steroid binding domain; repressed by alpha pheromone in SpiderM medium
CPAR2_104090	1070.64	0.152998	0.0711106	2.15155	0.0314329	0.0866745	782.674	843.752	767.768	809.783	783.918	859.706	843.186	762.263	833.506	1073.9	1122.47	1047.5	1132.6	1166.4	1414	1196.04	1414.28	1123.44	1136.34	1584.08	1284.44	1056.63	1255.17	1218.94	982.556	1188.09	1223.75	CPAR2_104090	cpar5192	NA	NA	SNP1	orf19.6866	C2_05540C	Putative U1-70K component of the U1 snRNP, involved in splicing	Ortholog(s) have U1 snRNA binding, mRNA binding activity, role in mRNA splicing, via spliceosome and U1 snRNP, U2-type prespliceosome, commitment complex, cytosol localization	Putative U1-70K component of the U1 snRNP, involved in splicing; ortholog of S. cerevisiae SNP1; downregulated upon adherence to polystyrene
CPAR2_104100	1635.62	0.0530089	0.0690376	0.767826	0.442591	0.594783	1144.73	1306.04	1243.15	1378.26	1322.25	1265.75	1352.79	1263.81	1333.55	1578.56	1722.7	2308.13	1726.02	1632.15	1758.11	1569.87	1665.6	2066.68	1888.54	1833.72	1968.87	1497.81	1796.14	2033.61	1513.15	1634.4	2357.42	CPAR2_104100	cpar5193	NA	NA	YRB2	orf19.3583	C2_05530C	Hypothetical protein	Ortholog(s) have role in protein export from nucleus, regulation of chromatin silencing at telomere, ribosomal small subunit export from nucleus and nuclear pore localization	Ortholog(s) have role in protein export from nucleus, regulation of chromatin silencing at telomere, ribosomal small subunit export from nucleus and cytosol, nuclear pore localization
CPAR2_104110	458.568	-0.136327	0.128239	-1.06307	0.287752	0.44456	511.625	549.169	536.807	470.842	458.1	406.269	488.771	481.686	512.332	446.283	375.421	418.306	464.094	494.823	306.571	320.765	260.92	379.259	595.242	438.117	481.312	615.429	535.232	410.326	501.333	444.856	477.442	CPAR2_104110	cpar5194	NA	NA	SEE1	orf19.3582	C2_05520W	S. cerevisiae homolog SEE1 has protein-lysine N-methyltransferase activity, has role in vesicle-mediated transport, peptidyl-lysine dimethylation and localizes to cytoplasm	Ortholog(s) have protein-lysine N-methyltransferase activity, role in peptidyl-lysine dimethylation, vesicle-mediated transport and cytosol, nucleus localization	Ortholog(s) have protein-lysine N-methyltransferase activity, role in peptidyl-lysine dimethylation, vesicle-mediated transport and cytosol, nucleus localization
CPAR2_104120	872.155	-0.126255	0.132679	-0.951586	0.341307	0.500113	970.196	1047.34	1020.67	901.577	690.014	697.996	943.919	989.386	892.205	813.176	719.211	738.434	1349.27	1226	839.012	1033.54	705.852	709.512	805.15	588.931	731.507	910.964	895.651	550.789	1045.45	934.951	797.501	CPAR2_104120	cpar5195	NA	NA	MSI1	orf19.3581	C2_05510C	S. cerevisiae homolog MSI1 has transcription regulator activity, has role in DNA replication-dependent nucleosome assembly, DNA repair, chromatin silencing and localizes to chromatin silencing complex, CAF-1 complex	Ortholog(s) have histone binding activity, role in DNA replication-dependent nucleosome assembly and CAF-1 complex, cytoplasm, nucleus localization	Ortholog(s) have histone binding activity, role in DNA replication-dependent nucleosome assembly and CAF-1 complex, cytoplasm, nucleus localization
CPAR2_104130	12907.3	0.223478	0.073404	3.0445	0.00233071	0.0106533	14912.5	18221.2	11488.4	13361.2	16981.5	11934	14247.2	17196	11929.3	8549.1	11270.4	14903	10576.2	12687.2	12132.3	9132.14	10178.8	13592.1	11757.2	10777.2	15697.7	10605.5	11710.9	12707.8	12447.9	15874.7	13625	CPAR2_104130	cpar5196	NA	ATP4	ATP4	orf19.3579	C2_05500W	Putative F0-ATP synthase subunit 4	Ortholog(s) have proton-transporting ATPase activity, rotational mechanism activity and role in ATP synthesis coupled proton transport, protein complex oligomerization	Putative F0-ATP synthase subunit 4; macrophage/pseudohyphal-induced; present in exponential and stationary growth phases
CPAR2_104135	151.348	0.0043729	0.145741	0.0300047	0.976063	0.986502	111.632	128.079	104.357	95.1001	123.13	146.163	114.854	105.464	107.552	163.183	140.624	153.303	119.699	131.836	144.8	144.015	147.87	169.593	205.993	261.194	188.786	148.688	153.407	251.552	142.772	146.998	235.741	CPAR2_104135	NA	NA	NA	NA	orf19.3578	C2_05490W	Hypothetical protein	Ortholog of C. albicans SC5314 : orf19.3578, C. dubliniensis CD36 : Cd36_19950, Candida tenuis NRRL Y-1498 : cten_CGOB_00075 and Debaryomyces hansenii CBS767 : DEHA2F07964g	Ortholog of C. dubliniensis CD36 : Cd36_19950, C. parapsilosis CDC317 : CPAR2_104135, Candida tenuis NRRL Y-1498 : cten_CGOB_00075 and Debaryomyces hansenii CBS767 : DEHA2F07964g
CPAR2_104140	2013.86	-0.383253	0.146266	-2.62025	0.00878665	0.0318863	1556.21	2070.91	2474.93	1834.86	2547.13	2407.62	1770.53	2017.69	2544.45	2796.96	2183.72	3507.82	1149.11	1113.35	1692.44	1610.2	1494.56	2368.08	1805.92	1458.61	1970.15	2150.16	1341.01	2444.83	1566.94	1314.04	3182.02	CPAR2_104140	cpar5197	NA	NA	HFM1	orf19.810	C2_04110W	S. cerevisiae homolog HFM1 has DNA helicase activity, has role in DNA unwinding involved in replication, synapsis, reciprocal meiotic recombination and localizes to nucleus	Ortholog(s) have DNA helicase activity, role in DNA unwinding involved in replication, reciprocal meiotic recombination, synapsis and nucleus localization	Ortholog(s) have DNA helicase activity, role in DNA unwinding involved in DNA replication, reciprocal meiotic recombination, synapsis and nucleus localization
CPAR2_104150	332.885	0.229151	0.192191	1.19231	0.23314	0.383842	210.151	175.192	148.507	311.045	328.319	351.549	260.361	169.564	147.552	321.915	381.679	338.085	445.504	361.505	389.91	404.685	428.017	407.051	345.445	492.663	195.828	385.007	573.682	582.51	246.854	266.794	318.511	CPAR2_104150	cpar5198	NA	NA	NA	orf19.540	CR_04490C	Hypothetical protein	Has domain(s) with predicted palmitoyl-(protein) hydrolase activity and role in cellular protein modification process	Has domain(s) with predicted palmitoyl-(protein) hydrolase activity and role in cellular protein modification process
CPAR2_104160	956.803	-0.0673673	0.0801553	-0.84046	0.40065	0.557473	702.077	749.407	894.282	905.488	844.714	1103.73	827.23	723.217	925.107	1034.34	1047.26	948.323	866.451	945.92	1070.92	848.08	1016.9	1098.12	1084.33	956.061	1037.66	1043.73	986.418	1226.71	965.124	1026.24	955.832	CPAR2_104160	cpar5199	NA	NA	NA	orf19.4117	C2_06030W	Hypothetical protein	Ortholog of C. albicans SC5314 : orf19.4117, C. dubliniensis CD36 : Cd36_20450, Candida tenuis NRRL Y-1498 : CANTEDRAFT_95516 and Debaryomyces hansenii CBS767 : DEHA2F05192g	Ortholog of C. dubliniensis CD36 : Cd36_20450, C. parapsilosis CDC317 : CPAR2_104160, Candida tenuis NRRL Y-1498 : CANTEDRAFT_95516 and Debaryomyces hansenii CBS767 : DEHA2F05192g
CPAR2_104170	3682.83	0.21975	0.089721	2.44926	0.0143148	0.046934	4448.67	4756.94	3534.02	3986.05	4584.51	3636.67	4142.85	4049	4020.94	3607.09	3842.84	2944.99	2558.92	3729	3581.26	3160.38	3721.96	3716.15	2834.59	3468.95	3589.2	3419.62	3164.15	3695.1	3666.95	4849.76	2725.91	CPAR2_104170	cpar5200	NA	NA	YJR142W	orf19.4112	C2_06080C	Homolog of S. cerevisiae YJR142W	Ortholog(s) have ATP binding, magnesium ion binding, thiamine binding, thiamine diphosphokinase activity, role in thiamine biosynthetic process and cytosol localization	Ortholog(s) have 8-oxo-dGDP phosphatase activity, ATP binding, magnesium ion binding, thiamine binding, thiamine diphosphokinase activity, role in thiamine biosynthetic process and cytosol localization
CPAR2_104180	1415.1	0.623563	0.16016	3.89337	9.88616e-05	0.000719347	2384.31	2758.44	1415.65	2697.5	2878.92	1860.08	2215.93	2450.91	1119.43	922.023	1290.92	859.669	610.134	994.771	859.916	715.984	1255.65	959.225	1301.93	1642.85	980.312	721.862	998.454	1413.43	800.581	1382.59	716.221	CPAR2_104180	cpar5201	NA	NA	NA	orf19.4110	C2_06090W	Hypothetical protein	Ortholog of C. albicans SC5314 : orf19.4110, C. dubliniensis CD36 : Cd36_20490, Candida tenuis NRRL Y-1498 : CANTEDRAFT_116074 and Debaryomyces hansenii CBS767 : DEHA2F05148g	Ortholog of C. dubliniensis CD36 : Cd36_20490, C. parapsilosis CDC317 : CPAR2_104180, Candida tenuis NRRL Y-1498 : CANTEDRAFT_116074 and Debaryomyces hansenii CBS767 : DEHA2F05148g
CPAR2_104190	16727.2	0.332178	0.236735	1.40316	0.160569	0.292365	26867.1	12158.1	14399.1	46097.6	22084.4	48298.4	26109.9	13896.6	18526.8	12929.1	15387.3	3841.3	12208.2	11937.6	9683.84	8003.43	20366.3	5407.93	29096.5	23681.6	6485.13	10325	15120.9	6638.92	9559.95	14702.5	7822.1	CPAR2_104190	cpar5202	NA	GDH2	GDH2	orf19.2192	C2_07900W	Putative NAD-specific glutamate dehydrogenase	Ortholog(s) have glutamate dehydrogenase (NAD+) activity, role in nitrogen compound metabolic process and cytosol, mitochondrion localization	Putative NAD-specific glutamate dehydrogenase; fungal-specific; transcript regulated by Nrg1, Mig1, Tup1, and Gcn4; stationary phase enriched protein; flow model biofilm induced; Spider biofilm induced
CPAR2_104195	58.4125	0.0485946	0.168892	0.287726	0.773556	0.858659	36.4212	20.4156	22.1268	24.4604	21.9167	30.1397	33.5468	24.5794	26.0416	83.7317	81.0602	76.6963	79.8421	53.2215	40.247	63.6942	62.868	95.433	65.8861	66.8253	95.4795	77.9042	83.6591	48.053	92.0059	99.283	71.6001	CPAR2_104195	NA	NA	NA	NA	orf19.2191.1	C2_07910C	Hypothetical protein	Ortholog of C. albicans SC5314 : orf19.2191.1, C. dubliniensis CD36 : Cd36_11730, Candida tenuis NRRL Y-1498 : CANTEDRAFT_109454 and Debaryomyces hansenii CBS767 : DEHA2C10076g	Ortholog of C. dubliniensis CD36 : Cd36_11730, C. parapsilosis CDC317 : CPAR2_104195, Candida tenuis NRRL Y-1498 : CANTEDRAFT_109454 and Debaryomyces hansenii CBS767 : DEHA2C10076g
CPAR2_104200	351.588	-0.251026	0.139027	-1.80559	0.0709823	0.158688	261.172	354.16	350.832	336.128	361.258	423.804	274.256	342.08	303.133	333.491	361.237	557.107	273.942	214.903	270.201	285.675	254.577	481.467	470.211	371.33	392.758	341.114	277.576	410.933	380.442	309.419	499.669	CPAR2_104200	cpar5203	NA	NA	RRT2	orf19.2191	C2_07920W	Homolog of S. cerevisiae RRT2	Ortholog(s) have role in endocytic recycling, peptidyl-diphthamide biosynthetic process from peptidyl-histidine and cytosol, endosome, nucleus localization	Ortholog(s) have role in endocytic recycling, peptidyl-diphthamide biosynthetic process from peptidyl-histidine and cytosol, endosome, nucleus localization
CPAR2_104210	3978.23	0.0930466	0.106241	0.875808	0.381135	0.539338	144.334	184.762	223.677	180.188	199.938	129.461	166.035	213.345	140.202	5470.73	5717.87	5105.4	6141.89	5681.13	6324.23	6061.47	6193.95	6115.9	6113.62	7514.77	6358.63	5490.92	6565.47	6738.05	4314.02	4994.28	4928.04	CPAR2_104210	cpar5204	NA	VRP1	VRP1	orf19.2190	C2_07930C	Verprolin-related protein predicted to be,involved in actin cytoskeleton organization and polarized morphogenesis	Ortholog(s) have actin binding activity	Verprolin-related protein involved in actin cytoskeleton organization and polarized morphogenesis; interacts with Wal1p and Myo5p; downregulated upon adherence to polystyrene
CPAR2_104220	1214.25	0.244095	0.0934158	2.61299	0.00897536	0.0324073	1000.04	1241.53	1116.88	939.614	1029.91	898.429	871.149	1245.35	785.591	1040.65	1380.36	1214.51	1257.12	1626.98	1426.61	1328.32	1655.13	1420.37	943.542	1243.25	1296.98	1202.84	1416.35	1317.21	1176.9	1536.3	1172.83	CPAR2_104220	cpar5205	NA	ALG7	ALG7	orf19.2187	C2_07940C	Protein predicted to be involved in cell wall mannan biosynthesis	Ortholog(s) have UDP-N-acetylglucosamine-dolichyl-phosphate N-acetylglucosaminephosphotransferase activity and role in N-glycan processing, aerobic respiration, cellular response to drug, dolichyl diphosphate biosynthetic process	Protein involved in cell wall mannan biosynthesis; mutation confers hypersensitivity to tunicamycin; transcript elevated in chk1, nik1, and sln1 homozygous null mutants; possibly essential gene, disruptants not obtained by UAU1 method
CPAR2_104230	900.416	0.147956	0.0970015	1.5253	0.127185	0.245599	679.795	759.515	666.318	828.447	856.845	769.419	660.51	740.789	723.836	761.921	921.138	887.85	910.448	1020.09	925.652	770.714	906.24	1047.28	1113.5	1509.35	1005.99	1001.07	1001.14	1132.17	867.463	946.746	897.01	CPAR2_104230	cpar5206	NA	SEH1	SEH1	orf19.2186	C2_07950W	S. cerevisiae homolog SEH1 localizes to Nup107-160 complex	Ortholog(s) have Seh1-associated complex, cytosol, fungal-type vacuole membrane, nuclear membrane, nuclear pore outer ring localization	Ortholog(s) have Seh1-associated complex, cytosol, fungal-type vacuole membrane, nuclear membrane, nuclear pore outer ring localization
CPAR2_104240	1745.62	-0.196712	0.0776501	-2.53331	0.0112992	0.0387738	1334.58	1434.94	1477.77	1233.57	1461.17	1474.85	1345.26	1464.39	1485.73	2235.32	1998.29	1926.51	1597.33	1217.39	1713.07	2291.32	1992.59	1854.55	1865.09	1661.54	1980.57	1968.85	1760.77	2113.74	2075.25	1827.48	2339.75	CPAR2_104240	cpar5207	NA	NSA1	NSA1	orf19.2185	C2_07960C	Putative 66S pre-ribosomal particles conmponent	Ortholog(s) have role in ribosomal large subunit biogenesis and nucleolus, preribosome, large subunit precursor localization	Putative 66S pre-ribosomal particles conmponent; Hap43-induced; repressed by prostaglandins
CPAR2_104250	765.83	0.0716789	0.0906929	0.790347	0.429325	0.582822	594.368	538.668	618.443	741.321	724.432	775.141	608.114	596.988	634.58	721.449	826.136	651.231	808.974	789.566	857.408	758.621	892.423	854.668	882.66	899.32	940.552	682.048	790.182	1100.58	731.399	845.377	812.773	CPAR2_104250	cpar5208	NA	NA	NA	orf19.27	C2_06510W	Hypothetical protein	Ortholog of C. albicans SC5314 : orf19.27, C. dubliniensis CD36 : Cd36_20860, Candida tenuis NRRL Y-1498 : CANTEDRAFT_115100 and Debaryomyces hansenii CBS767 : DEHA2E10450g	Ortholog of C. dubliniensis CD36 : Cd36_20860, C. parapsilosis CDC317 : CPAR2_104250, Candida tenuis NRRL Y-1498 : CANTEDRAFT_115100 and Debaryomyces hansenii CBS767 : DEHA2E10450g
CPAR2_104260	668.055	-0.0943642	0.120563	-0.782696	0.433806	0.586962	761.169	722.128	755.26	661.566	549.885	591.049	788.739	786.667	748.738	491.261	516.732	732.12	879.397	801.354	618.001	765.652	586.323	696.026	594.205	433.293	605.052	635.475	693.575	567.462	812.206	651.611	592.55	CPAR2_104260	cpar5209	NA	NA	TPC1	orf19.28	C2_06520C	S. cerevisiae homolog TPC1 has thiamin transmembrane transporter activity, has role in thiamin pyrophosphate transport and localizes to mitochondrial envelope	Ortholog(s) have thiamine transmembrane transporter activity, role in thiamine pyrophosphate transport and integral to mitochondrial inner membrane localization	Putative thiamine transmembrane transporter; Spider biofilm induced
CPAR2_104270	402.83	-0.226212	0.264497	-0.855255	0.39241	0.550065	496.808	286.925	462.232	360.32	165.175	260.698	509.521	324.379	393.157	355.698	337.141	231.254	1073.18	834.813	397.865	671.117	402.492	195.6	377.655	143.098	161.983	499.709	444.979	121.466	646.972	460.238	261.922	CPAR2_104270	cpar5210	NA	NA	TAH11	orf19.29	C2_06530W	Late-stage biofilm-induced gene in C. albicans	Ortholog(s) have DNA replication origin binding activity and role in double-strand break repair via break-induced replication, pre-replicative complex assembly, regulation of DNA-dependent DNA replication initiation	Ortholog of S. cerevisiae Tah11, a DNA replication licensing factor required for pre-replication complex assembly; rat catheter, flow model and Spider biofilm induced
CPAR2_104280	6724.28	-0.02735	0.0928627	-0.294521	0.76836	0.855538	12220.5	13299.6	13174.7	11115.6	12191.6	11444.7	11804	13095.3	12182.9	3441.24	3665.99	3678.68	4842.02	4981.48	4436.5	4716.68	4452.26	4542.79	3511.31	3328.99	4325.49	3846.05	3608.07	3416.5	3373.74	3564.3	3294.68	CPAR2_104280	cpar5211	NA	SPF1	SPF1	orf19.30	C2_06540C	Putative calcium-transporting ATPase	Ortholog(s) have ATPase activity, coupled to transmembrane movement of ions, phosphorylative mechanism activity	P-type calcium-transporting ATPase, involved in control of calcium homeostasis, response to ER stress, hyphal growth, biofilm formation and virulence
CPAR2_104290	17799.5	0.330908	0.100135	3.30461	0.00095109	0.00507963	8697.11	10151.3	7458.9	9930.94	12812.5	8480.55	9409.2	11712.1	7064.19	16393.9	20523.7	17255.5	21535.8	23893.3	23332.2	19645.9	25345.4	26388.2	19450.7	25438.2	29035.1	18626.3	24080.9	27435.6	15784.9	22953.5	17749.4	CPAR2_104290	cpar5212	NA	LSP1	PIL1	orf19.3149	C2_06730W	Putative eisosome component with a predicted role in endocytosis	Ortholog(s) have lipid binding activity and role in eisosome assembly, endocytosis, negative regulation of protein kinase activity, protein localization, response to heat	Eisosome component with a predicted role in endocytosis; protein present in exponential and stationary growth phase yeast cultures; caspofungin repressed; biofilm induced; fungal-specific (no human/murine homolog); sumoylation target
CPAR2_104300	3811.16	0.174563	0.095075	1.83605	0.0663495	0.151156	1639.86	2460.05	1830.57	1756.08	1930.8	1278.25	1785.5	2536.37	1359.45	3601.81	4068.93	4778.25	5167.31	5537.7	5833.16	4661.12	5168.18	5057.22	4100.15	4664.69	6674.5	4026.85	4503.07	4104.84	3799.22	4314.83	6262.63	CPAR2_104300	cpar5213	NA	NA	NA	orf19.3148	C2_06740W	Hypothetical protein	Ortholog of C. albicans SC5314 : orf19.3148, C. dubliniensis CD36 : Cd36_21040, Candida tenuis NRRL Y-1498 : cten_CGOB_00225 and Debaryomyces hansenii CBS767 : DEHA2F01672g	Protein of unknown function; possibly an essential gene, disruptants not obtained by UAU1 method
CPAR2_104310	635.296	-0.16754	0.057101	-2.9341	0.0033452	0.0142787	431.871	419.683	478.307	494.255	446.722	597.313	463.049	439.491	603.158	778.056	729.232	703.043	714.035	632.513	664.612	688.265	672.205	739.721	773.863	685.728	741.375	794.737	720.604	738.987	715.453	668.337	618.373	CPAR2_104310	cpar5214	NA	NA	NA	orf19.3147	C2_06750C	Hypothetical protein	Ortholog of C. albicans SC5314 : orf19.3147, C. dubliniensis CD36 : Cd36_21050, Candida tenuis NRRL Y-1498 : CANTEDRAFT_104515 and Debaryomyces hansenii CBS767 : DEHA2F01650g	Ortholog of C. dubliniensis CD36 : Cd36_21050, C. parapsilosis CDC317 : CPAR2_104310, Candida tenuis NRRL Y-1498 : CANTEDRAFT_104515 and Debaryomyces hansenii CBS767 : DEHA2F01650g
CPAR2_104320	648.582	0.573835	0.125995	4.55441	5.25324e-06	5.50344e-05	738.58	795.776	601.943	651.264	710.741	481.778	707.634	803.638	456.169	493.071	719.273	349.361	628.179	931.582	763.881	577.746	869.47	480.755	448.387	764.056	579.394	445.375	795.125	464.533	656.846	931.138	666.017	CPAR2_104320	cpar5215	NA	NA	NA	orf19.2227	C2_06760C	Biofilm-induced gene in C. albicans	Ortholog of C. albicans SC5314 : orf19.2227, C. dubliniensis CD36 : Cd36_21060, Debaryomyces hansenii CBS767 : DEHA2F01628g and Pichia stipitis Pignal : PICST_60357	Protein of unknown function; flow model biofilm induced; nitric oxide-repressed
CPAR2_104330	1551.23	0.171168	0.0860089	1.99012	0.046578	0.116079	1706.79	1706.69	1763.55	2008.67	1923.31	1863.23	1787.77	1552.17	1592.99	1087.2	1289.91	1057.68	1769.79	1829.32	1449.75	1380.78	1650.02	1264.34	1671.38	1870.99	1218.05	1308.7	1748.6	1284.9	1281.32	1437.55	1377.77	CPAR2_104330	cpar5216	NA	NA	TWF1	orf19.2228	C2_06770W	S. cerevisiae homolog TWF1 has actin monomer binding, has role in sequestering of actin monomers and localizes to mating projection tip	Ortholog(s) have actin monomer binding activity, role in sequestering of actin monomers and cell division site, cell tip, mating projection tip localization	Ortholog(s) have actin filament binding, actin monomer binding activity and role in actin cortical patch organization, actin filament depolymerization, actin filament severing, sequestering of actin monomers
CPAR2_104340	718.781	0.308457	0.0809784	3.80913	0.000139457	0.000973995	783.348	907.775	692.958	860.606	916.521	601.562	669.298	897.951	691.879	602.006	821.237	636.42	635.332	680.84	888.914	580.776	835.136	709.812	467.58	674.409	763.129	560.66	661.085	726.805	662.857	795.915	682.265	CPAR2_104340	cpar5217	NA	NA	ASR1	orf19.2229	C2_06780C	Hypothetical protein	Ortholog(s) have ubiquitin-protein ligase activity, role in protein ubiquitination, response to ethanol and cytoplasm, nucleus localization	Ortholog(s) have ubiquitin-protein ligase activity, role in protein ubiquitination, response to ethanol and cytoplasm, nucleus localization
CPAR2_104350	319.122	-0.166977	0.0941971	-1.77264	0.076289	0.166911	302.3	196.687	275.966	270.743	242.508	328.525	259.98	217.595	314.029	399.322	292.314	197.304	499.296	384.415	349.629	405.629	338.537	229.083	367.344	491.67	207.352	387.078	334.677	233.231	423.239	368.623	299.223	CPAR2_104350	cpar5218.1	NA	NA	RDS3	orf19.2230	C2_06790W	Putative pre-mRNA-splicing factor	Ortholog(s) have role in response to xenobiotic stimulus, spliceosomal complex assembly and U2 snRNP localization	Putative pre-mRNA-splicing factor; decreased transcription is observed upon benomyl treatment
CPAR2_104360	350.53	0.549789	0.250633	2.1936	0.028264	0.0801301	311.099	327.715	140.224	427.619	690.141	489.423	278.67	307.817	163.076	236.619	349.382	287.556	323.115	399.928	568.253	247.11	441.393	244.916	412.901	688.795	248.884	240.811	470.481	430.508	208.938	216.834	312.096	CPAR2_104360	cpar5218	NA	NA	NA	orf19.2231	C2_06800C	Hypothetical protein	Ortholog of C. albicans SC5314 : orf19.2231, C. dubliniensis CD36 : Cd36_21100, Candida tenuis NRRL Y-1498 : CANTEDRAFT_113433 and Debaryomyces hansenii CBS767 : DEHA2F01540g	Protein of unknown function; Spider biofilm induced
CPAR2_104370	10692	-0.293607	0.156044	-1.88156	0.0598951	0.140121	17372.6	15320.5	15637.5	12133.4	10962.4	14427.3	14329.4	15170	19702.9	8246.96	6440.37	4687.91	13568.4	10272.4	7484.21	12020.6	8707.38	5343.24	8710.8	7829.14	7481.94	10149.1	6724.66	3931.62	14190.8	13569.6	4269.05	CPAR2_104370	cpar5219	NA	RPL11	RPL11B	orf19.2232	C2_06810C	Putative ribosomal protein	Ortholog(s) have role in ribosomal large subunit assembly and cytosol localization	Ribosomal protein; repressed by phagocytosis; colony morphology-related gene regulation by Ssn6; Hap43-induced; Spider biofilm repressed
CPAR2_104380	3865.4	-0.122481	0.0652514	-1.87706	0.0605101	0.1411	3993.81	3182.25	4178.48	4022.75	3361.88	4448.59	3741.53	3201.26	4284.25	3430.71	2950.57	3176.69	4873.87	4488.63	3970.56	4103.9	3702.35	3650.9	4746.7	4364.2	3840.9	4173.86	3978.76	3469.88	3825.21	3750.49	3452.73	CPAR2_104380	cpar5220	NA	PRE2	PRE2	orf19.2233	C2_06820C	Putative proteasome beta-5 subunit	Ortholog(s) have endopeptidase activity and role in proteasomal ubiquitin-dependent protein catabolic process, proteasomal ubiquitin-independent protein catabolic process, proteasome core complex assembly	Putative proteasome beta-5 subunit; macrophage-induced protein
CPAR2_104390	1821.07	-0.0263659	0.114807	-0.229653	0.818361	0.888615	2278.29	2659.4	2342.53	1732.38	2083.19	1533.1	2220.7	2596.79	2336.99	1954.27	1811.14	1421.85	1588.17	1659.06	1649.12	2108.97	1948.7	1329.11	1337.75	1424.66	1385.19	1747.5	1731.45	1187.55	1747.95	1610.8	1742.33	CPAR2_104390	cpar5221	NA	FHL1	FHL1	orf19.2236	C2_06830C	Transcription factor that forms a heterodimer with Ifh1p that is tethered to promoters by Tbf1p	Ortholog(s) have RNA polymerase II transcription coactivator binding, RNA polymerase II transcription corepressor binding, sequence-specific DNA binding, transcription regulatory region DNA binding activity	Fork-head transcription factor; forms a heterodimer with Ifh1 that is tethered to promoters by Tbf1; positively regulates rRNA and ribosomal protein gene transcription
CPAR2_104400	30.2958	-1.57067	0.252016	-6.23241	4.59327e-10	1.0548e-08	34.437	25.9376	92.3601	13.9837	14.8735	79.5435	19.7959	47.8504	76.1615	38.3385	26.0774	11.9609	34.8255	8.93051	14.7015	39.9956	15.9831	17.8011	33.818	10.3768	13.4704	47.9186	28.634	21.8737	40.3883	4.50726	3.4417	CPAR2_104400	cpar5222	NA	SPR1	NA	orf19.2237	C2_06840W	Putative GPI-anchored protein	Has domain(s) with predicted catalytic activity, hydrolase activity, hydrolyzing O-glycosyl compounds activity and role in carbohydrate metabolic process	Putative GPI-anchored protein; similar but not orthologous to S. cerevisiae Spr1, a sporulation-specific exo-1,3-beta-glucanase; mutant is viable
CPAR2_104410	683.047	-0.16506	0.137081	-1.2041	0.228549	0.378563	782.275	763.802	800.714	536.589	580.154	594.842	877.132	896.629	897.591	653.204	628.616	935.451	591.069	498.299	652.472	645.048	409.497	701.238	525.25	491.231	775.358	623.717	534.505	604.513	729.05	673.276	1040.74	CPAR2_104410	cpar5223	NA	NA	SLX9	orf19.2237.1	C2_06850W	Hypothetical protein	Ortholog(s) have role in maturation of SSU-rRNA from tricistronic rRNA transcript (SSU-rRNA, 5.8S rRNA, LSU-rRNA) and 90S preribosome, nucleolus, preribosome, small subunit precursor localization	Ortholog of Slx9 required for pre-rRNA processing; associated with 90S pre-ribosome and 43S small ribosomal subunit precursor, interacts with U3 snoRNA in S. cerevisiae; gene has intron; Spider biofilm induced
CPAR2_104420	4220.61	0.509297	0.0759222	6.70813	1.97129e-11	5.57498e-10	6948.5	8960.76	5924.24	6825.62	7365.4	4603.29	7790.77	8422.81	5992.29	2322.76	3253.17	3033.47	2189.26	3068.66	2881.38	2067.91	3345.06	3324.53	1893.31	3128.98	3589.07	2332.07	3253.23	2495.51	2097.18	3110.79	3736.35	CPAR2_104420	cpar5224	NA	LTE1	LTE1	orf19.2238	C2_06860W	Protein similar to S. cerevisiae Lte1p	Ortholog(s) have role in vesicle-mediated transport and cellular bud localization	Protein similar to GDP/GTP exchange factors; repressed by alpha pheromone in SpiderM medium; flow model biofilm repressed
CPAR2_104430	1375.98	0.714389	0.294665	2.42442	0.0153331	0.0495573	1886.57	1160.67	1237.88	2058.92	807.101	996.597	1581.52	1026.04	1058.39	820.616	857.003	477.504	2149.66	3913.26	758.876	1174.44	1192.64	473.429	1928.58	6507.75	421.479	944.596	997.714	290.277	894.455	1255.91	279.64	CPAR2_104430	cpar5225	NA	AMO2	NA	orf19.3152	C2_06700W	Protein similar to A. niger predicted peroxisomal copper amino oxidase	Ortholog(s) have role in cellular response to drug	Protein similar to A. niger predicted peroxisomal copper amino oxidase; mutation confers hypersensitivity to toxic ergosterol analog; F-12/CO2 early biofilm induced
CPAR2_104440	3960.18	-0.12621	0.128794	-0.979939	0.327116	0.486978	2828.51	3506.5	3130.19	3170.56	4299.34	4520.7	2686	3116.06	3504.17	4120.26	3356.1	4075.15	3855.19	4269.29	6456.44	3089.27	4525.68	4243.84	6119.16	3901.91	4367.9	4068.97	4778.84	4345.63	3518.94	3656.4	3413.76	CPAR2_104440	cpar5226	NA	PEX22	NA	orf19.1225	C2_06690C	Putative peroxin	Ortholog of C. albicans SC5314 : orf19.1225/PEX22, C. dubliniensis CD36 : Cd36_20990, Candida tenuis NRRL Y-1498 : CANTEDRAFT_113444 and Debaryomyces hansenii CBS767 : DEHA2F01386g	Putative peroxin
CPAR2_104450	7073.49	0.916858	0.285455	3.21192	0.00131851	0.00663414	5752.3	4066.75	2363.06	7411.43	5976.59	4973.12	5118.98	5009.28	2594.09	2303.59	8143.46	15215.6	4536.23	5120.96	7582.78	2136.4	8206.55	13606.1	12599.5	11920.8	9135.22	2593.13	8726.9	14081	2510.69	7190.2	12109.4	CPAR2_104450	cpar5227	NA	FRP3	ATO2	orf19.1224	C2_06680W	Putative ammonium transporter	Ortholog(s) have ammonium transmembrane transporter activity, role in ammonium transport, nitrogen utilization and Golgi apparatus, endoplasmic reticulum, fungal-type vacuole membrane, mitochondrion, plasma membrane localization	Putative ammonium transporter; upregulated in the presence of human neutrophils; fluconazole-downregulated; repressed by nitric oxide; Spider biofilm induced; rat catheter biofilm repressed
CPAR2_104460	1250.16	-0.21333	0.22086	-0.965907	0.334091	0.49357	1670	1418.67	1901.34	2316.63	2476.72	3144.97	1458.35	1463.17	2107.66	620.313	852.81	1657.14	641.199	420.574	693.79	562.17	574.149	1393.39	1226.82	893.373	914.569	688.06	647.191	1398.27	573.388	661.272	1378.19	CPAR2_104460	cpar5228	NA	NA	NA	orf19.6868	C2_05560W	Putative NADPH-dependent methylglyoxal reductase	Ortholog(s) have role in filamentous growth	Putative NADPH-dependent methylglyoxal reductase; homozygous transposon insertion causes decreased colony wrinkling under filamentous growth-inducing conditions, but does not block true hyphal formation in liquid media
CPAR2_104470	7835.69	0.0618412	0.0926839	0.667227	0.504627	0.647823	13428.8	14276.5	12360.3	10694.6	11855.4	9681.56	11523.3	13553.8	12059.3	5952.97	5640.48	5747.45	6071.74	6766.86	5536.63	5901.52	5648.96	4922.03	5765.35	5356.63	5974.49	5196.93	4854.56	4532.58	5733.1	8022.41	4505.34	CPAR2_104470	cpar5229	VAS1	VAS1	VAS1	orf19.1295	C2_06640C	Putative tRNA-Val synthetase	Ortholog(s) have valine-tRNA ligase activity, role in valyl-tRNA aminoacylation and cytosol, mitochondrion localization	Putative tRNA-Val synthetase; genes encoding ribosomal subunits, translation factors, and tRNA synthetases are downregulated upon phagocytosis by murine macrophage
CPAR2_104480	931.995	0.0778661	0.069322	1.12325	0.261331	0.416268	1054.36	1293.61	975.964	941.146	1140.9	989.745	913.569	1236.67	1031.94	901.304	1100.98	893.217	648.521	669.453	950.322	831.156	904.806	962.795	691.768	774.471	937.78	768.328	840.894	1128.04	809.7	830.886	941.555	CPAR2_104480	cpar5230	NA	NA	PRP31	orf19.1296	C2_06650C	S. cerevisiae homolog PRP31 has role in spliceosomal snRNP assembly and localizes to U4/U6 x U5 tri-snRNP complex, mitochondrion	Ortholog(s) have role in spliceosomal snRNP assembly and U4/U6 x U5 tri-snRNP complex, mitochondrion localization	Ortholog(s) have role in spliceosomal snRNP assembly and U4/U6 x U5 tri-snRNP complex, mitochondrion localization
CPAR2_104490	345.962	-0.0741692	0.122547	-0.605233	0.545024	0.68361	341.446	365.439	371.246	293.73	367.297	298.279	348.808	480.078	366.609	377.303	419.542	487.957	238.429	223.551	327.802	297.761	245.077	338.293	272.998	284.597	373.345	325.268	303.653	383.479	376.542	317.838	514.615	CPAR2_104490	cpar5231	NA	NA	RRP46	orf19.81	C2_06660W	Homolog of S. cerevisiae RRP46	Ortholog(s) have role in exonucleolytic trimming to generate mature 3'-end of 5.8S rRNA from tricistronic rRNA transcript (SSU-rRNA, 5.8S rRNA and LSU-rRNA), more	Ortholog(s) have role in exonucleolytic trimming to generate mature 3'-end of 5.8S rRNA from tricistronic rRNA transcript (SSU-rRNA, 5.8S rRNA and LSU-rRNA), more
CPAR2_104500	2392.3	0.786747	0.158017	4.97887	6.39569e-07	8.21424e-06	3108.45	3063.71	2277.18	3057.69	3064.74	1984.08	3437.07	3553.29	2132.93	1595.92	2291.58	908.639	1851.53	3022.84	2213.98	1651.92	2843.97	1564.96	2208.7	4886.36	1658.97	1594.42	3331.04	1476.53	1386.27	2497.22	1928.08	CPAR2_104500	cpar5232	DBF2	DBF2	DBF2	orf19.1223	C2_06670C	Essential serine/threonine protein kinase involved in mitotic spindle formation and cytokinesis	Ortholog(s) have protein kinase activity involved in regulation of protein localization to cell division site involved in cytokinesis, protein serine/threonine kinase activity	Essential serine/threonine protein kinase involved in mitotic spindle formation and cytokinesis; required for septum formation, exit from mitosis, and normal hyphal morphogenesis; virulence-group-correlated expression
CPAR2_104510	953.325	1.43745	0.228405	6.29342	3.10549e-10	7.4286e-09	2040.65	2410.47	952.839	2070.74	2938.72	1082.18	2015.4	3026.54	899.756	155.566	466.387	159.283	238.823	759.705	502.978	110.482	340.363	259.19	266.861	1702.45	638.249	293.817	476.03	252.483	364.652	928.558	386.613	CPAR2_104510	cpar5233	NA	NA	NA	NA	NA	Similar to C. albicans orf19.36.1	NA	NA
CPAR2_104520	46.7204	-0.483904	0.183166	-2.64189	0.00824448	0.0302825	22.2595	33.2362	35.1719	51.32	56.3707	43.1629	26.664	41.9954	39.478	45.4974	33.3551	36.7797	95.4442	38.0791	62.0987	45.3146	25.1214	51.3589	63.6627	52.7592	57.9589	46.9546	48.1874	66.672	61.4569	38.2428	42.8489	CPAR2_104520	NA	NA	NA	NA	NA	NA	possible pseudogene, ortholog of CORT0B05740	NA	NA
CPAR2_104530	901.841	-1.47105	0.163248	-9.01112	2.03969e-19	1.21978e-17	462.735	301.594	1061.98	624.275	487.385	1630.52	427.383	368.391	984.506	1289.46	476.471	494.84	2780.88	562.799	873.144	1640.18	685.051	478.332	1997.31	718.152	478.082	1642.06	763.042	599.225	1643.66	454.389	423.852	CPAR2_104530	cpar5235	NA	NA	NA	orf19.541	CR_04500C	Hypothetical protein	Has domain(s) with predicted oxidoreductase activity, acting on paired donors, with incorporation or reduction of molecular oxygen, 2-oxoglutarate as one donor, and incorporation of one atom each of oxygen into both donors activity	Has domain(s) with predicted oxidoreductase activity, acting on paired donors, with incorporation or reduction of molecular oxygen, 2-oxoglutarate as one donor, and incorporation of one atom each of oxygen into both donors activity
CPAR2_104540	5042.68	-0.258286	0.0844467	-3.05857	0.00222395	0.0102552	2279.07	2402.85	2956.02	2581.33	2633.05	2877.98	2423.93	2964.4	2662.45	7047.55	4751.75	7748.59	5474.25	4645.93	5240.98	6972.08	5832.89	7810.4	5548.21	5814.49	7063.12	6451.07	5550.53	7400.95	6176.72	4407.67	8433.96	CPAR2_104540	cpar5236	NA	NA	NA	NA	NA	Hypothetical protein	Has domain(s) with predicted catalytic activity, coenzyme binding activity and role in cellular metabolic process	NA
CPAR2_104550	834.942	0.105956	0.138988	0.762339	0.445858	0.596938	989.414	1292.1	998.202	723.152	1024.75	801.287	925.696	1289.61	1096.31	656.813	762.732	1227.9	469.599	645.687	742.534	534.78	617.598	686.322	505.721	680.17	949.14	882.951	847.907	649.96	762.455	887.617	893.022	CPAR2_104550	cpar5237	NA	NA	NA	orf19.22	C2_06440C	Transcription is positively regulated by Sfu1p in C. albicans	Has domain(s) with predicted integral to membrane localization	Protein with homology to peroxisomal membrane proteins; Sef1p-, Sfu1p-, and Hap43p-regulated gene
CPAR2_104560	726.34	-0.0433091	0.102612	-0.422066	0.672977	0.785436	399.056	423.338	465.933	463.356	612.698	555.31	454.406	427.074	464.882	768.538	755.345	908.073	849.91	612.6	795.554	782.985	873.175	1087.31	783.102	1088.3	857.363	933.575	924.007	1068.21	719.252	654.664	883.164	CPAR2_104560	cpar5238	NA	NA	SYM1	orf19.21	C2_06430C	S. cerevisiae homolog SYM1 has role in ethanol metabolic process and localizes to mitochondrial inner membrane	Ortholog(s) have role in ethanol metabolic process and mitochondrial inner membrane localization	Ortholog(s) have role in ethanol metabolic process and mitochondrial inner membrane localization
CPAR2_104570	5638.11	0.114744	0.0724194	1.58444	0.113093	0.225284	5386.76	5957.95	5133.22	5698.2	6376.25	5190.95	5154.13	5956.01	4749.59	4790.07	5200.76	4951.08	6210.07	6350.33	6808.19	5595.6	6101.29	6297.94	6166.18	6577.08	6190.02	5030.78	5620.55	5834.99	4635.78	5333.77	4931.49	CPAR2_104570	cpar5239	NA	RTS1	RTS1	orf19.20	C2_06420C	Putative serine/threonine-protein phosphatase B-type regulatory subunit	Ortholog(s) have protein serine/threonine phosphatase activity	Putative serine/threonine-protein phosphatase B-type regulatory subunit; transcription is regulated upon yeast-hyphal switch
CPAR2_104580	9863.63	-0.726964	0.150748	-4.82239	1.41849e-06	1.70011e-05	17218.5	15411.1	20109.8	10684.9	11517	15657.9	13848.4	14976.8	24989.4	11550	6308.39	7627.7	8426.67	4537.5	5841.27	11029.7	5422.22	4826.27	6758.02	3372.16	5475.72	8953.4	4505.76	4062.52	9539.01	7617.59	6050.19	CPAR2_104580	cpar5240	NA	IMH3	IMD4	orf19.18	C2_06390C	Putative inosine monophosphate (IMP) dehydrogenase	Ortholog(s) have IMP dehydrogenase activity	Inosine monophosphate (IMP) dehydrogenase; enzyme of GMP biosynthesis; target of mycophenolic acid and mizoribine monophosphate; antigenic during infection; repressed in core stress response; snoRNA snR54 encoded within IMH3 intron
CPAR2_104590	188.271	0.483376	0.158951	3.04103	0.00235769	0.0107444	202.3	212.136	158.66	217.45	196.316	113.668	258.73	238.514	151	160.391	155.928	121.938	132.269	249.511	227.494	188.401	191.819	111.477	209.108	212.066	114.388	148.741	276.975	155.409	209.44	304.795	164.402	CPAR2_104590	cpar5241	NA	SCP1	SCP1	orf19.17	C2_06370C	Putative cortical actin cytoskeleton protein	Ortholog(s) have actin filament binding, protein binding, bridging activity and role in actin crosslink formation, chronological cell aging, negative regulation of cytokinesis	Putative cortical actin cytoskeleton protein; constitutive expression independent of MTL or white-opaque status
CPAR2_104600	385.93	-0.281384	0.325283	-0.865044	0.387015	0.544517	95.6673	104.819	101.691	60.1379	61.0138	64.0961	115.08	138.286	142.927	838.607	876.881	984.082	138.942	151.952	449.44	473.161	257.282	557.189	245.22	252.838	531.798	459.021	299.456	537.285	787.221	506.143	1189.87	CPAR2_104600	cpar5242	NA	MAK16	MAK16	orf19.5500	C2_06360C	Putative constituent of 66S pre-ribosomal particles	Ortholog(s) have role in maturation of 5.8S rRNA from tricistronic rRNA transcript (SSU-rRNA, 5.8S rRNA, LSU-rRNA), maturation of LSU-rRNA from tricistronic rRNA transcript (SSU-rRNA, 5.8S rRNA, LSU-rRNA)	Putative constituent of 66S pre-ribosomal particles; Hap43-induced; repressed by prostaglandins; Spider biofilm induced
CPAR2_104610	58974.8	1.14395	0.195262	5.85852	4.67008e-09	8.96687e-08	40932.7	52347.3	29700.8	31755.2	45904	22212.6	36227.5	58179.1	23522.2	24755.1	72180.9	53726.7	44893.4	131805	140944	41066.1	90680.5	66681.8	20549.8	54260	83809.9	38755.6	89614.7	76687.4	34463.8	118455	68209.3	CPAR2_104610	cpar5243	RTA3	RTA3	NA	orf19.23	C2_06460W	Similar to S. cerevisiae Rta1p (role in 7-aminocholesterol resistance) and Rsb1p (flippase)	Ortholog(s) have Golgi apparatus, cell division site, cell tip localization	Similar to S. cerevisiae Rta1 (role in 7-aminocholesterol resistance) and Rsb1 (flippase); putative drug-responsive regulatory site; induced by fluphenazine, estradiol, ketoconazole, caspofungin; rat catheter biofilm induced
CPAR2_104620	4191.94	1.37405	0.147116	9.33996	9.63711e-21	6.66586e-19	3205.84	4751.47	1247.43	2800.59	5138.09	1117.94	2674.73	5397.91	1065.76	1885.12	5962.29	5670.57	2647.12	6128.46	8122.57	2945.18	7120.31	5086.5	1561.2	3540.18	5792.95	2334.19	6200.09	6141.48	2140.53	6470.98	6032.99	CPAR2_104620	cpar5244	NA	RTA2	RSB1	orf19.24	C2_06470W	Putative flippase required for sphingolipid long chain base release	Ortholog(s) have phospholipid-translocating ATPase activity and role in cellular response to drug, fatty acid transport, phospholipid translocation, sphingoid metabolic process	Flippase; sphingolipid long chain base release; mediates calcineurin-dependent resistance to azoles; stress-associate; Plc1, Ca2+, calcineurin-regulated; ketoconazole, caspofungin induced; Spider biofilm induced; flow biofilm repressed
CPAR2_104630	314.213	0.130613	0.150674	0.866855	0.386021	0.54384	272.269	348.764	329.94	248.33	373.189	349.29	233.745	287.734	267.925	215.59	242.816	397.405	328.093	434.575	481.656	268.011	337.774	482.001	262.651	339.077	314.911	276.974	354.371	333.464	184.488	258.406	260.308	CPAR2_104630	cpar5245	NA	NA	NA	orf19.5499	C2_06350C	Hypothetical protein	Has domain(s) with predicted 4-hydroxyphenylpyruvate dioxygenase activity and role in aromatic amino acid family metabolic process, oxidation-reduction process	Ortholog(s) have 4-hydroxyphenylpyruvate dioxygenase activity and role in aromatic amino acid family biosynthetic process
CPAR2_104640	28.7488	-0.700689	0.361631	-1.93758	0.0526744	0.127741	35.5815	66.0719	58.6789	42.6111	73.2271	77.8679	35.2074	60.6538	84.3326	10.9126	5.44475	8.23983	7.30193	5.0886	21.398	19.9792	2.54308	13.2209	10.2658	35.1192	20.7942	34.9425	12.3201	14.4237	7.44348	4.09388	8.45298	CPAR2_104640	cpar4254.1	NA	NA	NA	orf19.36.1	C2_06630C	Similar to C. albicans orf19.36.1	Ortholog of C. albicans SC5314 : orf19.36.1 and Candida orthopsilosis Co 90-125 : CORT_0B05695	Ortholog of C. parapsilosis CDC317 : CPAR2_104640 and Candida orthopsilosis Co 90-125 : CORT_0B05695
CPAR2_104660	611.773	-0.345463	0.108521	-3.18338	0.00145566	0.00722295	596.253	747.973	990.271	603.192	743.428	785.2	616.613	734.257	916.41	828.175	549.065	425.433	542.596	403.574	410.56	657.499	587.953	368.929	575.743	687.978	415.213	758.944	609.382	513.279	583.872	465.73	400.35	CPAR2_104660	cpar1729	EFH1	EFH1	NA	orf19.5498	C2_06340W	Transcriptional activator	Ortholog(s) have sequence-specific DNA binding transcription factor activity	APSES transcription factor; homodimer; minor role in transcriptional regulation vs Efg1; regulates filamentous growth, phenotypic switch; EFG1 and EFH1 genetically interact; expression interferes with mouse intestinal tract colonization
CPAR2_104670	1111.36	-0.081886	0.0975668	-0.839282	0.401311	0.557987	1182.14	1330.76	1115.45	1050.28	1409.54	1064.97	1126.77	1370	1188.33	1183.12	1034.32	1671.61	762.716	641.703	1016.47	869.593	935.654	1186.01	1019.25	962.194	1224.53	969.884	854.178	1425.25	974.575	886.116	1551.43	CPAR2_104670	cpar1728	NA	AVT1	NA	orf19.5496	C2_06330C	Putative vacuolar transporter	Ortholog of C. albicans SC5314 : orf19.5496/AVT1, C. dubliniensis CD36 : Cd36_20720, Candida tenuis NRRL Y-1498 : CANTEDRAFT_113420 and Debaryomyces hansenii CBS767 : DEHA2F01936g	Putative vacuolar transporter; promoter bound by a1p and alpha2p by ChIP-chip analysis
CPAR2_104680	7133.78	0.235991	0.144265	1.63582	0.101878	0.207184	3119.75	4075.08	2804.42	3136.52	3233.89	1609.34	3571.96	4633.06	2037.89	8979.01	9748.44	10221	9871.9	10979.2	10358.9	10494.6	11069	9370.84	7150.88	6613.91	9256.13	9586.86	9797.02	6610.95	6914.53	7609.25	9757.68	CPAR2_104680	cpar1727	NA	NA	NA	orf19.5495	C2_06320W	Putative RNA-binding protein	Has domain(s) with predicted nucleic acid binding, nucleotide binding activity	Putative RNA-binding protein; induced by alpha pheromone in SpiderM medium
CPAR2_104690	10582	-0.124171	0.0635451	-1.95405	0.050695	0.124058	13585.9	13841.2	12677.3	11057.7	12372.7	12378	12901.1	13356.1	14591.9	9691.23	8720.98	10307.7	10101.8	9704.46	8845.74	9838.73	8838.39	9791.07	9156.12	7090.18	9810.57	9890.18	8893.5	8326.55	10554.6	10258.9	9131.59	CPAR2_104690	cpar1726	NA	GSP1	GSP1	orf19.5493	C2_06310C	Putative small RAN G-protein	Ortholog(s) have GTP binding, GTPase activity	Small RAN G-protein; essential; no prenylation predicted; can rescue S. cerevisiae gsp1 viability; macrophage/pseudohyphal-induced; transcript not regulated by white-opaque, yeast-hypha switching; GlcNAc-induced; Spider biofilm repressed
CPAR2_104700	419.7	0.198037	0.0781713	2.53337	0.0112972	0.0387738	476.508	359.195	333.153	394.705	364.883	335.936	370.137	331.851	278.86	451.314	489.276	519.593	423.997	386.977	415.539	418.873	461.243	452.561	390.419	502.528	416.835	441.63	425.715	431.544	418.482	482.208	557.951	CPAR2_104700	cpar1725	NA	NA	YHC1	orf19.5492	C2_06300W	Hypothetical protein	Ortholog(s) have mRNA binding activity, role in mRNA splicing, via spliceosome and U1 snRNP, U2-type prespliceosome, commitment complex localization	Ortholog(s) have mRNA binding, pre-mRNA 5'-splice site binding activity, role in mRNA 5'-splice site recognition and U1 snRNP, U2-type prespliceosome, commitment complex localization
CPAR2_104710	5784.6	0.303818	0.0919381	3.30459	0.000951159	0.00507963	6344.87	6790.45	4660.96	5307.18	6341.21	4743.27	6027.8	6481.74	4726.05	4442.03	5643.73	5068.2	4564.41	6270.88	6273.9	4072.34	4791.85	5268.97	5381.3	7067.6	8187.09	5509.3	5582	5181.25	6929.43	8887.67	5638.79	CPAR2_104710	cpar1724	NA	ATP14	ATP14	orf19.5491.1	C2_06290C	Putative mitochondrial F1F0 ATP synthase subunit	Ortholog(s) have proton-transporting ATP synthase activity, rotational mechanism, proton-transporting ATPase activity, rotational mechanism activity	Putative mitochondrial F1F0 ATP synthase subunit; macrophage/pseudohyphal-induced
CPAR2_104720	485.731	0.486592	0.103548	4.6992	2.6118e-06	2.90588e-05	519.395	615.78	420.451	511.461	518.854	418.349	524.143	593.175	476.729	378.846	533.124	436.201	475.246	544.415	423.02	424.01	648.817	383.657	330.131	566.965	422.503	318.41	686.028	414.324	403.404	536.657	590.639	CPAR2_104720	cpar1723	NA	NA	NA	orf19.5491	C2_06280C	Hypothetical protein	Ortholog of C. albicans SC5314 : orf19.5491, C. dubliniensis CD36 : Cd36_20670, Candida tenuis NRRL Y-1498 : CANTEDRAFT_103989 and Debaryomyces hansenii CBS767 : DEHA2F02046g	Ortholog of C. dubliniensis CD36 : Cd36_20670, C. parapsilosis CDC317 : CPAR2_104720, Candida tenuis NRRL Y-1498 : CANTEDRAFT_103989 and Debaryomyces hansenii CBS767 : DEHA2F02046g
CPAR2_104730	474.913	0.0401033	0.19284	0.207962	0.835259	0.90068	386.53	323.026	378.273	372.098	339.643	213.939	499.785	327.658	302.295	593.41	561.927	735.932	753.605	808.942	397.164	733.92	534.996	353.868	389	320.39	284.838	614.464	602.273	306.25	646.089	499.219	543.105	CPAR2_104730	cpar1722	NA	NA	NA	orf19.5489	C2_06270W	Hypothetical protein	Ortholog of C. albicans SC5314 : orf19.5489, C. dubliniensis CD36 : Cd36_20660, Candida tenuis NRRL Y-1498 : CANTEDRAFT_133951 and Debaryomyces hansenii CBS767 : DEHA2F02068g	Ortholog of C. dubliniensis CD36 : Cd36_20660, C. parapsilosis CDC317 : CPAR2_104730, Candida tenuis NRRL Y-1498 : CANTEDRAFT_133951 and Debaryomyces hansenii CBS767 : DEHA2F02068g
CPAR2_104740	148.883	0.0864079	0.201946	0.427875	0.668742	0.78368	41.8733	41.848	53.2061	46.9218	33.3308	29.8078	69.8871	48.0849	37.9884	241.774	216.23	203.225	258.212	291.51	139.565	288.671	253.335	130.503	102.767	99.2395	110.614	225.698	263.043	137.703	274.419	242.4	137.977	CPAR2_104740	cpar1721	NA	NA	YLR281C	orf19.5488	C2_06260W	S. cerevisiae homolog YLR281C localizes to mitochondrion	Ortholog(s) have mitochondrion localization	Ortholog(s) have mitochondrion localization
CPAR2_104750	4503.72	-0.321306	0.253512	-1.26742	0.205005	0.350904	5815.34	4385.2	6303.49	4762.52	2689.54	3602.18	6462.23	3859.95	5310.54	4548.06	3094.21	2039.42	10547.1	8676.79	3985.25	7408.76	3925.08	1759.63	4191.17	1829.86	1881.91	5725.43	5282.07	1188.99	6262.91	4189.93	1873.03	CPAR2_104750	cpar1720	NA	CDC46	MCM5	orf19.5487	C2_06250C	Putative hexameric MCM complex subunit with a predicted role in control of cell division	Ortholog(s) have DNA helicase activity, DNA replication origin binding, chromatin binding, single-stranded DNA binding activity	Putative hexameric MCM complex subunit; predicted role in control of cell division; periodic mRNA expression. peak at cell-cycle M/G1 phase; regulated by tyrosol, cell density, Plc1; repressed by alpha pheromone in SpiderM medium
CPAR2_104760	427.257	0.098004	0.13017	0.752893	0.451514	0.601704	600.282	578.169	589.853	542.985	594.826	671.71	673.594	593.384	778.481	335.331	364.512	296.795	219.907	278.266	278.244	202.252	296.994	375.987	264.173	405.281	317.806	395.057	426.33	327.786	416.713	383.88	327.339	CPAR2_104760	cpar1719	NA	SMD2	SMD2	orf19.5486.1	C2_06240W	Putative core Sm protein	Ortholog(s) have role in mRNA splicing, via spliceosome and U1 snRNP, U2-type prespliceosome, U4/U6 x U5 tri-snRNP complex, U5 snRNP localization	Putative Core Sm protein; Hap43p-induced gene; flucytosine induced
CPAR2_104770	1993.11	-0.0900639	0.0667259	-1.34976	0.177093	0.315351	2056.2	2188.66	2261.16	1759.25	1806.12	1890.34	1915.41	1986.39	2221.41	1981.11	2010.31	1689.44	2394.93	2222.52	2118.11	2337.58	2196.17	1840.73	1995.84	1905.79	1806.07	2025.33	1946.62	1610	2007.9	1932.01	1708.47	CPAR2_104770	cpar1718	NA	NA	YSH1	orf19.5486	C2_06230W	Putative endoribonuclease	Ortholog(s) have endoribonuclease activity and role in mRNA cleavage, mRNA polyadenylation, response to drug, snoRNA 3'-end processing, snoRNA splicing, termination of RNA polymerase II transcription	Putative endoribonuclease; heterozygous null mutant exhibits hypersensitivity to parnafungin and cordycepin in the C. albicans fitness test
CPAR2_104780	407.29	0.331078	0.0742471	4.45914	8.22892e-06	8.11722e-05	398.17	377.463	346.46	374.564	349.689	317.835	433.612	393.357	286.921	368.501	436.218	437.657	375.281	435.292	483.029	437.18	538.49	476.738	324.455	540.852	392.165	390.005	453.803	350.963	393.874	465.099	419.155	CPAR2_104780	cpar1717	NA	MEC3	MEC3	orf19.5485	C2_06220C	Putative DNA damage and meiotic pachytene checkpoint protein	Ortholog(s) have DNA binding activity, role in DNA damage checkpoint, chromatin silencing at telomere, telomere maintenance via recombination and checkpoint clamp complex localization	Putative DNA damage and meiotic pachytene checkpoint protein; increased transcription is observed upon benomyl treatment
CPAR2_104790	4296.75	0.159839	0.110262	1.44962	0.147165	0.273599	5107.26	5460.71	5109.76	5068.91	5073.53	4916.66	4390.84	5334.68	4628.76	3071.97	3058.48	2714.85	4340.67	4857.03	3674.16	3337.54	4137.98	3617.09	4737.51	5947.38	4513	3487.89	3686.1	3537.39	4059.52	5686.76	2455.75	CPAR2_104790	cpar1716	SER1	SER1	SER1	orf19.5484	C2_06210C	Putative 3-phosphoserine aminotransferase with a predicted role in serine and glycine biosynthesis	Ortholog(s) have O-phospho-L-serine:2-oxoglutarate aminotransferase activity, role in L-serine biosynthetic process, purine nucleobase biosynthetic process and cytosol localization	Putative 3-phosphoserine aminotransferase; predicted role in serine and glycine biosynthesis; protein present in exponential and stationary yeast growth phases; Spider biofilm repressed
CPAR2_104800	1005.94	-0.0294113	0.117919	-0.24942	0.803036	0.878976	1372.63	1268.22	1431.04	1247.89	1010.34	1081.81	1329.72	1289.83	1488.07	1222.41	1169.85	1030.81	689.798	759.311	800.778	849.746	891.212	863.065	671.172	605.911	873.764	866.801	800.789	677.665	1036.44	979.807	851.432	CPAR2_104800	cpar1715	NA	NA	GUF1	orf19.5483	C2_06200C	S. cerevisiae homolog GUF1 has ribosome binding, GTPase activity, has role in positive regulation of translation and localizes to mitochondrial matrix, mitochondrial ribosome	Ortholog(s) have GTPase activity, ribosome binding activity, role in positive regulation of translation and mitochondrial matrix, mitochondrial ribosome localization	Ortholog(s) have GTPase activity, ribosome binding activity, role in positive regulation of translation and mitochondrial matrix, mitochondrial ribosome localization
CPAR2_104810	5521.38	0.127828	0.142284	0.898403	0.368971	0.527062	8903.77	8577.17	8795.45	7398.96	6539.21	5890.86	7485.78	6799.76	7678.3	5919.06	4958.17	3244.66	3749.32	5640.06	3656.71	3362.25	4547.87	3100.3	5290.41	5182.32	4588.45	4259.07	3674.23	2766.62	6125.71	8186	2756.92	CPAR2_104810	cpar1714	ILV1	ILV1	ILV1	orf19.5480	C2_06190W	Putative threonine dehydratase	Ortholog(s) have L-threonine ammonia-lyase activity, role in isoleucine biosynthetic process, threonine catabolic process, valine biosynthetic process and mitochondrion localization	Putative threonine dehydratase; regulated by Gcn4 and Gcn2; induced by amino acid starvation (3-AT); protein present in yeast exponential and stationary phase cultures; early-stage flow model biofilm induced
CPAR2_104820	37.6465	-1.94533	0.227244	-8.56056	1.12317e-17	5.60706e-16	13.6269	10.3842	66.8928	15.8047	5.56217	101.491	20.2336	3.10103	61.247	54.269	20.1794	18.3152	120.988	14.1572	12.1257	64.175	17.7366	15.9334	92.3612	36.4296	9.92804	73.804	22.5799	8.81394	81.9776	25.9353	28.4026	CPAR2_104820	cpar1713	NA	FGR12	NA	orf19.5479	C2_06180C	Protein lacking a homolog in S. cerevisiae	Ortholog(s) have role in cellular response to biotic stimulus, cellular response to starvation and filamentous growth of a population of unicellular organisms in response to biotic stimulus, more	Protein lacking an ortholog in S. cerevisiae; transposon mutation affects filamentous growth; flow model biofilm induced
CPAR2_104830	7849.17	-1.65644	0.178233	-9.29368	1.49038e-20	9.72301e-19	5499.41	2102.68	19363.7	5840.49	2034.93	14660.4	6410.96	3158.28	15975.6	11156	3132.38	3299.73	22496.8	6843.37	4630.26	17924.6	4233.99	3009.57	13836.9	4960.94	2942.59	14066.3	5071.11	2046.1	11416.6	2865.56	2948.21	CPAR2_104830	cpar1712	NA	ECM17	MET5	orf19.4099	C2_06170C	Enzyme of sulfur amino acid biosynthesis	Ortholog(s) have sulfite reductase (NADPH) activity, role in sulfate assimilation, sulfur amino acid biosynthetic process and cytosol, sulfite reductase complex (NADPH) localization	Putative sulfite reductase beta subunit; role in cell wall biogenesis; regulated by Tsa1/Tsa1B in H2O2 stress; Gcn4-regulated; Tbf1-activated; Hap43-repressed; Spider, flow, F-12/CO2 model biofilm induced
CPAR2_104840	157.946	0.591234	0.148282	3.98723	6.68481e-05	0.000513068	57.8546	42.8254	54.6657	79.6117	59.1024	63.2856	88.9393	60.3717	45.5218	179.475	244.231	194.603	107.125	181.129	234.686	124.112	173.801	183.717	161.935	334.629	203.327	190.875	273.364	242.987	188.294	284.963	209.108	CPAR2_104840	cpar1711	NA	NA	NA	orf19.4101	C2_06160W	Hypothetical protein	Ortholog of C. albicans SC5314 : orf19.4101, Candida tenuis NRRL Y-1498 : CANTEDRAFT_116070, Debaryomyces hansenii CBS767 : DEHA2F04994g and Pichia stipitis Pignal : psti_CGOB_00085	Ortholog of C. parapsilosis CDC317 : CPAR2_104840, Candida tenuis NRRL Y-1498 : CANTEDRAFT_116070, Debaryomyces hansenii CBS767 : DEHA2F04994g and Pichia stipitis Pignal : psti_CGOB_00085
CPAR2_104850	2495.28	0.0199509	0.0787874	0.253224	0.800095	0.877095	390.572	363.823	478.843	421.13	389.252	434.824	341.957	414.748	360.546	3455.83	3102.34	2528.44	4261.05	4332.65	3883.58	3566.34	3904.06	3090.85	3425.03	4316.61	3363.32	3563.72	3523.66	3078.06	3525.77	4005.67	2849.81	CPAR2_104850	cpar1710	NA	RPN10	RPN10	orf19.4102	C2_06150C	Putative 19S regulatory particle of the 26S proteasome	Ortholog(s) have polyubiquitin binding, structural molecule activity and role in negative regulation of protein catabolic process, ubiquitin-dependent protein catabolic process	Putative 19S regulatory particle of the 26S proteasome; macrophage/pseudohyphal-repressed; regulated by Gcn2 and Gcn4; Spider biofilm repressed
CPAR2_104860	121.827	-0.167502	0.11668	-1.43557	0.151125	0.279064	144.943	119.171	115.222	125.025	95.9842	180.268	149.703	106.988	159.317	149.366	112.606	114.597	125.846	144.789	81.2019	163.373	127.882	95.1164	107.393	113.97	80.5476	105.814	109.352	89.2478	154.956	98.1749	118.469	CPAR2_104860	cpar1709	NA	NA	NA	orf19.4104	C2_06140C	Hypothetical protein	Ortholog of C. albicans SC5314 : orf19.4104, C. dubliniensis CD36 : Cd36_20540, Candida tenuis NRRL Y-1498 : CANTEDRAFT_116071 and Pichia stipitis Pignal : PICST_32327	Ortholog of C. dubliniensis CD36 : Cd36_20540, C. parapsilosis CDC317 : CPAR2_104860, Candida tenuis NRRL Y-1498 : CANTEDRAFT_116071 and Pichia stipitis Pignal : PICST_32327
CPAR2_104870	918.024	-0.180966	0.20786	-0.870613	0.383966	0.54237	776.593	675.839	827.975	797.297	371.536	507.445	1012.01	582.896	693.28	989.739	789.369	698.936	2192.58	1908.62	924.12	1613.57	895.478	520.325	1036.44	645.137	508.644	1114.19	1114.75	385.765	1503.28	978.585	722.259	CPAR2_104870	cpar1708	NA	NA	CSM3	orf19.4105	C2_06130W	Hypothetical protein	Ortholog(s) have role in DNA repair, DNA replication checkpoint, establishment of mitotic sister chromatid cohesion, maintenance of DNA repeat elements, meiotic chromosome segregation, replication fork arrest, replication fork protection	Ortholog(s) have role in DNA repair, DNA replication checkpoint, establishment of mitotic sister chromatid cohesion, maintenance of DNA repeat elements, meiotic chromosome segregation, replication fork arrest, replication fork protection
CPAR2_104880	334.427	-0.504879	0.189737	-2.66094	0.00779236	0.0289928	454.711	389.9	412.4	284.079	253.321	308.826	414.353	400.79	494.176	428.124	281.777	330.129	460.34	359.205	232.071	438.788	197.93	178.116	362.981	146.54	163.224	370.165	309.291	180.544	519.725	287.064	370.968	CPAR2_104880	cpar1707	NA	NA	YJR141W	orf19.4106	C2_06120C	Homolog of S. cerevisiae YJR141W	Ortholog of S. cerevisiae : YJR141W, C. albicans SC5314 : orf19.4106, C. glabrata CBS138 : CAGL0M00264g, C. dubliniensis CD36 : Cd36_20520 and Candida tenuis NRRL Y-1498 : CANTEDRAFT_126860	Ortholog of S. cerevisiae : YJR141W, C. glabrata CBS138 : CAGL0M00264g, C. dubliniensis CD36 : Cd36_20520, C. parapsilosis CDC317 : CPAR2_104880 and Candida tenuis NRRL Y-1498 : CANTEDRAFT_126860
CPAR2_104890	1253.51	0.119899	0.087055	1.37728	0.168426	0.303589	1667.54	1751.49	1552.21	1465.44	1618.55	1468.88	1704.23	1683.55	1810.29	1052.72	1256.45	1300.77	727.083	940.483	878.695	891.626	977.636	1180.32	944.815	904.711	996.039	1091.11	1244.92	1181.97	1066.68	1221.37	1265.27	CPAR2_104890	cpar1706	NA	NA	PPX1	orf19.4107	C2_06110W	S. cerevisiae homolog PPX1 has exopolyphosphatase activity, has role in polyphosphate catabolic process and localizes to cytoplasm	Ortholog(s) have exopolyphosphatase activity, role in polyphosphate catabolic process and cytosol, nucleus localization	Exopolyphosphatase, hydrolyzes inorganic polyphosphate (poly P) into Pi residues; Spider biofilm repressed
CPAR2_104900	5575.22	-0.306963	0.139533	-2.19993	0.0278119	0.079107	8824.77	8221.64	10330.8	7000.56	5917.84	8067.58	8252.52	8905.79	10031	3508.72	3380.3	3518	7023.45	5755.14	3947.19	5548.43	3893.32	4196.3	4539.66	2472.93	4360.99	4478.85	3975.29	3016.9	4607.2	3935.53	2820.23	CPAR2_104900	cpar1705	NA	PMT4	PMT4	orf19.4109	C2_06100W	Protein mannosyltransferase (PMT) required for normal cell wall composition and full virulence in mouse systemic infection	Ortholog(s) have dolichyl-phosphate-mannose-protein mannosyltransferase activity, protein heterodimerization activity	Protein mannosyltransferase; required for WT cell wall composition and virulence in mice; roles in hyphal growth and drug sensitivity; one of 5 family members; Axl2 a substrate; Spider biofilm repressed; Bcr1-repressed in RPMI a/a biofilm
CPAR2_104910	1884.47	-0.118609	0.0584605	-2.02887	0.0424719	0.108805	1417.37	1589.98	1442.39	1241.22	1388.26	1177.44	1314.08	1498.51	1484	2324.76	2118.08	2649.96	1792.74	1656.77	2166.94	2400.15	2080.14	2412.28	2057.19	1682.21	2136.93	2025.78	1894.2	2555.74	1943.14	1852.68	2577.73	CPAR2_104910	cpar1704	NA	PRS5	PRS5	orf19.2193	C2_07890W	Putative 5-phospho-ribosyl-1(alpha)-pyrophosphate synthetase	Ortholog(s) have ribose phosphate diphosphokinase activity, role in 5-phosphoribose 1-diphosphate biosynthetic process, fungal-type cell wall organization and cytoplasm localization	Putative 5-phospho-ribosyl-1(alpha)-pyrophosphate synthetase; Hap43-induced; repressed during core stress response
CPAR2_104920	1482.5	-0.0687783	0.0804566	-0.85485	0.392634	0.550163	1132.37	1338.04	1115.62	1372.94	1617.62	1395	1324.63	1429.23	1322.31	1392.98	1373.05	2156.2	1385.46	1235.94	1883.52	1357	1340.1	2011.3	1646.82	1334.43	1849.61	1283.35	1314.4	1728.66	1267.23	1155.54	2264.21	CPAR2_104920	cpar1703	NA	APM4	APM4	orf19.2194	C2_07880W	Phosphorylated protein of unknown function	Ortholog(s) have AP-2 adaptor complex localization	Cargo-binding subunit of the clathrin associated protein complex (AP-2), involved in endocytosis
CPAR2_104930	2300.6	0.377702	0.125669	3.00554	0.00265108	0.0118167	2310.97	2890.39	1848.03	2756.91	3224	2243.92	2145.48	2621.16	1676.05	1740.26	1883.94	2033.24	1951.86	2404.4	2400.54	1559.95	2337.52	1961.64	3020.4	4175.43	2576.51	1526.64	1945.58	2237.05	1944.27	2847.63	1852.5	CPAR2_104930	cpar1702	NA	NA	CUE3	orf19.2196	C2_07860W	S. cerevisiae homolog CUE3 has ubiquitin binding and localizes to cytoplasm	Ortholog(s) have ubiquitin binding activity and cytoplasm localization	Ortholog(s) have ubiquitin binding activity and cytoplasm localization
CPAR2_104940	14.7057	-1.13946	0.347951	-3.27478	0.00105744	0.0055644	7.98169	5.66331	17.3876	9.7992	18.9261	32.4061	15.5932	13.82	21.398	45.2569	24.279	10.1889	16.3505	10.6219	12.3744	18.3398	8.84145	3.55432	12.1836	3.42253	7.16877	25.699	8.23227	5.72818	29.3221	10.7256	1.78827	CPAR2_104940	cpar1701	NA	NA	NA	orf19.2197	C2_07840W	Hypothetical protein	Has domain(s) with predicted N,N-dimethylaniline monooxygenase activity, NADP binding, flavin adenine dinucleotide binding activity and role in oxidation-reduction process	Has domain(s) with predicted N,N-dimethylaniline monooxygenase activity, NADP binding, flavin adenine dinucleotide binding activity and role in oxidation-reduction process
CPAR2_104950	1403.63	0.576526	0.132813	4.34089	1.4191e-05	0.000132257	2559.41	2216.09	1641.03	1794.89	1999.54	1427.27	2317.91	2193.5	1706.42	1114.68	1436.66	918.268	776.171	1877.25	964.322	875.24	1352.72	899.025	835.863	798.223	1009.08	861.904	1432.21	954.712	1194.36	1794.46	946.812	CPAR2_104950	cpar1700	NA	PHO86	PHO86	orf19.2199	C2_07820C	Putative endoplasmic reticulum protein	Ortholog(s) have unfolded protein binding activity, role in ER to Golgi vesicle-mediated transport, protein folding, regulation of phosphate transport and endoplasmic reticulum localization	Putative endoplasmic reticulum protein; possibly adherence-induced
CPAR2_104960	1919.08	-0.0912992	0.107794	-0.846975	0.397009	0.554692	1587.86	1579.53	2220.5	1595.14	1577.95	2065.2	1737.07	1705.12	2286.25	1920.98	2018.01	2442.48	1471.75	1672.85	1651.3	1502.85	1940.21	2436.53	1931.71	1675.13	2559.37	2055.4	2062	2183.71	1830.35	2039.22	2066.79	CPAR2_104960	cpar1699	NA	NA	UIP5	orf19.2200	C2_07810W	Hypothetical protein	Ortholog(s) have nuclear envelope localization	Protein of unknown function; rat catheter biofilm repressed
CPAR2_104970	213.589	-0.0270955	0.230566	-0.117517	0.90645	0.94766	551.325	459.732	540.045	510.112	441.658	524.202	521.866	487.235	779.4	62.1313	46.7446	47.9947	23.7344	48.6395	54.9669	23.6026	26.6372	79.4226	50.2633	63.7624	107.822	73.9579	68.9861	53.1777	40.1459	38.3124	41.0162	CPAR2_104970	cpar1698	NA	NA	CBP6	orf19.2201	C2_07800W	S. cerevisiae homolog CBP6 localizes to mitochondrion	Ortholog(s) have ribosome binding activity, role in mitochondrial respiratory chain complex III assembly, positive regulation of mitochondrial translation and mitochondrial ribosome localization	Ortholog(s) have ribosome binding activity, role in mitochondrial respiratory chain complex III assembly, positive regulation of mitochondrial translation and mitochondrial ribosome localization
CPAR2_104980	2640.42	0.0184675	0.0731177	0.252572	0.800599	0.877479	2148.6	1914.41	1817.95	1853.4	1906.89	1632.58	2034.84	1816.14	1961.43	2875.43	2630.66	3100.91	2684.17	3148.1	3103.05	3420.27	3324.89	3561.8	2655.87	2546.65	3313.96	3426.66	2712.37	2619.82	2954.6	3004.2	3121.76	CPAR2_104980	cpar1697	NA	NA	NA	orf19.2202	C2_07790C	Hypothetical protein	Ortholog(s) have cytosol, nucleus localization	Protein of unknown function; induced by alpha pheromone in SpiderM medium
CPAR2_104990	1184.34	-0.466023	0.142816	-3.26309	0.00110204	0.00576736	908.366	798.776	1263.42	1116.59	1058.58	1799.12	927.338	866.553	1343.73	1121.84	842.198	458.08	2179.28	1299.46	1289	1437.46	1328.17	750.428	2342.24	1450.53	1114.31	1266.1	1057.15	744.383	1374.48	1163.04	676.617	CPAR2_104990	cpar1696	NA	NA	URH1	orf19.1888	C2_07430C	S. cerevisiae homolog URH1 has role in pyrimidine nucleoside catabolic process, nicotinate nucleotide salvage, ER-associated protein catabolic process, NAD biosynthesis via nicotinamide riboside salvage pathway, pyrimidine salvage	Ortholog(s) have nicotinamide riboside hydrolase activity, nicotinic acid riboside hydrolase activity, uridine nucleosidase activity	Putative nicotinamide riboside hydrolase; cleaves N-glycosidic bonds in nucleosides; pyrimidine salvage and nicotinamide riboside salvage pathways; Spider biofilm induced
CPAR2_105000	546.386	-0.344904	0.107451	-3.20986	0.001328	0.00666439	394.203	423.22	568.156	340.902	376.153	465.373	418.672	412.222	489.669	778.546	678.966	879.255	472.422	366.972	481.183	655.294	601.387	641.321	528.943	417.734	536.351	734.228	546.239	631.464	647.796	473.411	792.346	CPAR2_105000	cpar1695	NA	NA	YEH1	orf19.1887	C2_07440C	S. cerevisiae homolog YEH1 has sterol esterase activity, has role in sterol metabolic process and localizes to integral to membrane, lipid particle	Ortholog(s) have sterol esterase activity, role in sterol metabolic process and integral to membrane, lipid particle localization	Ortholog(s) have sterol esterase activity, role in sterol metabolic process and integral to membrane, lipid particle localization
CPAR2_105010	9970.81	-0.724034	0.227119	-3.1879	0.0014331	0.00712947	26844.3	24219.3	25952	23501.9	26546.6	29198.9	25769.4	21826.6	30035.9	4057.38	2411.38	1953.05	1611.74	970.646	2013.82	1812.93	950.21	1159.89	1767.98	1113.12	1487.35	3573.69	1146.74	1152.89	3543.42	1534.63	3055.89	CPAR2_105010	cpar1694	NA	NOC4	NOC4	orf19.1902	C2_07340W	Putative nucleolar protein	Ortholog(s) have role in cellular response to drug, endonucleolytic cleavage in 5'-ETS of tricistronic rRNA transcript (SSU-rRNA, 5.8S rRNA and LSU-rRNA), more	Putative nucleolar protein; Hap43-induced; mutation confers resistance to 5-fluorocytosine (5-FC), 5-fluorouracil (5-FU), and tubercidin (7-deazaadenosine); Spider biofilm induced
CPAR2_105020	5478.3	-0.384074	0.243271	-1.57879	0.114384	0.227381	6824.73	5279.72	7945.49	5824.83	3381.56	4465.22	7144.01	4873.29	6244.53	5712.56	3646.76	3044.5	12466.4	10447.4	5183.52	8945.34	4533.79	2536.53	5376.71	2380.02	2549.71	7161.29	6002.44	1533.22	7460.76	4545.49	2404.35	CPAR2_105020	cpar1693	NA	MCM3	MCM3	orf19.1901	C2_07350W	Putative DNA replication protein	Ortholog(s) have ATPase activity, DNA helicase activity, DNA replication origin binding, chromatin binding activity	Putative DNA replication protein; periodic mRNA expression, peak at cell-cycle M/G1 phase; Spider biofilm induced
CPAR2_105030	802.335	0.0293714	0.0813751	0.360938	0.718146	0.819331	191.214	228.903	207.046	199.424	233.927	277.376	156.418	194.018	175.807	1096.68	1203.37	1032.25	1033.36	935.603	1100.99	1030.51	1225.76	1041.34	977.248	1196.72	1121.62	1060.67	1055.15	1247.62	1061.34	1235.1	1143.59	CPAR2_105030	cpar1692	NA	NA	TGS1	orf19.1900	C2_07360W	Hypothetical protein	Ortholog(s) have RNA trimethylguanosine synthase activity and role in 7-methylguanosine cap hypermethylation, meiosis, nucleologenesis, regulation of telomere maintenance via telomerase	Ortholog(s) have RNA methyltransferase activity, role in 7-methylguanosine cap hypermethylation, meiosis, nucleologenesis, regulation of telomere maintenance via telomerase and nucleolus localization
CPAR2_105040	611.104	0.658715	0.135725	4.85332	1.21412e-06	1.47988e-05	445.867	540.465	277.114	478.567	631.985	353.397	512.103	475.32	366.073	662.108	858.554	438.867	326.373	633.177	665.478	612.113	1009.6	854.857	400.702	882.324	870.288	568.208	749.826	946.683	478.912	814.295	646.546	CPAR2_105040	cpar1691	NA	NA	NA	orf19.1897	C2_07370W	Hypothetical protein	Ortholog of C. albicans SC5314 : orf19.1897, C. dubliniensis CD36 : Cd36_21640, Candida tenuis NRRL Y-1498 : CANTEDRAFT_112352 and Debaryomyces hansenii CBS767 : DEHA2C08008g	Ortholog of C. dubliniensis CD36 : Cd36_21640, C. parapsilosis CDC317 : CPAR2_105040, Candida tenuis NRRL Y-1498 : CANTEDRAFT_112352 and Debaryomyces hansenii CBS767 : DEHA2C08008g
CPAR2_105050	23468.9	-0.15939	0.198451	-0.803173	0.421874	0.577074	45475.7	32886.7	42380.8	37255.6	31270.4	34009.7	42195.6	34925.2	50169.9	25239.3	15283.3	24830.1	9017.97	9934.85	11764.5	11909.1	11222	19909.7	11879.9	12029.2	21631.8	14842.9	8741.64	15323.5	17016	18062	24452	CPAR2_105050	cpar1690	NA	SSC1	SSC1	orf19.1896	C2_07380W	Heat shock protein	Ortholog(s) have ATPase activity, enzyme regulator activity and role in positive regulation of endodeoxyribonuclease activity, protein import into mitochondrial matrix, protein refolding, protein unfolding	Heat shock protein; at yeast-form cell surface, not hyphae; antigenic; Gcn4-regulated; induced by amino acid starvation (3-AT) or by adherence to polystyrene; macrophage-repressed; sumoylation target; possibly essential
CPAR2_105060	783.665	-0.0392982	0.123818	-0.317386	0.750951	0.841212	1012.15	1067.14	841.899	1053.04	1372.62	1156.89	941.645	1112.86	1075.56	665.92	561.814	647.125	439.496	429.133	583.21	486.76	519.592	845.343	711.904	752.463	847.588	556.553	565.767	1018.86	664.46	592.205	636.956	CPAR2_105060	cpar1689	NA	SEN15	SEN15	orf19.4464	C1_03900W	Similar to delta subunit of tRNA splicing endonuclease	Ortholog(s) have tRNA-intron endonuclease activity, role in tRNA-type intron splice site recognition and cleavage and tRNA-intron endonuclease complex localization	Similar to delta subunit of tRNA splicing endonuclease; increased transcription is observed upon fluphenazine treatment
CPAR2_105070	2232.66	0.0741156	0.231796	0.319745	0.749162	0.839699	6565.31	7105.35	4632.89	5896.58	5671.61	3715.12	6092.19	5740.2	4378.7	456.258	409.818	318.078	1199.06	882.723	625.016	480.162	446.351	372.202	417.644	275.125	308.514	492.001	556.941	332.615	1129.37	1214.63	567.393	CPAR2_105070	cpar1688	NA	NA	YNL234W	orf19.4459	C1_03870C	Protein similar to S. cerevisiae Ynl234wp, which is a putative heme-binding stress-related protein	Ortholog(s) have heme binding activity	Predicted heme-binding stress-related protein; Tn mutation affects filamentous growth; induced during chlamydospore formation in C. albicans and C. dubliniensis; Spider biofilm induced
CPAR2_105080	6040.13	-0.295785	0.160726	-1.8403	0.0657237	0.150168	8711.72	7997.69	9774.75	7457.83	5722.91	5739.94	8795.85	7378.01	7905.24	5990.11	4400.3	4099.88	8698.9	7425.28	5921.56	7548.6	4845.94	3929.5	5182.49	3008.2	3880.18	6667.54	5082.45	3012.66	5932.42	3985.56	3988.11	CPAR2_105080	cpar1687	NA	BNI4	BNI4	orf19.4457	C1_03860C	Protein required for wild-type cell wall chitin in C. albicans	Ortholog(s) have role in asymmetric protein localization, barrier septum assembly, cellular response to biotic stimulus, cellular response to starvation and chitin biosynthetic process, more	Protein required for wild-type cell wall chitin distribution, morphology, hyphal growth; not essential; similar to S. cerevisiae Bni4p (targeting subunit for Glc7p phosphatase, involved in bud-neck localization of chitin synthase III)
CPAR2_105090	372.05	-0.822025	0.100671	-8.16543	3.20289e-16	1.43655e-14	220.137	217.345	278.523	192.263	272.857	446.438	190.073	233.184	372.041	510.658	279.944	341.187	730.999	435.975	357.095	488.638	323.005	344.502	629.787	359.532	331.632	542.392	320.466	425.556	564.63	264.075	372.409	CPAR2_105090	cpar1686	NA	NA	NA	orf19.1026.1	C1_03840W	Hypothetical protein	Ortholog of C. albicans SC5314 : orf19.1026.1, C. dubliniensis CD36 : Cd36_03580, Candida tenuis NRRL Y-1498 : CANTEDRAFT_106351 and Debaryomyces hansenii CBS767 : DEHA2A09548g	Ortholog of C. dubliniensis CD36 : Cd36_03580, C. parapsilosis CDC317 : CPAR2_105090, Candida tenuis NRRL Y-1498 : CANTEDRAFT_106351 and Debaryomyces hansenii CBS767 : DEHA2A09548g
CPAR2_105100	788.717	-0.108882	0.0886118	-1.22875	0.219167	0.368013	315.231	387.246	374.421	353.817	361.622	357.289	315.72	496.556	362.939	1108.75	1030.2	1289.83	780.237	770.384	1037.86	949.461	831.155	1007.65	949.442	994.902	944.047	890.76	857.679	1180.58	1053.3	898.968	1395.29	CPAR2_105100	cpar1685	NA	NA	CSL4	orf19.1026	C1_03830C	Homolog of S. cerevisiae CSL4	Ortholog(s) have role in exonucleolytic trimming to generate mature 3'-end of 5.8S rRNA from tricistronic rRNA transcript (SSU-rRNA, 5.8S rRNA and LSU-rRNA), more	Ortholog(s) have role in exonucleolytic trimming to generate mature 3'-end of 5.8S rRNA from tricistronic rRNA transcript (SSU-rRNA, 5.8S rRNA and LSU-rRNA), more
CPAR2_105110	1207.74	-0.83233	0.188986	-4.40418	1.06186e-05	0.000101097	1558.12	1316.82	2748.61	1161	809.091	1498.78	1636.14	1251.65	2329.95	1228.17	769.479	528.85	2272.33	1493.81	797.02	1681.94	646.927	622.241	1238.24	369.696	668.643	1271.77	733.99	415.701	1953.14	1008.4	598.496	CPAR2_105110	cpar1684	PDR16	PDR16	PDR16	orf19.1027	C1_03820W	Phosphatidylinositol transfer protein	Phosphatidylinositol transfer protein; expression increased in fluconazole and voriconazole resistant strains	Phosphatidylinositol transfer protein; induction correlates with CDR1, CDR2 overexpression/azole resistance; fluphenazine, 17-beta-estradiol, ethynyl estradiol, NO induced; farnesol-downregulated in biofilm; rat catheter biofilm induced
CPAR2_105120	1072.03	-0.0795556	0.124827	-0.637327	0.523912	0.665657	1757.06	1545.31	1526.51	1348.35	1614.8	1289.19	1537.59	1533.35	1687.79	1125.44	908.099	1190.46	622.937	600.347	774.075	726.607	629.996	995.887	610.389	666.016	854.363	792.46	613.921	1038.58	951.642	918.844	1084.92	CPAR2_105120	cpar1683	NA	NA	YMR210W	orf19.1890	C2_07410W	S. cerevisiae homolog YMR210W has role in medium-chain fatty acid biosynthetic process	Ortholog(s) have role in medium-chain fatty acid biosynthetic process	Ortholog(s) have role in medium-chain fatty acid biosynthetic process
CPAR2_105130	10333.2	-0.0228282	0.0973076	-0.234598	0.814521	0.885973	11500.7	10466.6	12452.2	11790	11680.6	12491.9	11949.3	10605.6	11868.4	10123.1	8276.47	7559.15	10127.7	10629.1	10152.5	8998.73	9735.05	10410.5	10919.9	13008.7	8141.07	11662.1	10853.9	10499.1	8394.39	7555.01	7145.53	CPAR2_105130	cpar1682	NA	2020-04-01	PEP4	orf19.1891	C2_07400C	Vacuolar aspartic proteinase	Ortholog(s) have endopeptidase activity, role in cellular response to starvation, microautophagy, proteolysis involved in cellular protein catabolic process and mitochondrion localization	Vacuolar aspartic proteinase; transcript equivalent in yeast-form and mycelial cells but is elevated at lower growth temperatures; upregulated iby human neutrophils; protein enriched in stationary phase; Spider biofilm induced
CPAR2_105140	2352.99	0.248718	0.122023	2.03828	0.0415216	0.106895	3934.06	4002.53	3591.08	3702.36	4550.17	2967.06	3969.23	4729.25	3162.14	1665.06	1865.19	809.349	1383.94	1682.54	2132.65	1414.9	1797.33	1499.13	1654.94	1994.42	1686.15	1521.97	1737.73	1532.05	1507.63	1772.83	1265	CPAR2_105140	cpar1681	NA	NA	NA	orf19.1893	C2_07390C	Hypothetical protein	Ortholog of C. albicans SC5314 : orf19.1893, C. dubliniensis CD36 : Cd36_21660, Candida tenuis NRRL Y-1498 : CANTEDRAFT_91809 and Debaryomyces hansenii CBS767 : DEHA2C08052g	Protein of unknown function; Spider biofilm repressed
CPAR2_105150	1580.28	0.302057	0.151711	1.99101	0.0464801	0.116069	1095.01	1715.05	1151.95	980.413	1263.58	677.997	1174.61	1847.12	1124.86	1759.63	2238.45	2356.84	1230.75	1411.37	1980.91	1467.32	1504.76	2047.35	1217.9	2933.47	1868.28	1414.69	1717.16	1555.48	1411.09	1212.18	2309.37	CPAR2_105150	cpar1680	NA	NA	NA	orf19.5203	C1_04350C	Hap43p-induced gene in C. albicans	Ortholog of C. albicans SC5314 : orf19.5203, C. dubliniensis CD36 : Cd36_04100, Debaryomyces hansenii CBS767 : DEHA2D13200g and Pichia stipitis Pignal : PICST_32772	Protein of unknown function; Hap43-induced gene
CPAR2_105160	9236.82	0.576499	0.197244	2.92277	0.00346935	0.0146776	12414.3	12806	7913.47	14172.6	17035.9	11357.4	13259.9	12058.5	9304.69	3723.69	5008.73	7133.28	4068.6	8354.09	7766.35	2894.62	5706.67	10273.3	9195.83	13477.4	13933.7	7404.78	9556.16	10698.7	4975.23	8070.52	6829.62	CPAR2_105160	cpar1679.1	NA	NA	NA	orf19.5201.1	C1_04360C	Hypothetical protein	Has domain(s) with predicted enzyme inhibitor activity, role in negative regulation of nucleotide metabolic process and mitochondrion localization	Has domain(s) with predicted enzyme inhibitor activity, role in negative regulation of nucleotide metabolic process and mitochondrion localization
CPAR2_105170	1316.79	-0.0684861	0.136111	-0.503163	0.61485	0.743098	1886.3	1818.59	1984.23	1780	1744.98	1511.69	2123.86	1667.75	2297.73	1328.73	1179.2	1128.86	776.164	961.244	970.84	889.966	804.513	1200.94	896.322	764.924	1255.55	1077.88	830.608	818.691	1438.61	1428.52	986.648	CPAR2_105170	cpar1679	NA	NA	RSM18	orf19.5201	C1_04370C	Hypothetical protein	Ortholog(s) have structural constituent of ribosome activity and mitochondrial small ribosomal subunit localization	Ortholog(s) have structural constituent of ribosome activity and mitochondrial small ribosomal subunit localization
CPAR2_105180	1703.42	0.240642	0.13683	1.7587	0.0786292	0.170721	2923.67	3312.64	2272.23	2864.92	3290.53	2402.34	2760.39	2916.31	2619.03	1019.63	1368.34	1782.71	593.757	811.23	1166.55	609.841	820.439	1554.95	1153.51	1103.33	1493.05	860.221	837.953	1594.97	1012.71	1289.1	1557.91	CPAR2_105180	cpar1678	NA	SIT4	SIT4	orf19.5200	C1_04380W	Serine/threonine protein phosphatase catalytic subunit	Ortholog(s) have protein serine/threonine phosphatase activity	Serine/threonine protein phosphatase catalytic subunit; has a role in cell wall maintenance, hyphal growth, and virulence in a mouse systemic infection model
CPAR2_105190	978.961	-0.7479	0.239382	-3.1243	0.00178227	0.00854803	313.312	428.242	402.138	189.102	307.223	198.228	227.704	477.104	384.849	2591.59	1663.31	1890.81	969.778	441.073	1482.41	2015.97	856.946	1081.32	930.68	522.784	1013.27	1332.19	670.653	1020.48	1805.4	1029.95	2185.44	CPAR2_105190	cpar1677	NA	NOP4	NOP4	orf19.5198	C1_04390C	Putative nucleolar protein	Ortholog(s) have role in cellular response to drug and nucleolus localization	Putative nucleolar protein; Hap43-induced; mutation confers hypersensitivity to 5-fluorocytosine (5-FC), 5-fluorouracil (5-FU), and tubercidin (7-deazaadenosine); represses in core stress response
CPAR2_105200	423.655	-0.145943	0.111413	-1.30993	0.190221	0.332336	488.082	465.018	503.711	383.951	375.386	378.621	453.507	436.945	445.947	566.49	418.581	450.878	427.307	378.535	417.623	493.396	381.861	347.372	378.759	501.071	318.465	511.189	363.479	340.691	375.127	317.89	518.793	CPAR2_105200	cpar1676	NA	CHL4	CHL4	orf19.6851	C1_04570C	Protein described as having role in chromosome segregation	Ortholog(s) have structural molecule activity	Protein described as having role in chromosome segregation; RNA abundance regulated by tyrosol and cell density
CPAR2_105210	1497.98	-0.0149255	0.0431813	-0.345646	0.729608	0.825519	1585.81	1843.1	1671.37	1735.09	1782.34	1675.13	1684.86	1837.2	1585.46	1431.29	1404.36	1485.8	1390.27	1223.73	1330.77	1514.92	1462.05	1386.89	1401.64	1343.7	1383.33	1359.86	1377.63	1509.69	1178.37	1286.05	1574.79	CPAR2_105210	cpar1675	NA	VPS16	VPS16	orf19.6848	C1_04540C	Protein similar to S. cerevisiae Vps16p, which is involved in protein-vacuolar targeting	Ortholog(s) have phosphatidylinositol binding activity	Protein similar to S. cerevisiae Vps16p, which is involved in protein-vacuolar targeting; likely to be essential for growth, based on insertional mutagenesis; downregulated in biofilm or in azole-resistant strain that overexpresses MDR1
CPAR2_105220	340.406	0.287566	0.158649	1.81259	0.0698945	0.156867	317.696	379.211	269.45	390.162	382.512	352.098	350.855	322.371	334.004	236.918	265.126	241.016	288.363	341.385	261.188	169.514	267.576	288.098	371.868	712.203	462.576	374.255	374.536	335.096	388.488	407.659	306.743	CPAR2_105220	cpar1674	NA	ELC1	ELC1	orf19.6849	C1_04550W	Putative elongin C	Ortholog(s) have ubiquitin-protein ligase activity and role in global genome nucleotide-excision repair, protein ubiquitination involved in ubiquitin-dependent protein catabolic process	Putative elongin C; transcript regulated by Nrg1 and Mig1; regulated by Gcn2 and Gcn4
CPAR2_105230	918.966	0.118608	0.136579	0.868419	0.385165	0.5433	657.679	666.48	634.68	906.007	941.112	991.944	602.307	638.224	545.8	986.694	894.588	866.619	971.598	933.88	982.042	978.677	1191.32	988.596	1226.61	1552.91	812.86	917.688	1231.5	1146.14	795.968	837.784	912.381	CPAR2_105230	cpar1673	NA	NA	RMD5	orf19.6850	C1_04560W	Putative transcription factor with C3HC4 zinc finger DNA-binding motif	Ortholog(s) have ubiquitin-protein ligase activity	Putative transcription factor with C3HC4 zinc finger DNA-binding motif; mutants are viable
CPAR2_105240	780.104	-0.0859343	0.113941	-0.754198	0.45073	0.601078	979.842	1052.75	978.68	722.253	890.645	807.453	980.468	1135.62	1124.96	852.883	840.925	1020.86	471.284	539.044	651.662	642.795	577.796	796.246	534.911	543.527	697.137	657.327	576.933	706.289	757.129	645.798	877.589	CPAR2_105240	cpar1672	NA	NA	TRM44	orf19.6847	C1_04530C	Putative tRNA U44 2'-O-methyltransferase	Ortholog(s) have tRNA (uracil) methyltransferase activity, role in tRNA methylation and cytosol, nucleus localization	Putative tRNA U44 2'-O-methyltransferase; virulence-group-correlated expression; induced during oral infection; mutants have reduced ability to damage oral epithelial cells; early-stage flow model biofilm induced
CPAR2_105250	3504.7	0.0805276	0.0515139	1.56322	0.118001	0.232479	3059.53	3206.42	3101.98	3135.58	3185.47	3117.69	3142.72	3131.31	3069.67	3449.21	3541.95	3278.45	4186.05	4567.37	3749.57	3841.03	4079.42	3398.78	3312.15	3838.46	3480.55	3652.89	3846.63	3281.17	3626.94	4032.98	3312.83	CPAR2_105250	cpar1671	NA	PHO85	PHO85	orf19.6846	C1_04520C	Homolog of S. cerevisiae Pho85p, which is a cyclin-dependent kinase that regulates processes including transcription of PHO genes involved in phosphate metabolism	Ortholog(s) have cyclin-dependent protein serine/threonine kinase activity	Functional homolog of S. cerevisiae Pho85p, a cyclin-dependent kinase that regulates transcription of PHO genes involved in phosphate metabolism; necessary for geldanamycin-induced filamentation; gene has intron
CPAR2_105260	641.951	-0.103792	0.0768361	-1.35082	0.176753	0.314869	830.785	872.384	851.721	747.498	845.604	867.386	848.065	941.714	881.903	601.863	590.251	701.111	462.087	465.028	458.865	496.759	428.419	605.161	447.396	499.755	478.401	569.516	501.003	664.059	589.146	455.027	631.779	CPAR2_105260	cpar1670	NA	NA	NA	orf19.6845	C1_04510W	Putative transcription factor with bZIP DNA-binding motif	Ortholog of C. albicans SC5314 : orf19.6845, C. dubliniensis CD36 : Cd36_04250, Candida tenuis NRRL Y-1498 : CANTEDRAFT_113974 and Debaryomyces hansenii CBS767 : DEHA2D12958g	Putative transcription factor with bZIP DNA-binding motif; rat catheter biofilm induced
CPAR2_105270	6400.97	0.60618	0.337403	1.7966	0.0723985	0.160914	6274.42	4032.7	2141.71	10869.9	7051.17	9712.49	7055.71	3144.19	1797.49	2592.61	6177.19	7103.99	10977.3	10952.2	9490.18	3065.55	5122.8	4906.67	14989.8	14015.1	2979.66	2286.15	6016.37	5360.13	2945.57	3738.95	8026.2	CPAR2_105270	cpar1669	ICL1	ICL1	ICL1	orf19.6844	C1_04500W	Isocitrate lyase	Ortholog(s) have isocitrate lyase activity, role in glyoxylate cycle, pathogenesis and cytosol, peroxisome localization	Isocitrate lyase; glyoxylate cycle enzyme; required for virulence in mice; induced upon phagocytosis by macrophage; farnesol regulated; Pex5-dependent peroxisomal localization; stationary phase enriched; rat catheter, Spider biofilm induced
CPAR2_105280	2594.77	-0.374052	0.121609	-3.07586	0.00209898	0.00982006	633.641	577.531	665.048	540.477	486.365	595.454	626.879	637.77	611.723	3562.8	2658.08	3082.27	6791.59	4633.91	2922.48	4904.44	2741.67	2983.72	3874.61	2814.34	3114.86	4198.4	3376.88	2335.39	4301.96	3121.93	3264.56	CPAR2_105280	cpar1668	NA	NA	NA	orf19.6843	C1_04490W	Hypothetical protein	Ortholog(s) have role in CENP-A containing nucleosome assembly at centromere, chromatin silencing at centromere, mitotic sister chromatid segregation and nucleoplasm localization	Ortholog(s) have role in CENP-A containing nucleosome assembly at centromere, chromatin silencing at centromere, mitotic sister chromatid segregation and nucleoplasm localization
CPAR2_105290	2441.72	-0.0882969	0.0615264	-1.43511	0.151257	0.279217	3239.55	3946.41	3544.79	3459.66	3317.59	3281.58	3419.84	3594.4	3476.09	1937.61	1898.92	1906.55	2238.52	1997.28	1621.42	1955.61	1785.3	2235.58	2053.7	1962.88	1982.85	2066.93	1867.08	1935.1	1748.06	1540.27	1912.77	CPAR2_105290	cpar1667	NA	TUS1	TUS1	orf19.6842	C1_04480C	Putative guanine nucleotide exchange factor	Ortholog(s) have Rho guanyl-nucleotide exchange factor activity, role in fungal-type cell wall organization, signal transduction and cellular bud neck, incipient cellular bud site localization	Putative guanine nucleotide exchange factor; induced by Mnl1 under weak acid stress; Spider biofilm induced
CPAR2_105300	13267.3	-0.611554	0.0833636	-7.33599	2.20093e-13	7.56618e-12	15214.5	12647.7	26893.1	14793.9	12811.7	24800.6	13520.3	11454	25077.2	15122	9796.28	6508.36	16126.2	11741.5	10197.6	13352.2	12031	8069.05	15950.2	8780.54	9299.61	13154.6	10383.2	7846.3	15897.8	10046.6	6702.22	CPAR2_105300	cpar1666	NA	APE2	APE2	orf19.5197	C1_04400C	Neutral arginine-, alanine-, leucine-specific metallo-aminopeptidase	Ortholog(s) have metalloaminopeptidase activity, serine-type peptidase activity, role in peptide catabolic process and cell wall-bounded periplasmic space, cytosol, extracellular region, fungal-type cell wall, mitochondrion localization	Neutral arginine, alanine, leucine specific metallo-aminopeptidase; purified from cell wall/intracellular fractions; protein repressed during mating; Hog1, farnesol-induced; may be essential (UAU1 method); rat catheter biofilm repressed
CPAR2_105310	1253.18	0.234695	0.0796747	2.94567	0.00322254	0.0138167	1080.28	1093.47	929.092	1150.77	1204.28	1166.63	1109.5	972.069	1085.6	1056.34	1277.46	1029.55	1271.98	1395.41	1483.11	1021.77	1459.22	1331.67	1309.81	1721.6	1598.9	1101.48	1270.47	1416.4	1401.15	1775.19	1122.64	CPAR2_105310	cpar1665	NA	ESS1	ESS1	orf19.5196	C1_04410C	Putative prolyl isomerase (parvulin class)	Ortholog(s) have RNA polymerase II core binding, peptidyl-prolyl cis-trans isomerase activity	Prolyl isomerase (parvulin class); essential; involved in yeast-hyphal switching, Cph1p pathway; has inflexible linker between WW and isomerase domains, unlike human homolog; functional homolog of S. cerevisiae Ess1p
CPAR2_105320	2678.88	0.144517	0.0542762	2.66262	0.00775342	0.0288667	2765.23	2449.54	2454.29	2753.13	2620.93	2424.07	2759.84	2503	2585.67	2413.92	2630.36	2612.64	2726.72	3006.69	3004.88	2614.17	2869.65	3032.46	2501.34	2722.55	3066.77	2431.31	2526.14	2656.26	2685.5	3222.08	2290.59	CPAR2_105320	cpar1664	NA	URA6	URA6	orf19.5195	C1_04420C	S. cerevisiae homolog URA6 has uridylate kinase activity, adenylate kinase activity, has role in 'de novo' pyrimidine base biosynthetic process and localizes to cytoplasm, nucleus	Ortholog(s) have adenylate kinase activity, uridylate kinase activity, role in 'de novo' pyrimidine nucleobase biosynthetic process and cytosol, nucleus localization	Ortholog(s) have adenylate kinase activity, uridylate kinase activity, role in 'de novo' pyrimidine nucleobase biosynthetic process and cytosol, mitochondrion, nucleus localization
CPAR2_105330	2627.15	-0.0674233	0.0701362	-0.961321	0.336391	0.495424	2378.83	2296.26	2455.78	2395.21	2408.09	2738.24	2274.93	2159.72	2812.21	2564.68	2671.79	3030.08	2480.82	2291.18	2256.52	2481.47	2655.97	3173.17	2650.63	2485.43	3007.1	2966.4	2847.16	3497.83	2635.27	2777.53	2540.71	CPAR2_105330	cpar1663	NA	NA	YIR035C	orf19.5194.1	C1_04430C	Putative protein of unknown function	Ortholog(s) have cytosol, nucleus localization	Putative protein of unknown function; clade-associated gene expression
CPAR2_105340	41764.2	0.0852795	0.104252	0.818013	0.41335	0.569832	51100.5	61244.7	47896.7	50726	63497.5	40393.3	46422	62822.5	38289	25320.4	29484.5	33579.2	46629.5	47114.7	46487.5	40068.3	38402.9	34184.2	41068.5	32971.7	47766.3	30519	30837.1	32371	33528.2	41030.8	33878.4	CPAR2_105340	cpar1662	ATP1	ATP1	ATP1	orf19.6854	C1_04610W	Putative ATP synthase alpha subunit	Ortholog(s) have proton-transporting ATP synthase activity, rotational mechanism, proton-transporting ATPase activity, rotational mechanism activity and role in ATP synthesis coupled proton transport	ATP synthase alpha subunit; antigenic in human/mouse; at hyphal surface; ciclopirox, ketoconazole, flucytosine induced; Efg1, caspofungin repressed; may be essential; sumoylation target; stationary phase-enriched; Spider biofilm repressed
CPAR2_105350	1886.52	-0.135373	0.172116	-0.786521	0.431563	0.584455	1706.41	1716.19	2073.12	1308.05	1069.47	1158.87	1768.24	1624.62	2028	2689.04	2309.7	2045.08	2271.56	2326.76	2208.98	2154.54	1887.04	1493.91	1369.97	1187.63	2005.37	2109.75	1626.97	1175.44	2935.33	3036.34	1649.62	CPAR2_105350	cpar1661	NA	NA	NA	orf19.6853	C1_04600C	Hypothetical protein	Ortholog of C. albicans SC5314 : orf19.6853, C. dubliniensis CD36 : Cd36_04350, Candida tenuis NRRL Y-1498 : CANTEDRAFT_114893 and Debaryomyces hansenii CBS767 : DEHA2D13376g	Protein of unknown function; Spider biofilm repressed
CPAR2_105360	2210.25	-0.364368	0.220424	-1.65303	0.0983246	0.202395	2837.5	2899.49	4207.79	2991.35	2745.8	3930.27	3802.47	2719.77	6376.98	2402.62	1600.06	1919.9	613.395	1013.19	1581.46	998.739	1519.94	1609.02	1268.74	787.786	1447.88	1855.75	1265.58	1217.5	1885.21	1507.73	2670.89	CPAR2_105360	cpar1661.1	NA	NA	NA	orf19.6852.1	C1_04590W	Hypothetical protein	Ortholog of C. albicans SC5314 : orf19.6852.1, Lodderomyces elongisporus NRLL YB-4239 : LELG_04828, Debaryomyces hansenii CBS767 : DEHA2D13354g and Candida orthopsilosis Co 90-125 : CORT_0B06570	Protein of unknown function; Spider biofilm induced
CPAR2_105370	1415.66	0.263137	0.131536	2.00048	0.0454481	0.114037	1576.49	1449.25	1321.09	1908.01	1392.48	1437.44	1636.04	1240.92	1198.59	1221.19	1160.84	810.57	1776.97	1853.85	857.492	1155.04	1341.57	860.716	2134.06	2838.08	997.166	1291.99	1432.94	764.479	1578.39	2171.26	815.921	CPAR2_105370	cpar1660	NA	NA	RMD6	orf19.6852	C1_04580C	Homolog of S. cerevisiae RMD6	Ortholog of S. cerevisiae : RMD6, C. albicans SC5314 : orf19.6852, C. dubliniensis CD36 : Cd36_04330, Candida tenuis NRRL Y-1498 : CANTEDRAFT_94317 and Debaryomyces hansenii CBS767 : DEHA2D13442g	Ortholog of Rmd6 involved in S. cerevisiae sporulation; flow model biofilm induced
CPAR2_105380	625.453	-0.26878	0.183852	-1.46193	0.14376	0.269099	553.573	455.047	755.385	730.636	476.539	814.949	669.907	438.762	726.073	796.058	428.172	284.809	1021.83	602.655	418.933	866.889	648.798	427.732	893.571	1397.51	325.26	822.013	637.648	429.687	603.612	418.689	242.493	CPAR2_105380	cpar1659	NA	FMA1	NA	orf19.6837	C1_04450C	Protein similar to oxidoreductases	Has domain(s) with predicted oxidoreductase activity and role in metabolic process	Putative oxidoreductase; induced by ciclopirox olamine; upregulation correlates with clinical development of fluconazole resistance; Spider biofilm repressed
CPAR2_105390	1283.79	-0.0240164	0.0512181	-0.468905	0.639137	0.761737	1448.64	1325.27	1456.52	1348.46	1212.44	1259.09	1601.64	1406.85	1540.84	1286.77	1215.5	1102.59	1156.77	1154.92	1053.61	1350.93	1311.43	1232.65	1330.37	1300.39	1072.9	1427.72	1369.61	1240.04	1279.99	1172.96	1003.42	CPAR2_105390	cpar1658	NA	NA	LDH1	orf19.782	C1_04640W	Hypothetical protein	Ortholog(s) have serine hydrolase activity, triglyceride lipase activity, role in lipid homeostasis and lipid particle localization	Ortholog(s) have serine hydrolase activity, triglyceride lipase activity, role in lipid homeostasis and lipid particle localization
CPAR2_105400	3476.48	-0.175881	0.0791908	-2.22098	0.0263524	0.0756446	3950.36	4446.09	4616.11	4280.4	5135.12	4615.91	4017.21	4801.66	4731.48	2842.31	2653.53	3770.84	2499.63	2306.75	3140.89	2635.55	2613.42	3901.54	3560.95	2773.34	3598.93	2635.78	2349.72	3688.97	2437.48	2094.23	3766.84	CPAR2_105400	cpar1657	NA	NA	NEO1	orf19.783	C1_04630C	S. cerevisiae homolog NEO1 has role in retrograde vesicle-mediated transport, Golgi to ER, vacuole organization, endocytosis and localizes to Golgi membrane, endosome, COPI-coated vesicle	Ortholog(s) have role in endocytosis, retrograde vesicle-mediated transport, Golgi to ER, vacuole organization and COPI-coated vesicle, Golgi membrane, endosome localization	Ortholog(s) have role in endocytosis, retrograde vesicle-mediated transport, Golgi to ER, vacuole organization and COPI-coated vesicle, Golgi membrane, endosome localization
CPAR2_105410	1489.31	-0.342682	0.155092	-2.20953	0.0271377	0.0775112	1472.68	1393.35	1780.7	1293.88	923.802	1196.39	1573.69	1216.47	1512.94	1783.5	1308.23	1019.58	2731.77	2226.55	1544.12	2500.08	1388.32	966.218	1530.04	960.792	1012.44	1814.84	1590.88	825.366	2113.59	1514.15	1016.9	CPAR2_105410	cpar1656	NA	NA	NA	orf19.6855	C1_04620W	Hypothetical protein	Ortholog of C. albicans SC5314 : orf19.6855, C. dubliniensis CD36 : Cd36_04370, Candida tenuis NRRL Y-1498 : CANTEDRAFT_114891 and Debaryomyces hansenii CBS767 : DEHA2D13420g	Ortholog of C. dubliniensis CD36 : Cd36_04370, C. parapsilosis CDC317 : CPAR2_105410, Candida tenuis NRRL Y-1498 : CANTEDRAFT_114891 and Debaryomyces hansenii CBS767 : DEHA2D13420g
CPAR2_105420	649.573	0.490586	0.25933	1.89174	0.0585251	0.137948	713.788	779.076	446.149	826.341	832.692	531.861	478.09	579.489	257.6	480.788	362.674	299.545	693.115	964.678	431.865	409.772	511.078	343.732	1207.06	1992.79	487.436	551.913	651.208	590.324	673.261	1161.56	280.607	CPAR2_105420	cpar1655	LPG20	LPG20	YPL088W	orf19.771	C1_04740W	Aldo-keto reductase family protein	Aldo-keto reductase family protein; expression increased in fluconazole and voriconazole resistant strains	Aldo-keto reductase family protein; similar to aryl alcohol dehydrogenases; osmotic stress-induced, correlates with overexpression of MDR1 in fluconazole-resistant isolate; stationary phase enriched protein
CPAR2_105430	2871.07	-0.183622	0.0684018	-2.68446	0.00726475	0.0274388	3709.65	3659.43	3584.51	3141.95	3388.53	3644.96	3466.29	3599.77	4372.95	3136.03	2551.77	2324.66	2606.26	2207.45	2249.66	2842.57	2258.36	2005.79	2846.36	2868.02	1949.44	2881.11	2725.69	2006.69	2883.91	2454.25	2152.96	CPAR2_105430	cpar1654	NA	LYS21	LYS21	orf19.772	C1_04730C	Putative homocitrate synthase of lysine biosynthesis	Ortholog(s) have homocitrate synthase activity, role in lysine biosynthetic process via aminoadipic acid and cytosol, nucleus localization	Homocitrate synthase; lysine biosynthesis; expression increased in a fluconazole-resistant isolate; colony morphology-related gene regulation by Ssn6; ketoconazole-repressed; regulated by Gcn2, Gcn4, Hap43
CPAR2_105440	1677.33	0.0572633	0.194249	0.294793	0.768152	0.855473	1979.69	2624.81	1953.76	1817.04	2448.99	1602.55	2315.52	2666.02	2510.45	1098.71	1569.28	3416.19	598.88	818.5	1048.02	857.126	809.331	2050.94	1024.13	851.756	2008.31	1194.04	995.343	1851.61	965.341	1048.57	3162.89	CPAR2_105440	cpar1654.1	NA	NA	NA	orf19.772.1	C1_04720W	Hypothetical protein	Ortholog of C. albicans SC5314 : orf19.772.1, Lodderomyces elongisporus NRLL YB-4239 : LELG_01504, Pichia stipitis Pignal : psti_CGOB_00118 and Candida orthopsilosis Co 90-125 : CORT_0B06660	Ortholog of C. parapsilosis CDC317 : CPAR2_105440, Lodderomyces elongisporus NRLL YB-4239 : LELG_01504, Pichia stipitis Pignal : psti_CGOB_00118 and Candida orthopsilosis Co 90-125 : CORT_0B06660
CPAR2_105450	320.57	0.0644347	0.297906	0.216292	0.82876	0.895918	402.078	535.827	352.073	245.487	391.089	221.007	418.367	585.05	416.053	315.569	420.746	766.683	63.3243	76.5023	279.362	149.323	138.051	397.939	166.436	104.752	367.781	143.862	152.893	347.646	269.98	265.011	662.499	CPAR2_105450	cpar1653	NA	NA	RSA3	orf19.773	C1_04710C	Putative homolog of S. cerevisiae Rsa3p, which is a nucleolar protein involved in maturation of pre-60S ribosomal particles that interacts with Dbp6p	Ortholog(s) have role in ribosomal large subunit assembly and nucleolus, preribosome, large subunit precursor localization	Protein similar to S. cerevisiae Rsa3 predicted nucleolar protein involved in maturation of pre-60S ribosomal particles; rat catheter and Spider biofilm induced
CPAR2_105460	2972.6	0.338049	0.20109	1.68109	0.092746	0.193831	3180.83	3849.74	2711.03	2953.27	3977.83	2282.2	2870.34	3636.29	2831.29	2069.35	3105.92	5936.76	602.527	1564.16	3428.47	1095.04	1987.19	4699.7	1940.55	1867.28	5052.53	1776.96	2008.8	4811.02	2064.57	2307.84	5648.81	CPAR2_105460	cpar1652	NA	NA	NA	orf19.775	C1_04700C	Hypothetical protein	Ortholog of C. albicans SC5314 : orf19.775, C. dubliniensis CD36 : Cd36_04450, Debaryomyces hansenii CBS767 : DEHA2D07128g and Pichia stipitis Pignal : PICST_80203	Ortholog of C. dubliniensis CD36 : Cd36_04450, C. parapsilosis CDC317 : CPAR2_105460, Debaryomyces hansenii CBS767 : DEHA2D07128g and Pichia stipitis Pignal : PICST_80203
CPAR2_105470	174.926	-0.046303	0.150036	-0.308612	0.757617	0.847145	108.034	134.94	164.298	119.831	109.381	154.286	121.404	129.049	104.036	193.163	217.406	170.426	114.699	201.357	349.363	175.956	194.181	208.065	180.294	150.332	272.34	216.031	189.991	182.7	191.656	165.859	203.935	CPAR2_105470	cpar1651	NA	NA	REC8	orf19.776	C1_04690C	S. cerevisiae homolog REC8 has role in synaptonemal complex assembly, meiotic sister chromatid cohesion, protein localization to chromosome, centromeric region, reciprocal meiotic recombination	Ortholog(s) have role in meiotic sister chromatid cohesion, protein localization to chromosome, centromeric region, reciprocal meiotic recombination, synaptonemal complex assembly	Ortholog(s) have role in meiotic sister chromatid cohesion, protein localization to chromosome, centromeric region, reciprocal meiotic recombination, synaptonemal complex assembly
CPAR2_105480	832.383	-0.0579689	0.284246	-0.203939	0.838401	0.901982	549.942	417.309	570.077	850.706	583.78	1000.56	669.58	460.958	391.544	739.787	400.233	258.732	1666.32	1052.89	798.741	896.063	878.328	732.749	2033.34	2626.69	682.57	891.778	958.518	782.677	724.224	526.683	329.566	CPAR2_105480	cpar1650	NA	NA	NA	orf19.6838	C1_04460C	Putative protein of unknown function	Protein of unknown function; expression increased in fluconazole and voriconazole resistant strains	Putative protein of unknown function, transcript upregulated in clinical isolates from HIV+ patients with oral candidiasis; Spider biofilm induced
CPAR2_105490	1252.69	-0.173367	0.0842498	-2.05778	0.0396115	0.103462	1687.03	1423.82	1582.64	1596.56	1478.77	1740.2	1441.38	1671.04	1484.09	1138.1	979.84	1202.99	1487.14	1274.25	995.507	1175.78	960.566	969.721	1342.44	1104.7	885.26	1170.1	1045.81	838.11	1094.5	881.271	1171.05	CPAR2_105490	cpar1649	NA	SYG1	SYG1	orf19.768	C1_04760C	S. cerevisiae homolog SYG1 has role in signal transduction and localizes to plasma membrane, mitochondrion	Ortholog(s) have role in signal transduction and Golgi apparatus, endoplasmic reticulum, mitochondrion, plasma membrane localization	Ortholog(s) have role in signal transduction and Golgi apparatus, endoplasmic reticulum, mitochondrion, plasma membrane localization
CPAR2_105500	32407.2	0.302282	0.115951	2.60698	0.0091345	0.0328785	34638.2	38625.6	29800.4	36226.1	43307.4	33100.1	38171.8	39225.8	35782.8	26218.6	27450.7	19991.2	22126	29667.9	35570.6	26186.8	36341.4	37645.4	26892.1	40121.5	42747.4	27029.1	33383.5	37235.2	23387.1	30746.5	23376.1	CPAR2_105500	cpar1648	NA	PIL1	LSP1	orf19.778	C1_04680W	Putative eisosome component with a predicted role in endocytosis	Ortholog(s) have lipid binding activity, role in endocytosis, negative regulation of protein kinase activity, response to heat and cytosol, eisosome, mitochondrial outer membrane, plasma membrane localization	Eisosome component; predicted role in endocytosis; echinocandin-binding protein; localizes to cell surface of hyphae, but not yeast-form cells; Hap43, YNB biofilm induced; rat catheter biofilm repressed
CPAR2_105510	2289.56	0.018433	0.0641728	0.28724	0.773929	0.858907	2591.71	2559.81	2379.37	2630.13	2336.25	2347.04	2768.72	2283.26	2574.36	2165	2123.23	2365.79	2292.11	2176.37	1802.35	2080.11	1961.09	2170.15	2235.53	2161.89	2011.71	2222.26	2341.84	2053.06	2265.99	2149.56	2769.44	CPAR2_105510	cpar1647	NA	HAT1	HAT1	orf19.779	C1_04670W	S. cerevisiae homolog HAT1 has histone binding, histone acetyltransferase activity, has role in histone acetylation, chromatin silencing at telomere and localizes to histone acetyltransferase complex, cytoplasm	Ortholog(s) have histone acetyltransferase activity, histone binding activity	Hat1-Hat2 histone acetyltransferase complex subunit; involved in DNA damage repair and morphogenesis; mutations cause constitutive pseudohyphal growth, white to opaque switch, caspofungin sensitivity; rat catheter, Spider biofilm repressed
CPAR2_105520	5048.47	0.782278	0.353821	2.21094	0.02704	0.0772707	6953.24	20757.7	2291.27	8812.5	16932.6	2057.87	6844.61	14731.2	1584.74	1743.19	1168.82	1290.76	3836.36	6280.82	5948.06	1735.23	2528.8	2603.93	2702.72	5244.12	3156.67	3053.68	3574.06	2589.92	2527.95	4158.14	1199.81	CPAR2_105520	cpar1646	NA	DUR1,2	DUR1,2	orf19.780	C1_04660W	Putative urea amidolyase	Ortholog(s) have allophanate hydrolase activity, urea carboxylase activity, role in cellular response to alkalinity, nitrogen utilization, pathogenesis, urea catabolic process and cytoplasm localization	Urea amidolyase; hydrolyzes urea to CO2; use of urea as N source and for hyphal switch in macrophage; regulated by Nrg1/Hap43; required for virulence; promotes mouse kidney and brain colonization; rat catheter and flow model biofilm induced
CPAR2_105530	35.3464	1.44945	0.524864	2.76158	0.00575223	0.0226034	9.82	100.994	5.66359	36.7345	77.9651	11.8177	7.41006	53.6315	0	9.21281	14.3124	2.63056	30.7586	84.5164	137.883	11.2343	24.1187	22.3537	7.35277	100.854	33.6961	19.7751	39.1802	32.9684	20.4931	36.5087	22.4664	CPAR2_105530	cpar1645	NA	DUR3	DUR3	orf19.781	C1_04650W	Putative major urea transporter	Ortholog(s) have putrescine transmembrane transporter activity, spermidine transmembrane transporter activity, urea transmembrane transporter activity and role in putrescine transport, spermidine transport, urea transport	High affinity spermidine transporter; expression is induced by urea; fungal-specific (no human or murine homolog); not required for virulence in a mouse intravenous model
CPAR2_105540	1116.11	0.328316	0.164994	1.98987	0.0466055	0.116079	344.6	617.556	406.636	580.201	745.132	498.911	390.27	656.682	347.321	1019.77	1157.73	1323.71	1345.15	1663.89	1863.98	1258.21	1596.81	1383.48	1352.95	2436.3	1226.68	1357.19	1852.16	1554.27	853.879	1029.82	1271.75	CPAR2_105540	cpar1644	NA	NA	NA	NA	NA	Hypothetical protein	Has domain(s) with predicted catalytic activity, sulfuric ester hydrolase activity and role in metabolic process	NA
CPAR2_105550	4493	-0.855065	0.232162	-3.68306	0.000230455	0.00150005	10324.9	9830.16	18178.5	7283.35	6451.05	12172.9	9560.22	7862.94	18632.5	1987.49	1306.67	1657.57	1110.03	912.424	667.664	1070.04	763.765	889.417	1926.38	484.63	784.502	1429.77	555.147	570.523	1826.68	1129.93	1941.88	CPAR2_105550	cpar1643	NA	ERG3	ERG3	orf19.767	C1_04770C	Putative C-5 sterol desaturase	Ortholog(s) have C-5 sterol desaturase activity	C-5 sterol desaturase; introduces C-5(6) double bond into episterol; some clinical isolates show increased azole resistance and defects in hyphal growth and virulence; Efg1p-repressed; fluconazole-induced
CPAR2_105560	1920.36	-0.335613	0.0598968	-5.60319	2.10438e-08	3.70591e-07	1601.4	1873.8	2183.58	1583.34	1977.87	2127.28	1646.29	2084.33	2141.09	2524.78	1952.83	2097.1	1678.67	1292.08	1685.35	2048.87	1941.59	2265.66	1975.72	1348.09	2031.17	2146.49	1767.28	2328.62	1881.59	1717.4	1947.39	CPAR2_105560	cpar1642	NA	NA	SCY1	orf19.764	C1_04780C	S. cerevisiae homolog SCY1 localizes to clathrin-coated vesicle	Ortholog(s) have clathrin-coated vesicle, cytoplasm localization	Ortholog(s) have clathrin-coated vesicle, cytoplasm localization
CPAR2_105570	1021.96	-0.137944	0.0930882	-1.48186	0.138376	0.261322	239.769	266.25	408.875	286.346	309.944	284.286	207.16	322.776	270.827	1450.3	1256.75	1276.46	1297.8	1256.24	1264.39	1343.3	1262.39	1503.12	1349.22	1764.67	1524.8	1582.11	1399.73	1376.19	1486.84	1350.81	1251.53	CPAR2_105570	cpar1641	NA	NA	CBC2	orf19.763	C1_04790W	S. cerevisiae homolog CBC2 has RNA cap binding, has role in nuclear mRNA splicing, via spliceosome and localizes to nuclear cap binding complex, commitment complex	Ortholog(s) have RNA cap binding activity, role in mRNA splicing, via spliceosome and commitment complex, cytosol, nuclear cap binding complex, spindle localization	Small subunit of the heterodimeric cap binding complex; component of the spliceosomal commitment complex; Spider biofilm repressed
CPAR2_105580	305.021	-0.376966	0.0881821	-4.27486	1.91256e-05	0.000173186	411.29	357.766	534.175	441.647	444.95	763.19	407.405	451.422	571.639	277.112	256.451	189.427	191.826	172.832	161.482	273.153	251.431	204.283	274.462	160.447	173.931	261.464	256.251	192.504	231.142	165.078	158.801	CPAR2_105580	cpar1640	NA	NA	NA	orf19.762	C1_04800C	Hypothetical protein	Has domain(s) with predicted hydrolase activity	Ortholog of C. parapsilosis CDC317 : CPAR2_105580, C. dubliniensis CD36 : Cd36_04550, Lodderomyces elongisporus NRLL YB-4239 : LELG_03202 and Candida orthopsilosis Co 90-125 : CORT_0B06800
CPAR2_105590	1836.5	0.142939	0.056893	2.51242	0.0119906	0.0406924	1467.63	1693.47	1483.11	1631.96	1891.56	1436.15	1397.73	1892.34	1464.88	1922.76	2340.7	2175.24	1517.78	1656.62	2074.99	1776.26	2165.07	2163.21	1780.17	2007.78	2149	1623.15	1938.56	2361.56	1681.35	1692.24	2200.26	CPAR2_105590	cpar1639	NA	TCO89	TCO89	orf19.761	C1_04810W	Putative homolog of S. cerevisiae Tco89p, which is a component of the TOR C1 complex that is involved in the regulation of growth and cell wall integrity	Ortholog(s) have role in cellular response to lithium ion, fungal-type cell wall organization, glycerol metabolic process, regulation of cell growth, response to salt stress	Putative homolog of S. cerevisiae Tco89p, which is a component of the TOR C1 complex that is involved in the regulation of growth and cell wall integrity; heterozygous null mutant displays sensitivity to rapamycin
CPAR2_105600	390.097	-0.10866	0.132849	-0.817919	0.413404	0.569832	348.697	268.171	368.126	261.985	204.356	276.723	366.784	265.563	374.118	610.24	447.187	308.894	390.57	485.561	461.415	440.762	360.722	295.57	369.946	420.668	508.749	447.439	342.485	253.178	585.228	590.467	479.012	CPAR2_105600	cpar1638.1	NA	NA	RTC6	orf19.760	C1_04820C	Hypothetical protein	Ortholog(s) have role in ribosome biogenesis and mitochondrion localization	Ortholog(s) have role in ribosome biogenesis and mitochondrion localization
CPAR2_105610	8362.01	-0.0663714	0.0773614	-0.857939	0.390926	0.548596	9843.63	10690	11119.4	9702.17	10087	9895.27	9450.45	10743.6	10322.1	5901.84	6338.18	6847.62	8920.92	8800.49	7535.32	7230.16	6924.26	8556.81	8740.74	6831.23	9450.93	7263.17	7265.54	7118.16	6616.75	7102.63	6476.04	CPAR2_105610	cpar1638	NA	SEC21	SEC21	orf19.759	C1_04830W	S. cerevisiae homolog SEC21 has role in retrograde vesicle-mediated transport, Golgi to ER, ER to Golgi vesicle-mediated transport and localizes to COPI vesicle coat, endosome	Ortholog(s) have role in ER to Golgi vesicle-mediated transport, retrograde vesicle-mediated transport, Golgi to ER and COPI vesicle coat, cytosol, endosome localization	Ortholog(s) have role in ER to Golgi vesicle-mediated transport, retrograde vesicle-mediated transport, Golgi to ER and COPI vesicle coat, cytosol, endosome localization
CPAR2_105620	834.599	0.0670898	0.0714837	0.938533	0.347971	0.506259	738.867	762.042	708.372	630.876	632.975	604.694	639.948	803.94	674.106	951.748	1022.72	1007.94	945.588	986.104	912.512	962.073	919.189	869.407	684.105	905.325	891.047	843.64	809.444	845.232	904.587	985.003	892.682	CPAR2_105620	cpar1637	NA	NA	MRL1	orf19.758	C1_04840C	Hypothetical protein	Ortholog(s) have signal sequence binding activity, role in vacuolar transport and Golgi apparatus, late endosome localization	Ortholog(s) have signal sequence binding activity, role in vacuolar transport and late endosome localization
CPAR2_105630	2329.57	0.0332007	0.0472693	0.702374	0.482446	0.629196	2806.03	3104.59	2838.68	2873.47	2869.45	3086.85	2628.06	3078.41	2736.16	2125.64	2221.76	1985.05	1814.76	1949.81	1850.5	1821.25	2084.02	2167.39	1944.11	2019.63	2046.15	2268.07	2139.37	2155.92	1992.08	2214.31	2076.99	CPAR2_105630	cpar1636	NA	NA	YPR089W	orf19.757	C1_04860W	Homolog of S. cerevisiae YPR089W	Ortholog(s) have Golgi apparatus localization	Ortholog of S. cerevisiae : YPR089W, C. glabrata CBS138 : CAGL0K08008g, C. dubliniensis CD36 : Cd36_04600, C. parapsilosis CDC317 : CPAR2_105630 and Candida tenuis NRRL Y-1498 : CANTEDRAFT_129373
CPAR2_105640	572.832	-0.449173	0.138967	-3.23223	0.00122828	0.00625139	516.103	969.469	804.59	403.405	709.648	705.528	491.169	909.542	1091.54	566.712	495.987	470.954	518.669	415.953	378.887	765.589	662.45	557.523	402.57	316.608	566.681	588.535	508.674	467.025	424.853	347.55	410.262	CPAR2_105640	cpar1635	SAP7	SAP7	NA	orf19.756	C1_04870W	Member of the secreted aspartyl proteinase family	Putative aspartic-type endopeptidase; expression increased in fluconazole and voriconazole resistant strains	Pepstatin A-insensitive secreted aspartyl protease; self-processing; expressed in human oral infection; Ssn6p-regulated; role in murine intravenous infection; induced during, but not required for, murine vaginal infection; N-glycosylated
CPAR2_105650	334.567	0.0120639	0.213515	0.0565011	0.954943	0.974602	722.299	521.835	642.931	466.769	333.22	427.44	775.089	573.461	820.501	324.119	297.731	167.393	168.146	193.944	195.37	131.792	155.438	168.925	109.706	173.061	189.934	262.131	214.563	119.912	373.397	327.658	176.546	CPAR2_105650	cpar1634	NA	MRPL37	MRPL37	orf19.755	C1_04880C	Putative mitochondrial large subunit ribosomal protein	Ortholog(s) have structural constituent of ribosome activity and mitochondrial large ribosomal subunit localization	Putative mitochondrial large subunit ribosomal protein; shows colony morphology-related gene regulation by Ssn6p
CPAR2_105660	7371.41	-0.0704154	0.0894129	-0.787531	0.430971	0.583952	9332.13	8638.44	8678.42	6870.78	7033.54	7383.27	8044.71	8445.29	9418.65	7179.85	6733.31	6261.76	7181.87	7435.45	6427.47	7234.55	6602.67	6592.05	7176.91	5652.8	7599.17	7774.42	6992.17	5295.3	8275.05	9338.85	5429.12	CPAR2_105660	cpar1633	NA	YBN5	OLA1	orf19.754	C1_04890W	S. cerevisiae homolog OLA1 has ATPase activity and localizes to cytoplasm	Ortholog(s) have ATPase activity, role in negative regulation of G2/M transition of mitotic cell cycle and cytosol, nucleus localization	P-loop ATPase with similarity to human OLA1 and bacterial YchF; Spider biofilm repressed
CPAR2_105670	2098.29	0.106709	0.109777	0.97205	0.331026	0.490287	1427.37	1713.44	1449.53	1433.31	1852.44	1352.76	1365.2	1952.31	1192.37	2425.1	2721.36	2366.35	2504.74	2643	3257.48	2692.23	2926.39	2276.66	1673.6	1611.69	2170.68	2308.64	2475.22	2483.58	1937.98	2327.78	2112.54	CPAR2_105670	cpar1632	NA	MNN15	MNT4	orf19.753	C1_04900W	S. cerevisiae homolog MNT4 has alpha-1,3-mannosyltransferase activity and has role in protein O-linked glycosylation	Ortholog(s) have alpha-1,3-mannosyltransferase activity and role in protein O-linked glycosylation	Putative alpha-1,3-mannosyltransferase; predicted role in protein O-linked glycosylation; Spider biofilm induced
CPAR2_105680	463.092	-0.172695	0.222915	-0.774714	0.438509	0.59193	445.235	330.893	373.724	673.316	464.151	750.932	521.704	312.963	348.469	272.66	294.164	177.533	1093.06	509.317	512.132	345.011	350.568	185.085	1394.59	753.442	183.261	270.432	346.709	180.848	458.704	439.061	515.515	CPAR2_105680	cpar1631	NA	NA	NA	orf19.752	C1_04910C	Hypothetical protein	Ortholog(s) have cytosol, nucleus localization	Has domain(s) with predicted methyltransferase activity and role in metabolic process
CPAR2_105690	12980.3	-0.22716	0.232938	-0.975197	0.329463	0.489125	15319.5	14655.4	11725.6	12848.6	12175.6	14624.2	14658.9	10667.7	10811.2	23772.4	16278.1	4788.07	13173.1	11001.9	8144.22	12005.8	13364.5	4010.64	12653.4	6815.8	6185.93	24051.6	19319	8766.64	23742.8	17197.3	7709.67	CPAR2_105690	cpar1630	NA	HMX1	HMX1	orf19.6073	C1_00350C	Predicted heme oxygenase	Ortholog(s) have heme oxygenase (decyclizing) activity and role in cellular iron ion homeostasis, heme catabolic process, response to carbon monoxide, response to oxidative stress	Heme oxygenase; utilization of hemin iron; transcript induced by heat, low iron, or hemin; repressed by Efg1; induced by low iron; upregulated by Rim101 at pH 8; Hap43-induced; Spider and flow model biofilm induced
CPAR2_105700	2619.02	-0.391416	0.238585	-1.64058	0.100886	0.205384	3418.41	4457.59	4239.91	2455.51	2847.38	3292.09	3443.84	3128.91	3452.1	2672.83	1948.17	1255.33	3829.91	2957.03	2018.6	3776.58	2592.33	886.495	1741.97	841.466	1219.8	3315.57	3172.23	884.647	3456.99	2263.96	1143.98	CPAR2_105700	cpar1629	NA	CDC13	NA	orf19.6072	C1_00360W	Protein with similarity to S. cerevisiae Cdc13p, which is involved in telomere maintenance	Ortholog(s) have role in telomere maintenance via telomere lengthening and nuclear chromosome, telomeric region localization	Essential protein with similarity to S. cerevisiae Cdc13p, involved in telomere maintenance
CPAR2_105710	1051.96	-1.05576	0.207422	-5.08989	3.5827e-07	4.93244e-06	1197.03	1469.5	2339.44	803.231	937.136	1663.02	1097.3	1081.14	1871.21	1176.06	460.526	877.132	2210.74	1191.15	775.903	1457.33	635.277	456.866	965.738	395.9	471.634	1561.22	729.713	384.365	1091.29	499.714	603.357	CPAR2_105710	cpar1628	NA	NA	NA	NA	NA	Hypothetical protein	Has domain(s) with predicted hydrolase activity	NA
CPAR2_105720	267.865	0.068815	0.11713	0.58751	0.556861	0.692278	242.944	376.923	225.357	244.706	346.377	222.37	236.406	358.971	273.225	298.414	307.899	353.806	163.915	177.101	260.945	216.511	197.854	270.528	182.083	285.013	336.745	236.174	246.851	304.189	253.053	226.637	387.348	CPAR2_105720	cpar1627	NA	NA	NA	orf19.6072.1	C1_00370W	Hypothetical protein	Ortholog of C. albicans SC5314 : orf19.6072.1, C. dubliniensis CD36 : Cd36_40990, Candida tenuis NRRL Y-1498 : CANTEDRAFT_101229 and Lodderomyces elongisporus NRLL YB-4239 : LELG_04694	Ortholog of C. parapsilosis CDC317 : CPAR2_105720, C. dubliniensis CD36 : Cd36_40990, Candida tenuis NRRL Y-1498 : CANTEDRAFT_101229 and Lodderomyces elongisporus NRLL YB-4239 : LELG_04694
CPAR2_105730	1580.69	0.0494539	0.104198	0.474616	0.635061	0.759178	2771.51	2598.67	2408.33	2059.96	2167.56	2075.67	2589.1	2591.64	2491.86	1404.12	1585.76	1046.55	982.504	1006.26	1097.94	1041.5	1133.87	1083.61	987.64	841.065	1141.04	1334.57	1239.36	1028.55	1280.27	1379.39	1310.35	CPAR2_105730	cpar1626	NA	NA	MDM20	orf19.6071	C1_00380C	S. cerevisiae homolog MDM20 has peptide alpha-N-acetyltransferase activity, has role in N-terminal peptidyl-methionine acetylation, cytoskeleton organization, mitochondrion inheritance and localizes to NatB complex	Ortholog(s) have peptide alpha-N-acetyltransferase activity, role in N-terminal peptidyl-methionine acetylation, cytoskeleton organization, mitochondrion inheritance and NatB complex localization	Ortholog(s) have peptide alpha-N-acetyltransferase activity, role in N-terminal peptidyl-methionine acetylation, cytoskeleton organization, mitochondrion inheritance and NatB complex localization
CPAR2_105740	12.0433	-1.76325	0.697066	-2.52953	0.0114214	0.0390999	5.09253	6.45705	31.3069	10.4522	13.8952	89.0113	2.60214	17.1669	67.6033	0.844633	1.75618	0	3.65892	2.79792	7.05926	1.75301	6.55994	15.1462	7.34519	0.886106	15.8128	0	0	6.18441	6.38981	1.8768	3.50944	CPAR2_105740	cpar1625	NA	NA	NA	NA	NA	Hypothetical protein	NA	NA
CPAR2_105750	14.734	-1.95519	0.448098	-4.36332	1.28104e-05	0.000120763	13.529	5.76119	30.7453	2.79736	0	44.2325	18.5388	4.64138	35.4442	24.5674	5.83708	0	32.3483	0	5.10035	27.8818	1.75981	4.43799	42.0461	14.4806	6.21506	20.7273	8.11858	0	35.3144	13.2927	0	CPAR2_105750	cpar4558	NA	NA	NA	NA	NA	Member of large gene family	Has domain(s) with predicted DNA binding activity	NA
CPAR2_105760	17490.3	3.25374	0.286066	11.3741	5.62975e-30	5.87644e-28	34681.9	47149.1	1156.41	34043.1	49220.1	3965.62	34491.5	44038.7	863.677	997.252	14985.9	12510.3	3915.94	15471.2	25525.8	1711.89	19783.3	18927.8	4115.28	9441.65	24175.2	1087.5	15488.7	20468.1	1796.91	16459.8	15764.3	CPAR2_105760	cpar4559	NA	ENA2	ENA2	orf19.6070	C1_00390W	Putative sodium transporter	Ortholog(s) have potassium-transporting ATPase activity, sodium-exporting ATPase activity, phosphorylative mechanism activity and role in calcium ion transmembrane transport, potassium ion transport, sodium ion transport	Putative sodium transporter; induced by ciclopirox olamine; alkaline induced by Rim101; repressed by high-level peroxide stress; induced in oral candidiasis clinical isolates; possibly essential gene; rat catheter and Spider biofilm induced
CPAR2_105770	826.929	-0.950801	0.122516	-7.7606	8.45298e-15	3.44174e-13	981.403	627.077	1719.37	953.976	515.655	1624.49	1049.32	489.292	1926.78	1288.31	746.547	405.677	1245.17	509.866	454.421	920.081	470.994	479.796	829.208	415.78	438.178	1000.75	454.939	368.613	1302.05	640.429	468.92	CPAR2_105770	cpar4560	NA	NA	ECM31	orf19.6057	C1_00510W	S. cerevisiae homolog ECM31 has 3-methyl-2-oxobutanoate hydroxymethyltransferase activity, has role in pantothenate biosynthetic process and localizes to mitochondrion	Ortholog(s) have 3-methyl-2-oxobutanoate hydroxymethyltransferase activity, role in pantothenate biosynthetic process and mitochondrion localization	Ortholog(s) have 3-methyl-2-oxobutanoate hydroxymethyltransferase activity, role in pantothenate biosynthetic process, respiratory chain complex IV assembly and mitochondrion localization
CPAR2_105780	2346.26	-0.249729	0.150647	-1.65772	0.0973747	0.201089	2532.41	2483.34	2382.48	2558.48	2618.95	2841.25	2555.14	2493.52	2931.83	2647.73	1942.77	2491.1	1531.66	1230.76	1485.74	1571.6	1400.28	2846.79	2821.59	2328.9	2518.36	3032.78	2066.86	2850.55	2556.64	2250.52	2377.02	CPAR2_105780	cpar4561	NA	GLO1	GLO1	orf19.6058	C1_00500C	Putative monomeric glyoxalase I	Ortholog(s) have lactoylglutathione lyase activity, zinc ion binding activity, role in glutathione metabolic process, methylglyoxal catabolic process to D-lactate and cytosol, nucleus localization	Putative monomeric glyoxalase I; oxidative stress-induced via Cap1; flow model and rat catheter biofilm repressed
CPAR2_105790	4482.84	-0.20719	0.1513	-1.3694	0.170874	0.306847	5753.87	4683.11	7793.36	6055.09	4764.65	8653.15	6510.94	4753.68	8828.31	4935.56	3392.06	2505.18	2435.08	2934.27	2806.32	2447.06	2611.21	3277.88	3489.25	5071.98	3947.58	5002.03	3598.95	3164.1	4102.15	3931.58	3588.26	CPAR2_105790	cpar4562	NA	TTR1	GRX2	orf19.6059	C1_00490C	Putative glutaredoxin	Ortholog(s) have disulfide oxidoreductase activity, glutathione peroxidase activity, glutathione transferase activity, role in cellular response to oxidative stress, pathogenesis and cytosol, mitochondrion localization	Putative glutaredoxin; described as a glutathione reductase; induced by human neutrophils and benomyl treatment; alkaline repressed; regulated by Gcn2 and Gcn4; required for virulence in mouse model; Spider biofilm induced
CPAR2_105800	2250.11	0.0393865	0.0751992	0.523761	0.600444	0.730019	3190.54	3303.72	3102.51	2722.41	2755.21	2617.87	2969.63	3198.7	3159.67	1697.14	1987.06	2327.08	1648.41	1859.43	1854.24	1589.81	1443.22	2264.58	1771.15	1666.91	2339.3	1782.12	1583.28	2083.63	1672.98	2057.82	2104.41	CPAR2_105800	cpar4563	NA	GCN20	GCN20	orf19.6060	C1_00480C	YEF3-subfamily ABC family protein, predicted not to be a transporter	Ortholog(s) have role in regulation of translational elongation and cytosolic ribosome localization	YEF3-subfamily ABC family protein, predicted not to be a transporter
CPAR2_105810	871.849	-0.17245	0.107951	-1.59748	0.110159	0.220353	882.44	882.439	799.379	905.202	1227.8	1009.36	746.81	955.069	881.394	764.624	730.371	966.989	747.454	533.476	950.095	696.648	688.357	1333.22	923.714	702.962	1203.56	762.451	640.465	1398.1	662.935	631.306	913.307	CPAR2_105810	cpar4564	NA	NA	FMP30	orf19.6061	C1_00470C	S. cerevisiae homolog FMP30 has role in N-acylethanolamine metabolic process, N-acylphosphatidylethanolamine metabolic process and localizes to mitochondrion	Ortholog(s) have role in N-acylethanolamine metabolic process, N-acylphosphatidylethanolamine metabolic process and integral to mitochondrial inner membrane localization	Ortholog(s) have role in N-acylethanolamine metabolic process, N-acylphosphatidylethanolamine metabolic process and integral to mitochondrial inner membrane localization
CPAR2_105820	1907.49	0.193933	0.0962877	2.0141	0.0439993	0.111278	422.663	315.562	340.897	385.808	392.996	339.63	426.152	271.362	382.038	2523.34	2545.49	3270.94	2227.34	2430.45	2511.21	2232.23	2473.59	3601.86	2063.84	3025.75	3194.5	2584.69	2583.46	2926.16	2556.08	3006.17	2467.99	CPAR2_105820	cpar4565	NA	NA	MGR2	orf19.6062	C1_00460W	Membrane-localized protein	Ortholog(s) have role in protein import into mitochondrial matrix and mitochondrial inner membrane presequence translocase complex, plasma membrane localization	Putative TIM23 translocase complex subunit; membrane-localized; Hap43-repressed
CPAR2_105830	1545.14	0.0851532	0.0779049	1.09304	0.274376	0.428857	1840.24	1565.3	1556.11	1573.79	1533.16	1619.53	1747	1539.86	1830.88	1494.02	1545.58	1052.04	1427.66	1684.65	1540.55	1476.55	1435.11	1355.44	1299.21	1522.08	1753.55	1483.66	1399.03	1434.67	1714.92	2032.94	1261.38	CPAR2_105830	cpar4566	NA	NA	AIM13	orf19.6062.3	C1_00450C	S. cerevisiae homolog AIM13 localizes to mitochondrion	Ortholog(s) have role in cristae formation and cytosol, extrinsic to mitochondrial inner membrane, mitochondrial crista junction, mitochondrial intermembrane space, nucleus localization	Mitochondrial protein; component of the mitochondrial inner membrane organizing system ; role in maintenance of crista junctions and inner membrane architecture; Spider biofilm repressed
CPAR2_105840	2346.83	-0.187109	0.0358327	-5.22175	1.77243e-07	2.62934e-06	2057.95	2052.62	2429.28	2191.35	1966.33	2605.32	2099.45	2006.78	2728.82	2417.01	2202.18	2124.66	2772.48	2489.82	2271.42	2411.34	2202.4	2218.88	2813.82	2335.83	2276.88	2574.68	2474.35	2197.57	2672.07	2507.77	2263.41	CPAR2_105840	cpar4806	NA	UBP6	UBP6	orf19.6063	C1_00440W	Putative ubiquitin-specific protease of the 26S proteasome	Ortholog(s) have ubiquitin-specific protease activity, role in protein deubiquitination and nucleoplasm, proteasome regulatory particle localization	Putative ubiquitin-specific protease of the 26S proteasome; oxidative stress-induced via Cap1p
CPAR2_105850	1084.88	0.228415	0.126542	1.80505	0.0710669	0.158815	1239.41	1303.23	930.883	1516.04	1651.4	1347.66	1125.9	1124.84	1013.13	678.26	901.656	1262.53	793.907	867.004	912.574	608.229	768.096	1180.48	1249.13	1277.39	1504.24	808.571	922.342	1242.82	781.651	982.698	1297.58	CPAR2_105850	cpar4807	NA	NA	ATG18	orf19.6064	C1_00430W	S. cerevisiae homolog ATG18 has phosphoinositide binding and has role in vacuolar protein processing, CVT pathway, macroautophagy, peroxisome degradation, piecemeal microautophagy of nucleus, late endosome to vacuole transport	Ortholog(s) have phosphatidylinositol binding, ubiquitin binding activity	Ortholog(s) have phosphatidylinositol binding, ubiquitin binding activity
CPAR2_105860	2084.01	-0.0971261	0.0590013	-1.64617	0.099729	0.203752	1680.78	1923.93	2099.68	2011.11	2255.97	2338.19	1868.4	1834.89	1810.45	2194.06	2188.87	1875.34	2200.02	2019.8	1992.84	1991.85	2124.39	2212.5	2515.98	2198.33	2249.14	2172.71	2017.52	2227.51	2109.05	2063.64	2091.44	CPAR2_105860	cpar4808	NA	RIC1	RIC1	orf19.6036	C1_00690W	Hypothetical protein	Ortholog(s) have guanyl-nucleotide exchange factor activity, role in intracellular protein transport, retrograde transport, endosome to Golgi and Golgi membrane, Ric1p-Rgp1p complex, guanyl-nucleotide exchange factor complex localization	Ortholog of S. cerevisiae Ric1 guanyl-nucleotide exchange factor; mutant is viable; rat catheter biofilm repressed
CPAR2_105870	1626.83	-0.00848714	0.139634	-0.0607811	0.951534	0.972777	1579.27	583.319	1517.79	1858.11	616.532	1688.18	1896.94	743.442	1729.48	1701.55	1744.85	1675.43	1986.29	1808.56	1292.07	1922.65	1593.6	1623.73	2159.32	2455.61	1401.06	2088.52	1887.94	1318.42	1931.24	1646.91	1473.55	CPAR2_105870	cpar4809	NA	NA	NA	orf19.6035	C1_00700W	Hypothetical protein	Ortholog of C. albicans SC5314 : orf19.6035, C. dubliniensis CD36 : Cd36_00630, Candida tenuis NRRL Y-1498 : CANTEDRAFT_99307 and Debaryomyces hansenii CBS767 : DEHA2D08778g	Protein of unknown function; repressed by nitric oxide
CPAR2_105880	6267.62	0.0625188	0.0840203	0.744091	0.456822	0.606104	9479.81	11049	9331.52	8192.16	8621.53	7617.9	9450.17	10192.1	8699.11	4175.34	4572.66	4500.31	5843.02	6461.82	4147.62	4482.43	4229.96	4349.79	5391.93	5356.5	4607.35	4716.08	5055.91	3314.42	5175.31	5254.52	4957.61	CPAR2_105880	cpar4810	NA	TUB2	TUB2	orf19.6034	C1_00710C	Beta-tubulin	Ortholog(s) have structural constituent of cytoskeleton activity	Beta-tubulin; functional homolog of ScTub2; overproduction makes S. cerevisiae inviable; has two introns; GlcNAc, hypha fluconazole-induced; slow growth, ectopic expression increases white-to opaque switch; rat catheter biofilm repressed
CPAR2_105890	862.074	0.253393	0.155639	1.62808	0.103508	0.20983	1213.72	929.22	1182.22	1020.69	811.573	956.124	1122.2	863.834	1067.25	1034.61	949.775	530.538	720.44	1626.23	536.342	922.281	1093.84	390.347	596.073	571.082	435.567	735.84	974.373	469.515	953.178	1035.41	533.725	CPAR2_105890	cpar4811	NA	ASM3	NA	orf19.6037	C1_00680W	Putative secreted acid sphingomyelin phosphodiesterase	Has domain(s) with predicted hydrolase activity	Putative secreted acid sphingomyelin phosphodiesterase; possible Kex2 substrate; transcript increased in an azole-resistant strain that overexpresses MDR1; flow model biofilm induced; F-12/CO2 early biofilm induced
CPAR2_105900	1632.11	0.0435474	0.069397	0.627511	0.530324	0.671058	1564.23	1938.55	1695.66	1416.55	1700.22	1595.8	1602	1774	1884.23	1382.73	1562.83	1773.7	1639.9	1750.12	2140.07	1375.83	1493.15	1738.19	1237.38	1443.45	2093.16	1333.71	1445.78	1668.51	1387.25	1612.82	1817.1	CPAR2_105900	cpar4812	NA	NA	SED5	orf19.6039	C1_00660C	S. cerevisiae homolog SED5 has SNAP receptor activity and has role in vesicle fusion with Golgi apparatus, intra-Golgi vesicle-mediated transport, ER to Golgi vesicle-mediated transport	Ortholog(s) have SNAP receptor activity, role in ER to Golgi vesicle-mediated transport, intra-Golgi vesicle-mediated transport, vesicle fusion with Golgi apparatus and SNARE complex, cis-Golgi network, integral to membrane localization	Ortholog(s) have SNAP receptor activity and role in ER to Golgi vesicle-mediated transport, Golgi organization, intra-Golgi vesicle-mediated transport, vesicle fusion with Golgi apparatus
CPAR2_105910	2493.88	0.127122	0.0486395	2.61355	0.00896075	0.0323749	2272.92	2647.49	2132.18	2350.18	2721.38	2638.74	2457.87	2605.44	2303.19	2281.24	2480.85	2750.54	2200.04	2439.27	2845.05	2015.95	2289.04	2734.18	2364.39	2816.37	2648.23	2192.56	2518.25	2991.07	2274.78	2649.1	2714.52	CPAR2_105910	cpar4813	NA	SNF7	SNF7	orf19.6040	C1_00650C	Protein involved in echinocandin, azole sensitivity in C. albicans	Ortholog(s) have role in cellular response to anoxia, cellular response to drug, cellular response to lithium ion and cellular response to pH, more	ESCRT III complex protein; role in proteolytic activation of Rim101 and Rim8 processing/activation; separable roles in RIM101 pathway and in transport from MVB to vacuole; involved in echinocandin and azole sensitivity
CPAR2_105920	2318.04	-0.179622	0.188542	-0.952692	0.340746	0.499674	4764.04	5693.09	4636.26	3174.61	4601.26	3047.44	4555.46	6289.33	5121.04	1738.64	1570.18	1796.28	606.18	602.835	1305.96	931.865	845.156	1312.98	806.17	663.086	1477.56	1077.6	683.601	1123.65	1393.51	1121.36	1647.81	CPAR2_105920	cpar4814	RPO41	RPO41	RPO41	orf19.6041	C1_00640C	Putative mitochondrial RNA polymerase	Mitochondrial RNA polymerase; role in enhancing DNA bending and melting to facilitate pre-initiation open complex formation	Putative mitochondrial RNA polymerase; repressed in core stress response; Spider biofilm induced
CPAR2_105930	1254.09	0.0266852	0.0477411	0.558957	0.576191	0.70894	1045.18	1175.48	1205.21	1044.21	1129.39	1110.28	1070.14	1188.05	1126.9	1127.74	1166.18	1349.03	1443.6	1393.95	1540.33	1155.81	1259.43	1389.84	1329.6	1408.22	1561.11	1125.47	1319.39	1215.61	1282.4	1410.83	1287.06	CPAR2_105930	cpar4815	NA	MOB2	MOB2	orf19.6044	C1_00620W	Mob1/phocein domain protein of RAM signaling network of cell wall integrity	Ortholog(s) have protein kinase activator activity	Mob1/phocein domain protein of RAM signaling network; cell wall integrity; role in cell separation, cortical actin polarization; required for hyphal growth; phosphorylated by Cdc28 on hyphal induction; activates Cbk1; mRNA binds She3
CPAR2_105940	4447.18	-0.000327966	0.0873502	-0.00375461	0.997004	0.998118	4126.7	4096.24	4262.68	3706.52	3392.82	3359.58	4312.21	3914.03	4147.53	5254.43	4734.2	3481.93	5921.28	5572.64	4119.82	6139.92	5183.4	3806.07	4408.83	5605.46	3478.09	5265.63	5342.74	3391.89	4610.29	4704.3	3734.62	CPAR2_105940	cpar4816	NA	NA	PSD1	orf19.6045	C1_00610W	Putative phosphatidylserine decarboxylase involved in phosphatidylethanolamine biosynthesis	Ortholog(s) have phosphatidylserine decarboxylase activity	Phosphatidylserine decarboxylase; involved in phosphatidylethanolamine synthesis; Spider biofilm repressed
CPAR2_105950	2193.26	-0.158598	0.0662897	-2.3925	0.0167341	0.0529647	3148.72	2947.2	3997.97	2796.35	2664.93	3403.36	3270.58	3052.89	4134.5	2071.63	1953.58	1244.74	1758.8	1837.06	1348.49	1870.9	1951.08	1427.96	1681.36	1436.79	1274.97	2150.06	1861.79	1302.4	1765.62	1649.19	1215	CPAR2_105950	cpar4817	APC1	APC1	APC1	orf19.6046	C1_00600W	Putative Anaphase-Promoting Complex/Cyclosome subunit	Ortholog(s) have ubiquitin-protein ligase activity	Putative Anaphase-Promoting Complex/Cyclosome subunit; essential for growth; periodic mRNA expression, peak at cell-cycle S/G2 phase
CPAR2_105960	9328.3	-0.420495	0.183136	-2.29609	0.021671	0.0651037	9874.31	9031.94	10494.7	7022.5	6594.79	9319.63	8743.56	8809.9	13107.5	9918.99	7668.67	5159.71	15226.4	12293.5	5852.41	14518	9239.63	5772.18	10535.4	5424.1	8226.32	12631.7	7798.83	4697.47	15115.7	15286.8	3499.62	CPAR2_105960	cpar4818	NA	RPS16A	RPS16A	orf19.2994.1	C1_03030W	Putative 40S ribosomal subunit	Ortholog(s) have role in maturation of SSU-rRNA from tricistronic rRNA transcript (SSU-rRNA, 5.8S rRNA, LSU-rRNA) and 90S preribosome, cytosol localization	Putative 40S ribosomal subunit; macrophage/pseudohyphal-induced after 16 h; Spider biofilm repressed
CPAR2_105970	15571.1	-0.393014	0.187647	-2.09443	0.0362214	0.0964056	17444.1	15549.8	18686	12087.2	10782.5	15877.7	14521	15372.4	20191.9	18177.3	13526.9	6669.65	27338.3	18992.2	11567.1	24559.7	15212.9	7911.32	15761	10248.7	11968	17617.5	12816.7	6944.13	27038.6	27415.5	6142.05	CPAR2_105970	cpar4819	NA	RPL13	RPL13A	orf19.2994	C1_03020C	Putative ribosomal subunit	Ortholog(s) have cell surface, cytosol localization	Putative ribosomal subunit; antigenic during murine infection; downregulated upon phagocytosis by murine macrophage; Spider biofilm repressed
CPAR2_105980	13310.7	-0.25552	0.17763	-1.4385	0.150293	0.277885	16668.2	12882.8	15297.6	10976.6	9799.19	12239	13244.1	13012.7	18118.6	15958.4	12037.8	6519.34	22084.9	16369.6	9312.31	19975.7	13564.6	6687.45	11617.9	10411.2	9469.92	15922.8	11204.6	5913.46	20402.7	24019.9	5676.59	CPAR2_105980	cpar4820	NA	RPP1A	RPP1A	orf19.2992	C1_03010W	Conserved acidic ribosomal protein, likely involved in regulation of translation elongation	Ortholog(s) have structural constituent of ribosome activity and cytosol, nucleus, ribosome localization	Conserved acidic ribosomal protein; likely role in regulation of translation elongation; interacts with Rpp2B; 1 of 4 similar C. albicans ribosomal proteins (Rpp1A, Rpp1Bp, Rpp2A, Rpp2B); Hap43-induced; Spider biofilm repressed
CPAR2_105990	1371.59	0.339862	0.143509	2.36823	0.0178732	0.0557663	1226.68	1138.35	974.36	1406.64	1151.92	977.419	1184.11	1120.37	709.669	1224.45	1196.32	1381.22	1699.97	1882.93	981.015	1598.39	1593.2	1196.14	1910.03	2774.95	1001.85	1563.38	1825.5	1190.24	1195.28	1823.59	1104.98	CPAR2_105990	cpar4821	NA	NA	NA	orf19.2988	C1_02970W	Biofilm-induced gene in C. albicans	Ortholog(s) have cytosol, nucleus localization	Predicted aminotransferase based on S. pombe ortholog SPBC660.12c; flow model biofilm induced
CPAR2_106000	5231.58	0.172647	0.170265	1.01399	0.310588	0.469821	4987.09	5922.23	4926.23	3612.19	4309.76	3324.06	6173.02	7147.72	4857.76	4561.94	6376.01	11216.2	4592.85	4784.55	4526.59	5011.43	5373.65	9479.22	2075.61	1880.3	3997.99	5350.83	6997.23	7021.35	3465.16	3650.87	5630.77	CPAR2_106000	cpar4822	XOG1	XOG1	EXG1	orf19.2990	C1_02990C	Predicted Exo-1,3-beta-glucanase	Ortholog(s) have cell adhesion molecule binding, glucan endo-1,6-beta-glucosidase activity, glucan exo-1,3-beta-glucosidase activity	Exo-1,3-beta-glucanase; 5 glycosyl hydrolase family member; affects sensitivity to chitin and glucan synthesis inhibitors; not required for yeast-to-hypha transition or for virulence in mice; Hap43-induced; Spider biofilm induced
CPAR2_106010	2540.38	-0.0755499	0.0559173	-1.3511	0.176663	0.314869	2597.88	2593.26	2688.94	2755.37	2998.24	3194.38	2342.9	2490.65	2788.1	2648.8	2364.55	2433.93	2301.61	2290.22	2576.82	2294.77	2534.03	2516.1	2583.01	2698.45	2429.6	2410.75	2242.49	2720.12	2349.11	2183.77	2562.34	CPAR2_106010	cpar4823	NA	NA	MDM31	orf19.2987	C1_02960C	S. cerevisiae homolog MDM31 has role in mitochondrion inheritance, cellular ion homeostasis and localizes to mitochondrial inner membrane, nucleus	Ortholog(s) have role in cellular ion homeostasis, mitochondrion inheritance, regulation of cardiolipin metabolic process and mitochondrial inner membrane, nucleus localization	Ortholog(s) have role in cellular ion homeostasis, establishment or maintenance of cell polarity, mitochondrion inheritance, regulation of cardiolipin metabolic process and mitochondrial inner membrane, nucleus localization
CPAR2_106015	118.125	-0.190901	0.164289	-1.16198	0.245242	0.398004	46.2425	72.0905	86.8169	93.5741	52.8316	79.2258	65.738	67.525	109.814	107.549	102.125	131.696	189.595	141.007	129.883	171.223	174.297	170.074	125.065	135.315	125.887	124.449	170.961	155.906	125.33	78.2952	156.849	CPAR2_106015	NA	NA	NA	NA	orf19.2986	C1_02950W	Hypothetical protein	Ortholog of C. albicans SC5314 : orf19.2986, C. dubliniensis CD36 : Cd36_02750, Candida tenuis NRRL Y-1498 : CANTEDRAFT_107500 and Debaryomyces hansenii CBS767 : DEHA2D08250g	Ortholog of C. dubliniensis CD36 : Cd36_02750, C. parapsilosis CDC317 : CPAR2_106015, Candida tenuis NRRL Y-1498 : CANTEDRAFT_107500 and Debaryomyces hansenii CBS767 : DEHA2D08250g
CPAR2_106020	801.499	0.121232	0.0653845	1.85414	0.0637185	0.146793	467.373	486.543	526.645	496.979	502.862	472.507	444.774	469.009	490.988	886.576	1093.64	1190.94	898.235	951.167	921.774	858.656	955.501	1143	805.493	1009.31	977.895	813.715	880.922	1045.72	875.381	1070.22	904.641	CPAR2_106020	cpar4824	NA	NA	NA	orf19.2985	C1_02940C	Hap43p-repressed gene in C. albicans	Ortholog of C. albicans SC5314 : orf19.2985, C. dubliniensis CD36 : Cd36_02740, Candida tenuis NRRL Y-1498 : CANTEDRAFT_115730 and Debaryomyces hansenii CBS767 : DEHA2D08228g	Protein of unknown function; Hap43-repressed gene
CPAR2_106030	847.849	-0.0665774	0.106957	-0.62247	0.533633	0.673145	424.039	432.761	476.405	402.702	448.869	462.285	405.053	440.235	392.89	1228.36	1228.76	1594.57	825.737	883.482	983.716	912.035	902.381	1217.27	858.289	792.965	1279.27	935.003	782.158	1083.74	1087.18	1077.25	1334.52	CPAR2_106030	cpar4825	NA	MST1	MST1	orf19.2984	C1_02930C	Putative threonine-tRNA ligase	Ortholog(s) have threonine-tRNA ligase activity, role in mitochondrial threonyl-tRNA aminoacylation and mitochondrion localization	Ortholog(s) have role in mitochondrial threonyl-tRNA aminoacylation and mitochondrion localization
[truncated: 5,148 more rows]

## Sheet: YPD_vs_plasma
gene	baseMean	log2FoldChange	lfcSE	stat	pvalue	padj	6-5-18-6_transcripts_quant	6-5-18-7_transcripts_quant	6-5-18-8_transcripts_quant	6-6-18-2_transcripts_quant	6-6-18-3_transcripts_quant	6-6-18-4_transcripts_quant	6-6-18-6_transcripts_quant	6-6-18-7_transcripts_quant	6-6-18-8_transcripts_quant	R10_transcripts_quant	R11_transcripts_quant	R12_transcripts_quant	R13_transcripts_quant	R14_transcripts_quant	R15_transcripts_quant	R16_transcripts_quant	R17_transcripts_quant	R18_transcripts_quant	R19_transcripts_quant	R20_transcripts_quant	R21_transcripts_quant	R22_transcripts_quant	R23_transcripts_quant	R24_transcripts_quant	R7_transcripts_quant	R8_transcripts_quant	R9_transcripts_quant	ID	cparID	geneName.cgob.	geneName.calb.	scerOrtho	calbOrth.assmbl.19.	calbOrth.assmbl.22.	description_CGOB	description_CDC317	description_calb_SC5314
[truncated: 5,747 more rows]

[truncated: 2 more sheets: M199_v_plasma, Sample ID key]
