# Supplementary material for: Transcription Profiles Associated with Inducible Adhesion in Candida parapsilosis
Source: mSphere. 2021 Feb 10;6(1):e01071-20. doi: 10.1128/mSphere.01071-20 (PMC8544891; doi:10.1128/mSphere.01071-20)
Supplement: TABLE S2 [file msphere.01071-20-st002.xlsx]

## Sheet: Upregulated M199 v YPD
Biological_Processes
GOID	GO_term	Cluster frequency	Background frequency	Corrected P-value	False discovery rate	Gene(s) annotated to the term	Directly Annotated GOID List
30001	metal ion transport	9 out of 40 genes, 22.5%	75 out of 5984 background genes, 1.3%	8.87e-08	0	CPAR2_105760:CPAR2_300130:CPAR2_300620:FRP1:CPAR2_407560:CPAR2_500170:CPAR2_602990:CPAR2_803020:CPAR2_806720	55114:30001:6826:35434:6813:15677:15891:33215:55085:6814:6879:70588:97623:51208:10106:71577
41	transition metal ion transport	7 out of 40 genes, 17.5%	39 out of 5984 background genes, 0.7%	4.29e-07	0	CPAR2_300130:CPAR2_300620:FRP1:CPAR2_407560:CPAR2_602990:CPAR2_803020:CPAR2_806720	55114:30001:6826:35434:15677:15891:33215:55085:6879:71577:10106
6811	ion transport	13 out of 40 genes, 32.5%	281 out of 5984 background genes, 4.7%	1.49e-06	0	CPAR2_105760:CPAR2_106700:CPAR2_300130:CPAR2_300620:CPAR2_400510:FRP1:CPAR2_407560:CPAR2_500170:GAP2:CPAR2_602990:CPAR2_701220:CPAR2_803020:CPAR2_806720	55114:30001:6826:35434:19740:6813:15677:15891:33215:3333:15846:6865:6817:55085:35435:316:6814:6879:70588:97623:51208:71577:10106
55085	transmembrane transport	15 out of 40 genes, 37.5%	419 out of 5984 background genes, 7.0%	2.8e-06	0	CPAR2_105760:CPAR2_106700:CPAR2_108340:CPAR2_210080:CPAR2_400510:CPAR2_407560:CPAR2_500170:GAP2:HGT10:CPAR2_602990:CPAR2_701220:CPAR2_703800:CPAR2_802720:CPAR2_803020:CPAR2_806720	15798:30001:35434:19740:6813:15677:15891:3333:15846:6865:6817:55085:35435:1904679:316:6814:6879:70588:97623:51208:71577:15793
6826	iron ion transport	5 out of 40 genes, 12.5%	20 out of 5984 background genes, 0.3%	1.41e-05	0	CPAR2_300130:CPAR2_300620:FRP1:CPAR2_407560:CPAR2_803020	55114:6826:15677:15891:33215:55085:6879:10106
6812	cation transport	9 out of 40 genes, 22.5%	150 out of 5984 background genes, 2.5%	4.11e-05	0	CPAR2_105760:CPAR2_300130:CPAR2_300620:FRP1:CPAR2_407560:CPAR2_500170:CPAR2_602990:CPAR2_803020:CPAR2_806720	55114:30001:6826:35434:6813:15677:15891:33215:55085:6814:6879:70588:97623:51208:71577:10106
6810	transport	18 out of 40 genes, 45.0%	1055 out of 5984 background genes, 17.6%	0.00504	0.0086	CPAR2_105760:CPAR2_106700:CPAR2_108340:CPAR2_210080:CPAR2_300130:CPAR2_300620:CPAR2_400510:FRP1:CPAR2_407560:CPAR2_500170:GAP2:HGT10:CPAR2_602990:CPAR2_701220:CPAR2_703800:CPAR2_802720:CPAR2_803020:CPAR2_806720	55114:15798:30001:6826:35434:19740:6813:15677:15891:33215:3333:15846:6865:6817:55085:35435:1904679:316:6814:6879:70588:97623:51208:71577:10106:15793
51234	establishment of localization	18 out of 40 genes, 45.0%	1088 out of 5984 background genes, 18.2%	0.00769	0.0075	CPAR2_105760:CPAR2_106700:CPAR2_108340:CPAR2_210080:CPAR2_300130:CPAR2_300620:CPAR2_400510:FRP1:CPAR2_407560:CPAR2_500170:GAP2:HGT10:CPAR2_602990:CPAR2_701220:CPAR2_703800:CPAR2_802720:CPAR2_803020:CPAR2_806720	55114:15798:30001:6826:35434:19740:6813:15677:15891:33215:3333:15846:6865:6817:55085:35435:1904679:316:6814:6879:70588:97623:51208:71577:10106:15793
15791	polyol transport	2 out of 40 genes, 5.0%	3 out of 5984 background genes, 0.1%	0.01236	0.0133	CPAR2_210080:HGT10	15798:55085:1904679:15793
6875	cellular metal ion homeostasis	5 out of 40 genes, 12.5%	83 out of 5984 background genes, 1.4%	0.01941	0.014	CPAR2_105760:CPAR2_300130:FRP1:CPAR2_500330:CPAR2_803020	55114:6813:15891:33215:6801:55085:45454:6814:6879:6882:70588:97623:51208:10106
55065	metal ion homeostasis	5 out of 40 genes, 12.5%	84 out of 5984 background genes, 1.4%	0.02054	0.0145	CPAR2_105760:CPAR2_300130:FRP1:CPAR2_500330:CPAR2_803020	55114:6813:15891:33215:6801:55085:45454:6814:6879:6882:70588:97623:51208:10106
15677	copper ion import	2 out of 40 genes, 5.0%	4 out of 5984 background genes, 0.1%	0.02462	0.02	CPAR2_300620:CPAR2_602990	55114:6826:35434:15677
15891	siderophore transport	2 out of 40 genes, 5.0%	4 out of 5984 background genes, 0.1%	0.02462	0.0185	CPAR2_407560:CPAR2_803020	15891:55085:6879
33212	iron import into cell	2 out of 40 genes, 5.0%	4 out of 5984 background genes, 0.1%	0.02462	0.0171	CPAR2_300130:FRP1	55114:33215:10106
33215	reductive iron assimilation	2 out of 40 genes, 5.0%	4 out of 5984 background genes, 0.1%	0.02462	0.016	CPAR2_300130:FRP1	55114:33215:10106
98657	import into cell	3 out of 40 genes, 7.5%	22 out of 5984 background genes, 0.4%	0.03707	0.0212	CPAR2_210080:CPAR2_300130:FRP1	55114:15798:33215:1904679:10106
51179	localization	18 out of 40 genes, 45.0%	1229 out of 5984 background genes, 20.5%	0.03884	0.02	CPAR2_105760:CPAR2_106700:CPAR2_108340:CPAR2_210080:CPAR2_300130:CPAR2_300620:CPAR2_400510:FRP1:CPAR2_407560:CPAR2_500170:GAP2:HGT10:CPAR2_602990:CPAR2_701220:CPAR2_703800:CPAR2_802720:CPAR2_803020:CPAR2_806720	55114:15798:30001:6826:35434:19740:6813:15677:15891:33215:3333:15846:6865:6817:55085:35435:1904679:316:6814:6879:70588:97623:51208:71577:10106:15793
10106	cellular response to iron ion starvation	2 out of 40 genes, 5.0%	5 out of 5984 background genes, 0.1%	0.04087	0.02	CPAR2_300130:FRP1	55114:33215:10106
34220	ion transmembrane transport	6 out of 40 genes, 15.0%	156 out of 5984 background genes, 2.6%	0.04991	0.0211	CPAR2_105760:CPAR2_106700:CPAR2_400510:GAP2:CPAR2_602990:CPAR2_806720	30001:35434:19740:6813:15677:3333:15846:6865:6817:55085:35435:6814:70588:97623:51208:71577
46916	cellular transition metal ion homeostasis	4 out of 40 genes, 10.0%	60 out of 5984 background genes, 1.0%	0.06056	0.023	CPAR2_300130:FRP1:CPAR2_500330:CPAR2_803020	55114:15891:33215:6801:55085:45454:6879:6882:10106
1901678	iron coordination entity transport	2 out of 40 genes, 5.0%	6 out of 5984 background genes, 0.1%	0.06104	0.0267	CPAR2_407560:CPAR2_803020	15891:55085:6879
98771	inorganic ion homeostasis	5 out of 40 genes, 12.5%	107 out of 5984 background genes, 1.8%	0.06322	0.0264	CPAR2_105760:CPAR2_300130:FRP1:CPAR2_500330:CPAR2_803020	55114:6813:15891:33215:6801:55085:45454:6814:6879:6882:70588:97623:51208:10106
55076	transition metal ion homeostasis	4 out of 40 genes, 10.0%	61 out of 5984 background genes, 1.0%	0.0645	0.0261	CPAR2_300130:FRP1:CPAR2_500330:CPAR2_803020	55114:15891:33215:6801:55085:45454:6879:6882:10106
30003	cellular cation homeostasis	5 out of 40 genes, 12.5%	108 out of 5984 background genes, 1.8%	0.06597	0.025	CPAR2_105760:CPAR2_300130:FRP1:CPAR2_500330:CPAR2_803020	55114:6813:15891:33215:6801:55085:45454:6814:6879:6882:70588:97623:51208:10106
55080	cation homeostasis	5 out of 40 genes, 12.5%	109 out of 5984 background genes, 1.8%	0.0688	0.0256	CPAR2_105760:CPAR2_300130:FRP1:CPAR2_500330:CPAR2_803020	55114:6813:15891:33215:6801:55085:45454:6814:6879:6882:70588:97623:51208:10106
6873	cellular ion homeostasis	5 out of 40 genes, 12.5%	116 out of 5984 background genes, 1.9%	0.09128	0.0346	CPAR2_105760:CPAR2_300130:FRP1:CPAR2_500330:CPAR2_803020	55114:6813:15891:33215:6801:55085:45454:6814:6879:6882:70588:97623:51208:10106
Molecular_Function
GOID	GO_term	Cluster frequency	Background frequency	Corrected P-value	False discovery rate	Gene(s) annotated to the term	Directly Annotated GOID List
22857	transmembrane transporter activity	15 out of 40 genes, 37.5%	398 out of 5984 background genes, 6.7%	4.84e-07	0	CPAR2_105760:CPAR2_106700:CPAR2_108340:CPAR2_210080:CPAR2_400510:CPAR2_407560:CPAR2_500170:GAP2:HGT10:CPAR2_602990:CPAR2_701220:CPAR2_703800:CPAR2_802720:CPAR2_803020:CPAR2_806720	15344:5365:5385:5375:15343:46872:166:15193:15203:15662:8554:15295:15171:15319:46873:319:5388:22857:8556:1761
5215	transporter activity	15 out of 40 genes, 37.5%	435 out of 5984 background genes, 7.3%	1.61e-06	0	CPAR2_105760:CPAR2_106700:CPAR2_108340:CPAR2_210080:CPAR2_400510:CPAR2_407560:CPAR2_500170:GAP2:HGT10:CPAR2_602990:CPAR2_701220:CPAR2_703800:CPAR2_802720:CPAR2_803020:CPAR2_806720	15344:5365:5385:5375:15343:46872:166:15193:15203:15662:8554:15295:15319:15171:46873:319:5388:22857:8556:1761
15318	inorganic molecular entity transmembrane transporter activity	10 out of 40 genes, 25.0%	211 out of 5984 background genes, 3.5%	2.65e-05	0	CPAR2_105760:CPAR2_106700:CPAR2_210080:CPAR2_400510:CPAR2_500170:GAP2:HGT10:CPAR2_602990:CPAR2_701220:CPAR2_806720	5365:5385:5375:46872:166:15193:15203:15662:8554:15295:15319:15171:46873:319:5388:8556:1761
16723	oxidoreductase activity, oxidizing metal ions, NAD or NADP as acceptor	3 out of 40 genes, 7.5%	5 out of 5984 background genes, 0.1%	9.04e-05	0	CPAR2_300130:CPAR2_300620:FRP1	293
293	ferric-chelate reductase activity	3 out of 40 genes, 7.5%	5 out of 5984 background genes, 0.1%	9.04e-05	0	CPAR2_300130:CPAR2_300620:FRP1	293
15075	ion transmembrane transporter activity	9 out of 40 genes, 22.5%	225 out of 5984 background genes, 3.8%	0.00041	0	CPAR2_105760:CPAR2_106700:CPAR2_400510:CPAR2_500170:GAP2:HGT10:CPAR2_602990:CPAR2_701220:CPAR2_806720	5385:5375:46872:166:15193:15203:15662:8554:15295:15319:15171:46873:319:5388:8556:1761
16722	oxidoreductase activity, oxidizing metal ions	3 out of 40 genes, 7.5%	8 out of 5984 background genes, 0.1%	0.00049	0.0029	CPAR2_300130:CPAR2_300620:FRP1	293
46873	metal ion transmembrane transporter activity	5 out of 40 genes, 12.5%	52 out of 5984 background genes, 0.9%	0.0007	0.0025	CPAR2_105760:CPAR2_400510:CPAR2_500170:CPAR2_602990:CPAR2_806720	5385:5375:46872:166:15662:8554:15319:46873:5388:8556
8324	cation transmembrane transporter activity	7 out of 40 genes, 17.5%	138 out of 5984 background genes, 2.3%	0.00097	0.0022	CPAR2_105760:CPAR2_400510:CPAR2_500170:GAP2:HGT10:CPAR2_602990:CPAR2_806720	5385:5375:46872:166:15193:15203:15662:8554:15295:15171:15319:46873:5388:8556:1761
15343	siderophore transmembrane transporter activity	2 out of 40 genes, 5.0%	2 out of 5984 background genes, 0.0%	0.00143	0.002	CPAR2_407560:CPAR2_803020	15344:15343
22890	inorganic cation transmembrane transporter activity	6 out of 40 genes, 15.0%	115 out of 5984 background genes, 1.9%	0.00328	0.0018	CPAR2_105760:CPAR2_400510:CPAR2_500170:HGT10:CPAR2_602990:CPAR2_806720	5385:5375:46872:166:15662:8554:15295:15319:46873:5388:8556
15081	sodium ion transmembrane transporter activity	2 out of 40 genes, 5.0%	8 out of 5984 background genes, 0.1%	0.03924	0.03	CPAR2_105760:CPAR2_400510	46872:166:15662:8554:15319:5388:8556
15293	symporter activity	2 out of 40 genes, 5.0%	9 out of 5984 background genes, 0.2%	0.05025	0.04	CPAR2_400510:HGT10	15295:15319
15294	solute:cation symporter activity	2 out of 40 genes, 5.0%	9 out of 5984 background genes, 0.2%	0.05025	0.0371	CPAR2_400510:HGT10	15295:15319
Cellular_Component
GOID	GO_term	Cluster frequency	Background frequency	Corrected P-value	False discovery rate	Gene(s) annotated to the term	Directly Annotated GOID List
5886	plasma membrane	9 out of 40 genes, 22.5%	210 out of 5984 background genes, 3.5%	0.00016	0	CPAR2_105760:CPAR2_210080:CPAR2_300620:CPAR2_400510:CPAR2_407560:GAP2:HGT10:CPAR2_602990:CPAR2_701220	5771:5768:324:30134:328:31410:16021:5887:5886
16021	integral component of membrane	12 out of 40 genes, 30.0%	495 out of 5984 background genes, 8.3%	0.00134	0.01	CPAR2_105760:CPAR2_106700:CPAR2_108340:CPAR2_210080:CPAR2_407560:GAP2:HGT10:CPAR2_602990:CPAR2_701220:CPAR2_703800:CPAR2_802720:CPAR2_806720	5771:5768:324:30134:328:31410:16020:16021:5887:5886
31224	intrinsic component of membrane	12 out of 40 genes, 30.0%	510 out of 5984 background genes, 8.5%	0.0018	0.0067	CPAR2_105760:CPAR2_106700:CPAR2_108340:CPAR2_210080:CPAR2_407560:GAP2:HGT10:CPAR2_602990:CPAR2_701220:CPAR2_703800:CPAR2_802720:CPAR2_806720	5771:5768:324:30134:328:31410:16020:16021:5887:5886
71944	cell periphery	9 out of 40 genes, 22.5%	380 out of 5984 background genes, 6.4%	0.01647	0.03	CPAR2_105760:CPAR2_210080:CPAR2_300620:CPAR2_400510:CPAR2_407560:GAP2:HGT10:CPAR2_602990:CPAR2_701220	5771:5768:324:30134:328:31410:16021:5887:5886

## Sheet: Downregulated M199 v YPD
Biological_Processes
GOID	GO_term	Cluster frequency	Background frequency	Corrected P-value	False discovery rate	Gene(s) annotated to the term	Directly Annotated GOID List
55114	oxidation-reduction process	12 out of 38 genes, 31.6%	391 out of 5984 background genes, 6.5%	0.00015	0	CPAR2_203530:CPAR2_203620:CPAR2_206630:CPAR2_208580:CPAR2_401740:CPAR2_500140:CPAR2_601840:CPAR2_603590:CPAR2_702100:CPAR2_803850:CPAR2_805590:CPAR2_806900	6066:44273:55114:45454:1903205:103:19379:6979:46686:10134:96:34599
Molecular_Function
GOID	GO_term	Cluster frequency	Background frequency	Corrected P-value	False discovery rate	Gene(s) annotated to the term	Directly Annotated GOID List
16491	oxidoreductase activity	11 out of 38 genes, 28.9%	424 out of 5984 background genes, 7.1%	0.00128	0.02	CPAR2_203620:CPAR2_206630:CPAR2_208580:CPAR2_401740:CPAR2_500140:CPAR2_601840:CPAR2_603590:CPAR2_702100:CPAR2_803850:CPAR2_805590:CPAR2_806900	10181:3824:51287:5506:8379:9055:8270:5507:4096:907:20037:8106:16705:16491
Cellular_Component
GOID	GO_term	Cluster frequency	Background frequency	Corrected P-value	False discovery rate	Gene(s) annotated to the term	Directly Annotated GOID List
None_found

## Sheet: Upregulated Plasma v YPD
Biological_Processes
GOID	GO_term	Cluster frequency	Background frequency	Corrected P-value	False discovery rate	Gene(s) annotated to the term	Directly Annotated GOID List
55085	transmembrane transport	17 out of 54 genes, 31.5%	419 out of 5984 background genes, 7.0%	1.2e-05	0	CPAR2_101870:CPAR2_102760:CPAR2_105530:CPAR2_105760:CPAR2_106700:CPAR2_108340:CPAR2_210080:CPAR2_212850:CPAR2_400510:CPAR2_407560:HGT10:CPAR2_602990:CPAR2_703800:CPAR2_800150:CPAR2_803020:CPAR2_804220:CPAR2_806720	15798:30001:15848:15840:35434:6813:6857:15677:15891:3333:6833:6865:55085:6817:1904679:35435:6814:6879:15847:70588:97623:51208:71577:30437:15793
30001	metal ion transport	8 out of 54 genes, 14.8%	75 out of 5984 background genes, 1.3%	4.6e-05	0	CPAR2_101870:CPAR2_105760:CPAR2_300130:FRP1:CPAR2_407560:CPAR2_602990:CPAR2_803020:CPAR2_806720	55114:30001:35434:6813:15677:15891:33215:55085:6814:6879:70588:97623:51208:71577:10106
41	transition metal ion transport	6 out of 54 genes, 11.1%	39 out of 5984 background genes, 0.7%	0.00017	0	CPAR2_300130:FRP1:CPAR2_407560:CPAR2_602990:CPAR2_803020:CPAR2_806720	55114:30001:35434:15677:15891:33215:55085:6879:71577:10106
6811	ion transport	12 out of 54 genes, 22.2%	281 out of 5984 background genes, 4.7%	0.00089	0.005	CPAR2_101870:CPAR2_105530:CPAR2_105760:CPAR2_106700:CPAR2_108230:CPAR2_300130:CPAR2_400510:FRP1:CPAR2_407560:CPAR2_602990:CPAR2_803020:CPAR2_806720	55114:30001:15848:15840:35434:6813:15677:15891:33215:3333:6865:6817:55085:35435:6814:6879:15847:70588:97623:51208:71577:10106:6811
6812	cation transport	9 out of 54 genes, 16.7%	150 out of 5984 background genes, 2.5%	0.00105	0.004	CPAR2_101870:CPAR2_105530:CPAR2_105760:CPAR2_300130:FRP1:CPAR2_407560:CPAR2_602990:CPAR2_803020:CPAR2_806720	55114:30001:15848:15840:35434:6813:15677:15891:33215:55085:6814:6879:15847:70588:97623:51208:71577:10106
6826	iron ion transport	4 out of 54 genes, 7.4%	20 out of 5984 background genes, 0.3%	0.00435	0.01	CPAR2_300130:FRP1:CPAR2_407560:CPAR2_803020	55114:15891:33215:55085:6879:10106
15791	polyol transport	2 out of 54 genes, 3.7%	3 out of 5984 background genes, 0.1%	0.04029	0.0657	CPAR2_210080:HGT10	15798:55085:1904679:15793
15891	siderophore transport	2 out of 54 genes, 3.7%	4 out of 5984 background genes, 0.1%	0.08012	0.0875	CPAR2_407560:CPAR2_803020	15891:55085:6879
33212	iron import into cell	2 out of 54 genes, 3.7%	4 out of 5984 background genes, 0.1%	0.08012	0.0778	CPAR2_300130:FRP1	55114:33215:10106
33215	reductive iron assimilation	2 out of 54 genes, 3.7%	4 out of 5984 background genes, 0.1%	0.08012	0.07	CPAR2_300130:FRP1	55114:33215:10106
6810	transport	20 out of 54 genes, 37.0%	1055 out of 5984 background genes, 17.6%	0.0884	0.0673	CPAR2_101870:CPAR2_102760:CPAR2_105530:CPAR2_105760:CPAR2_106700:CPAR2_108230:CPAR2_108340:CPAR2_210080:CPAR2_212850:CPAR2_300130:CPAR2_400510:FRP1:CPAR2_407560:HGT10:CPAR2_602990:CPAR2_703800:CPAR2_800150:CPAR2_803020:CPAR2_804220:CPAR2_806720	55114:15798:30001:15848:15840:35434:6813:6857:15677:15891:33215:3333:6833:6865:6817:55085:35435:1904679:6814:6879:15847:70588:97623:51208:71577:10106:30437:15793:6811
Molecular_Function
GOID	GO_term	Cluster frequency	Background frequency	Corrected P-value	False discovery rate	Gene(s) annotated to the term	Directly Annotated GOID List
22857	transmembrane transporter activity	18 out of 54 genes, 33.3%	398 out of 5984 background genes, 6.7%	2.23e-07	0	CPAR2_101870:CPAR2_102760:CPAR2_105530:CPAR2_105760:CPAR2_106700:CPAR2_108230:CPAR2_108340:CPAR2_210080:CPAR2_212850:CPAR2_400510:CPAR2_407560:HGT10:CPAR2_602990:CPAR2_703800:CPAR2_800150:CPAR2_803020:CPAR2_804220:CPAR2_806720	15344:5365:5385:5375:15343:46872:166:15662:8554:15204:15295:15489:5216:15171:15319:15250:15606:46873:5388:22857:8556
5215	transporter activity	18 out of 54 genes, 33.3%	435 out of 5984 background genes, 7.3%	9.13e-07	0	CPAR2_101870:CPAR2_102760:CPAR2_105530:CPAR2_105760:CPAR2_106700:CPAR2_108230:CPAR2_108340:CPAR2_210080:CPAR2_212850:CPAR2_400510:CPAR2_407560:HGT10:CPAR2_602990:CPAR2_703800:CPAR2_800150:CPAR2_803020:CPAR2_804220:CPAR2_806720	15344:5365:5385:5375:15343:46872:166:15662:8554:15295:15204:15489:5216:15319:15171:15250:15606:46873:5388:8556:22857
15318	inorganic molecular entity transmembrane transporter activity	10 out of 54 genes, 18.5%	211 out of 5984 background genes, 3.5%	0.0007	0	CPAR2_101870:CPAR2_105760:CPAR2_106700:CPAR2_108230:CPAR2_210080:CPAR2_400510:HGT10:CPAR2_602990:CPAR2_800150:CPAR2_806720	5365:5385:5375:46872:166:15662:8554:15295:5216:15319:15171:15250:46873:5388:8556
15343	siderophore transmembrane transporter activity	2 out of 54 genes, 3.7%	2 out of 5984 background genes, 0.0%	0.00383	0.03	CPAR2_407560:CPAR2_803020	15344:15343
46873	metal ion transmembrane transporter activity	5 out of 54 genes, 9.3%	52 out of 5984 background genes, 0.9%	0.00448	0.028	CPAR2_101870:CPAR2_105760:CPAR2_400510:CPAR2_602990:CPAR2_806720	5385:5375:46872:166:15662:8554:15319:46873:5388:8556
15075	ion transmembrane transporter activity	9 out of 54 genes, 16.7%	225 out of 5984 background genes, 3.8%	0.00745	0.0367	CPAR2_101870:CPAR2_105530:CPAR2_105760:CPAR2_106700:CPAR2_108230:CPAR2_400510:HGT10:CPAR2_602990:CPAR2_806720	5385:5375:46872:166:15662:8554:15295:15204:15489:5216:15319:15171:15606:46873:5388:8556
8324	cation transmembrane transporter activity	7 out of 54 genes, 13.0%	138 out of 5984 background genes, 2.3%	0.01024	0.0314	CPAR2_101870:CPAR2_105530:CPAR2_105760:CPAR2_400510:HGT10:CPAR2_602990:CPAR2_806720	5385:5375:46872:166:15662:8554:15295:15204:15489:15319:15606:46873:5388:8556
22890	inorganic cation transmembrane transporter activity	6 out of 54 genes, 11.1%	115 out of 5984 background genes, 1.9%	0.02583	0.045	CPAR2_101870:CPAR2_105760:CPAR2_400510:HGT10:CPAR2_602990:CPAR2_806720	5385:5375:46872:166:15662:8554:15295:15319:46873:5388:8556
16723	oxidoreductase activity, oxidizing metal ions, NAD or NADP as acceptor	2 out of 54 genes, 3.7%	5 out of 5984 background genes, 0.1%	0.0377	0.0489	CPAR2_300130:FRP1	293
293	ferric-chelate reductase activity	2 out of 54 genes, 3.7%	5 out of 5984 background genes, 0.1%	0.0377	0.044	CPAR2_300130:FRP1	293
Cellular_Component
GOID	GO_term	Cluster frequency	Background frequency	Corrected P-value	False discovery rate	Gene(s) annotated to the term	Directly Annotated GOID List
5886	plasma membrane	8 out of 54 genes, 14.8%	210 out of 5984 background genes, 3.5%	0.00885	0.12	CPAR2_105530:CPAR2_105760:CPAR2_210080:CPAR2_400510:CPAR2_407560:HGT10:CPAR2_602990:CPAR2_800150	5768:324:31410:16021:5886
16021	integral component of membrane	11 out of 54 genes, 20.4%	495 out of 5984 background genes, 8.3%	0.06841	0.3	CPAR2_102760:CPAR2_105760:CPAR2_106700:CPAR2_108340:CPAR2_210080:CPAR2_212850:CPAR2_407560:HGT10:CPAR2_602990:CPAR2_703800:CPAR2_806720	5768:324:31410:16020:16021:5886
31224	intrinsic component of membrane	11 out of 54 genes, 20.4%	510 out of 5984 background genes, 8.5%	0.08591	0.26	CPAR2_102760:CPAR2_105760:CPAR2_106700:CPAR2_108340:CPAR2_210080:CPAR2_212850:CPAR2_407560:HGT10:CPAR2_602990:CPAR2_703800:CPAR2_806720	5768:324:31410:16020:16021:5886

## Sheet: Downregulated Plasma v YPD
Biological_Processes
GOID	GO_term	Cluster frequency	Background frequency	Corrected P-value	False discovery rate	Gene(s) annotated to the term	Directly Annotated GOID List
55085	transmembrane transport	13 out of 42 genes, 31.0%	419 out of 5984 background genes, 7.0%	0.0003	0	CPAR2_108070:HBT2:CPAR2_212370:CPAR2_400120:CPAR2_401450:CPAR2_402040:CPAR2_402140:CPAR2_407640:FTR1:CPAR2_800250:CPAR2_800720:CPAR2_802070:CPAR2_802690	1901684:55085:34755:1901583:42919:8272:6857:15794:1407:33215:3333:46942
6820	anion transport	7 out of 42 genes, 16.7%	163 out of 5984 background genes, 2.7%	0.01146	0.13	CPAR2_108070:HBT2:CPAR2_212370:CPAR2_400120:CPAR2_402040:CPAR2_407640:FTR1	1901684:55085:34755:8272:42919:1407:15794:33215:3333:46942
55114	oxidation-reduction process	10 out of 42 genes, 23.8%	391 out of 5984 background genes, 6.5%	0.0272	0.1333	CPAR2_104830:CPAR2_203530:CPAR2_203620:CPAR2_207780:CPAR2_208580:CPAR2_401740:CPAR2_601840:CPAR2_603590:CPAR2_702100:CPAR2_806900	6066:44273:55114:42744:97:61692:19379:103:70814:302:10134:1315:96
6811	ion transport	8 out of 42 genes, 19.0%	281 out of 5984 background genes, 4.7%	0.06068	0.275	CPAR2_108070:HBT2:CPAR2_212370:CPAR2_400120:CPAR2_402040:CPAR2_405240:CPAR2_407640:FTR1	1901684:6828:55085:6874:34755:6879:6826:8272:42919:1407:15794:33215:30026:3333:46942
Molecular_Function
GOID	GO_term	Cluster frequency	Background frequency	Corrected P-value	False discovery rate	Gene(s) annotated to the term	Directly Annotated GOID List
22857	transmembrane transporter activity	12 out of 42 genes, 28.6%	398 out of 5984 background genes, 6.7%	0.0005	0	CPAR2_108070:HBT2:CPAR2_212370:CPAR2_400120:CPAR2_401450:CPAR2_402040:CPAR2_405240:CPAR2_407640:FTR1:CPAR2_800720:CPAR2_802070:CPAR2_802690	35673:5427:61840:1406:46943:5384:15093:15116:42925:15171:5381:15169:22857:1901584:8271
5215	transporter activity	12 out of 42 genes, 28.6%	435 out of 5984 background genes, 7.3%	0.00124	0	CPAR2_108070:HBT2:CPAR2_212370:CPAR2_400120:CPAR2_401450:CPAR2_402040:CPAR2_405240:CPAR2_407640:FTR1:CPAR2_800720:CPAR2_802070:CPAR2_802690	35673:5427:61840:1406:46943:5384:15093:15116:42925:15171:5381:15169:22857:1901584:8271
15093	ferrous iron transmembrane transporter activity	2 out of 42 genes, 4.8%	2 out of 5984 background genes, 0.0%	0.00216	0.0133	CPAR2_405240:FTR1	61840:5384:15093:5381
8509	anion transmembrane transporter activity	6 out of 42 genes, 14.3%	112 out of 5984 background genes, 1.9%	0.00512	0.015	CPAR2_108070:HBT2:CPAR2_212370:CPAR2_400120:CPAR2_402040:CPAR2_407640	1406:46943:15116:42925:15171:15169:8271
15075	ion transmembrane transporter activity	8 out of 42 genes, 19.0%	225 out of 5984 background genes, 3.8%	0.00619	0.012	CPAR2_108070:HBT2:CPAR2_212370:CPAR2_400120:CPAR2_402040:CPAR2_405240:CPAR2_407640:FTR1	61840:1406:46943:5384:15093:15116:42925:15171:5381:15169:8271
8514	organic anion transmembrane transporter activity	5 out of 42 genes, 11.9%	96 out of 5984 background genes, 1.6%	0.0229	0.0333	CPAR2_108070:HBT2:CPAR2_212370:CPAR2_402040:CPAR2_407640	1406:46943:42925:15171:15169
15318	inorganic molecular entity transmembrane transporter activity	7 out of 42 genes, 16.7%	211 out of 5984 background genes, 3.5%	0.02601	0.0314	CPAR2_108070:HBT2:CPAR2_212370:CPAR2_400120:CPAR2_402040:CPAR2_405240:FTR1	61840:46943:5384:15093:15116:42925:15171:5381:8271
4190	aspartic-type endopeptidase activity	3 out of 42 genes, 7.1%	24 out of 5984 background genes, 0.4%	0.02643	0.0275	SAPP1:SAPP2:CPAR2_702040	4190
70001	aspartic-type peptidase activity	3 out of 42 genes, 7.1%	24 out of 5984 background genes, 0.4%	0.02643	0.0244	SAPP1:SAPP2:CPAR2_702040	4190
5381	iron ion transmembrane transporter activity	2 out of 42 genes, 4.8%	6 out of 5984 background genes, 0.1%	0.03189	0.03	CPAR2_405240:FTR1	61840:5384:15093:5381
Cellular_Component
GOID	GO_term	Cluster frequency	Background frequency	Corrected P-value	False discovery rate	Gene(s) annotated to the term	Directly Annotated GOID List
None_found

## Sheet: Upregulated Plasma v M199
Biological_Processes
GOID	GO_term	Cluster frequency	Background frequency	Corrected P-value	False discovery rate	Gene(s) annotated to the term	Directly Annotated GOID List
1990748	cellular detoxification	2 out of 15 genes, 13.3%	16 out of 5984 background genes, 0.3%	0.03241	0.16	CPAR2_207780:CPAR2_603360	55114:6473:46416:302:42744:70458:1315:61692
72593	reactive oxygen species metabolic process	2 out of 15 genes, 13.3%	17 out of 5984 background genes, 0.3%	0.03668	0.08	CPAR2_207780:CPAR2_500330	6801:55114:42744:61692:45454:302:6882:1315
97237	cellular response to toxic substance	2 out of 15 genes, 13.3%	17 out of 5984 background genes, 0.3%	0.03668	0.0533	CPAR2_207780:CPAR2_603360	55114:6473:46416:42744:61692:302:70458:1315
98754	detoxification	2 out of 15 genes, 13.3%	25 out of 5984 background genes, 0.4%	0.07999	0.17	CPAR2_207780:CPAR2_603360	55114:6473:46416:42744:61692:302:70458:1315
9636	response to toxic substance	2 out of 15 genes, 13.3%	27 out of 5984 background genes, 0.5%	0.09332	0.156	CPAR2_207780:CPAR2_603360	55114:6473:46416:42744:61692:302:70458:1315
Molecular_Function
GOID	GO_term	Cluster frequency	Background frequency	Corrected P-value	False discovery rate	Gene(s) annotated to the term	Directly Annotated GOID List
16209	antioxidant activity	2 out of 15 genes, 13.3%	28 out of 5984 background genes, 0.5%	0.02348	0.24	CPAR2_207780:CPAR2_500330	4096:20037:46872:4784
Cellular_Component
GOID	GO_term	Cluster frequency	Background frequency	Corrected P-value	False discovery rate	Gene(s) annotated to the term	Directly Annotated GOID List
None_found

## Sheet: Downregulated Plasma v M199
Biological_Processes
GOID	GO_term	Cluster frequency	Background frequency	Corrected P-value	False discovery rate	Gene(s) annotated to the term	Directly Annotated GOID List
None_found
Molecular_Function
GOID	GO_term	Cluster frequency	Background frequency	Corrected P-value	False discovery rate	Gene(s) annotated to the term	Directly Annotated GOID List
5216	ion channel activity	2 out of 13 genes, 15.4%	24 out of 5984 background genes, 0.4%	0.02575	0.22	CPAR2_108230:CPAR2_108320	5216
15267	channel activity	2 out of 13 genes, 15.4%	26 out of 5984 background genes, 0.4%	0.03025	0.14	CPAR2_108230:CPAR2_108320	5216
22803	passive transmembrane transporter activity	2 out of 13 genes, 15.4%	26 out of 5984 background genes, 0.4%	0.03025	0.0933	CPAR2_108230:CPAR2_108320	5216
Cellular_Component
GOID	GO_term	Cluster frequency	Background frequency	Corrected P-value	False discovery rate	Gene(s) annotated to the term	Directly Annotated GOID List
None_found
