# Supplementary material for: Transcription Profiles Associated with Inducible Adhesion in Candida parapsilosis
Source: mSphere. 2021 Feb 10;6(1):e01071-20. doi: 10.1128/mSphere.01071-20 (PMC8544891; doi:10.1128/mSphere.01071-20)
Supplement: TABLE S3 [file msphere.01071-20-st003.xlsx]

## Sheet: YPD_vs_M199
Figure_order	cpar_systematic_gene_id	DE_status	Gene_family_name	cpar_standard_name	calb_standard_gene_name	calb_alias	scer_standard_gene_name	cparCGOB_description				calb_database_id	feature_type	calb_systematic_name	avg_log2FC	average_basemean	log2FC	basemean	padj
1	CPAR2_300620	1	Ferric_reductases (FRE family)	NA	FRE7	C7_00430W	NA	Ortholog(s) have ferric-chelate reductase activity, role in copper ion import, iron ion transport and plasma membrane localization				CAL0000183819	ORF|Uncharacterized	CAL0000153249	2.78693	NA	3.0909	16266.7	1.36e-36
1	CPAR2_300630	1		NA	NA	NA	NA	Has domain(s) with predicted oxidoreductase activity and role in oxidation-reduction process				NA	ORF|Uncharacterized	CAL0000153753	2.78693	NA	6.08907	18972.4	3.47e-190
1	CPAR2_300580	0		NA	NA	NA	NA	Has domain(s) with predicted oxidoreductase activity and role in oxidation-reduction process				NA	ORF|Uncharacterized	CAL0000155805	2.78693	NA	-0.819181	16.3928	0.0243685
2	CPAR2_300130	1	FRE family:FRP_subgroup	NA	NA	C7_00100W	FRP2	Ortholog(s) have ferric-chelate reductase activity and role in cellular response to iron ion starvation, reductive iron assimilation				CAL0000197893	ORF|Uncharacterized	CAL0000146105	2.72228	NA	3.06501	11615.2	4.04e-40
2	CPAR2_402880	1		FRP1	NA	C4_00110C	FRP1	Ortholog(s) have ferric-chelate reductase activity and role in cellular response to iron ion starvation, reductive iron assimilation				CAL0000187683	ORF|Uncharacterized	CAL0000149483	2.72228	NA	2.37956	5887.96	4.05e-26
3	CPAR2_402000	1	SRP1/TIP1	PGA30	NA	C4_04070C	PGA30	Ortholog of C. albicans SC5314 : C4_04070C_A/PGA30, C. dubliniensis CD36 : Cd36_43790, Candida tropicalis MYA-3404 : CTRG_00352 and Candida albicans WO-1 : CAWG_03396				CAL0000200830	ORF|Uncharacterized	CAL0000153617	2.13534	NA	4.04295	27071	1.03e-77
3	CPAR2_402010	0		RHD3	NA	C4_04050C	RHD3	Ortholog of C. albicans SC5314 : C4_04050C_A/RHD3, C. dubliniensis CD36 : Cd36_43810, Candida tenuis NRRL Y-1498 : CANTEDRAFT_112083 and Candida tropicalis NEW ASSEMBLY : CTRG1_00299				CAL0000190005	ORF|Uncharacterized	CAL0000153105	2.13534	NA	0.227722	455.963	0.330605
4	CPAR2_402910	1	CFEM	NA	NA	NA	NA	Ortholog of Candida metapsilosis : CMET_423, Candida orthopsilosis Co 90-125 : CORT_0E02945 and Candida orthopsilosis NEW ASSEMBLY : CORT1E02945				NA	ORF|Uncharacterized	CAL0000145313	1.98186	NA	3.08963	144116	1.03e-82
4	CPAR2_402920	0		NA	NA	C4_00130W	RBT5	Putative membrane protein, member of the CFEM family				CAL0000195131	ORF|Uncharacterized	CAL0000155819	1.98186	NA	-0.106639	403.302	0.486465
4	CPAR2_300110	0		NA	NA	NA	NA	Putative membrane protein, member of the CFEM family				NA	ORF|Uncharacterized	CAL0000144335	1.98186	NA	1.20532	2620.21	5.54e-10
4	CPAR2_300120	1		NA	NA	C7_00090C	CSA1	Ortholog of C. albicans SC5314 : C7_00090C_A/CSA1, C. dubliniensis CD36 : Cd36_70300, Debaryomyces hansenii CBS767 : DEHA2C00616g and Pichia stipitis Pignal : PICST_64387				CAL0000201940	ORF|Uncharacterized	CAL0000148327	1.98186	NA	3.92768	16994.1	7.02e-59
4	CPAR2_500080	0		NA	NA	NA	NA	Ortholog of Lodderomyces elongisporus NRLL YB-4239 : LELG_04606, Candida metapsilosis : CMET_4031, Candida orthopsilosis Co 90-125 : CORT_0B00170 and Candida orthopsilosis NEW ASSEMBLY : CORT1B00170				NA	ORF|Uncharacterized	CAL0000152563	1.98186	NA	0.228464	229.326	0.21194
4	CPAR2_402900	1		NA	NA	C4_00120W	PGA7	Putative membrane protein, member of the CFEM family; ortholog of C. albicans SC5314 orf19.5635/PGA7				CAL0000201827	ORF|Uncharacterized	CAL0000150695	1.98186	NA	3.04937	13675.2	2.38e-58
4	CPAR2_402890	1		NA	NA	NA	NA	Putative membrane protein, member of the CFEM family				NA	ORF|Uncharacterized	CAL0000151035	1.98186	NA	2.47918	48.408	7.14e-10
5	CPAR2_803040	1	Siderophore_transporters	NA	NA	NA	NA	Ortholog of Candida metapsilosis : CMET_4614				NA	ORF|Uncharacterized	CAL0000144857	1.72281	NA	2.27059	5988.66	2.14e-31
5	CPAR2_803030	0		NA	NA	NA	NA	Protein of unknown function				NA	ORF|Uncharacterized	CAL0000145819	1.72281	NA	1.43746	756.071	2.23e-12
5	CPAR2_803020	1		NA	SIT1	NA	NA	Ortholog(s) have siderophore uptake transmembrane transporter activity, role in cellular iron ion homeostasis, siderophore transport, transmembrane transport and cytoplasmic vesicle, endosome localization				NA	ORF|Uncharacterized	CAL0000153725	1.72281	NA	2.27621	1603.05	1.66e-49
5	CPAR2_407560	1		NA	ARN1	C2_08050C	SIT1	Ortholog(s) have siderophore transmembrane transporter activity, role in siderophore transport and cytoplasmic vesicle, endosome, plasma membrane localization				CAL0000196424	ORF|Uncharacterized	CAL0000145807	1.72281	NA	2.14283	799.771	4.56e-25
5	CPAR2_407570	0		NA	NA	NA	NA	Ortholog(s) have role in siderophore transmembrane transport				NA	ORF|Uncharacterized	CAL0000146159	1.72281	NA	0.48696	113.248	0.043643
6	CPAR2_500330	1	Cu-Zn_superoxide_dismutase_family	NA	NA	NA	NA	Ortholog(s) have superoxide dismutase activity and role in cell redox homeostasis, cellular zinc ion homeostasis				NA	ORF|Uncharacterized	CAL0000146013	1.66379	NA	4.45814	5615.59	3.6e-94
6	CPAR2_500390	0		NA	SOD1	C4_02320C	SOD1	Ortholog(s) have superoxide dismutase activity				CAL0000185037	ORF|Uncharacterized	CAL0000149123	1.66379	NA	-1.13056	14426.6	1.03e-11
7	CPAR2_804230	1	alkaline phosphatase family	NA	NA	C1_10430W	PHO8	Has domain(s) with predicted catalytic activity, phosphatase activity and role in metabolic process				CAL0000181464	ORF|Uncharacterized	CAL0000149559	1.57361	NA	2.70635	457.238	5.59e-18
7	CPAR2_804250	0		NA	PHO8	C1_08780W	NA	Ortholog(s) have alkaline phosphatase activity, zinc ion sensor activity, role in nicotinamide nucleotide metabolic process, protein dephosphorylation and extracellular region, fungal-type vacuole, fungal-type vacuole membrane localization				CAL0000197686	ORF|Uncharacterized	CAL0000154353	1.57361	NA	0.440873	3438.37	6.29e-06
8	CPAR2_500170	1	ZIP transporters family	NA	NA	C4_06970C	ZRT1	Has domain(s) with predicted metal ion transmembrane transporter activity, role in metal ion transport, transmembrane transport and membrane localization				CAL0000176520	ORF|Uncharacterized	CAL0000147337	1.44756	NA	2.97346	5413.86	3.92e-21
8	CPAR2_210740	0		NA	ZRT2	C2_02590W	ZRT2	Ortholog(s) have high-affinity zinc transmembrane transporter activity, low-affinity zinc ion transmembrane transporter activity and role in zinc ion import across plasma membrane				CAL0000174214	ORF|Uncharacterized	CAL0000147153	1.44756	NA	1.25442	1740.62	2.6e-08
8	CPAR2_806720	1		NA	NA	NA	NA	Has domain(s) with predicted metal ion transmembrane transporter activity, zinc ion transmembrane transporter activity and role in metal ion transport, transmembrane transport, zinc ion transmembrane transport				NA	ORF|Uncharacterized	CAL0000155599	1.44756	NA	2.43223	3118.19	5.67e-76
8	CPAR2_806710	0		NA	NA	NA	NA	Has domain(s) with predicted metal ion transmembrane transporter activity, zinc ion transmembrane transporter activity and role in metal ion transport, transmembrane transport, zinc ion transmembrane transport				NA	ORF|Uncharacterized	CAL0000150379	1.44756	NA	-0.869876	160.76	9.29e-10
9	CPAR2_212720	1	alpha-IPM synthase/homocitrate synthase family	NA	NA	C2_04460W	LYS22	Has domain(s) with predicted catalytic activity, homocitrate synthase activity, transferase activity, transferring acyl groups, acyl groups converted into alkyl on transfer activity				CAL0000201759	ORF|Uncharacterized	CAL0000145643	1.19894	NA	2.5817	2237.84	1.86e-20
9	CPAR2_105430	0		NA	LYS21	C1_04730C	LYS21	Ortholog(s) have homocitrate synthase activity, role in lysine biosynthetic process, lysine biosynthetic process via aminoadipic acid and nucleus localization				CAL0000190246	ORF|Uncharacterized	CAL0000154695	1.19894	NA	-0.183822	2870.95	0.00717831
10	CPAR2_105760	1	cation transport ATPase (P-type) (TC 3.A.3) family	NA	ENA2	C1_00390W	ENA2	Ortholog(s) have calcium transmembrane transporter activity, phosphorylative mechanism, ion transmembrane transporter activity, phosphorylative mechanism and potassium transmembrane transporter activity, more				CAL0000188030	ORF|Uncharacterized	CAL0000156733	0.991921	NA	3.25366	17488.2	6.11e-30
10	CPAR2_600020	0		NA	NA	NA	NA	Has domain(s) with predicted ATPase-coupled cation transmembrane transporter activity, metal ion binding, nucleotide binding activity, role in cation transport and integral component of membrane localization				NA	ORF|Uncharacterized	CAL0000156419	0.991921	NA	1.14511	27025.1	8.75e-17
10	CPAR2_301360	0		NA	PMR1	C7_00320C	PMR1	Ortholog(s) have calcium ion binding, calcium transmembrane transporter activity, phosphorylative mechanism, manganese transmembrane transporter activity, phosphorylative mechanism activity				CAL0000190296	ORF|Uncharacterized	CAL0000148909	0.991921	NA	0.520677	3642.82	1.48e-05
10	CPAR2_502950	0		PMA1	PMA1	C3_00720W	PMA1	Plasma membrane H+-ATPase; expression increased in fluconazole and voriconazole resistant strains				CAL0000187161	ORF|Uncharacterized	CAL0000153677	0.991921	NA	0.218883	42446.6	0.115497
10	CPAR2_503860	0		NA	PMC1	C3_01250W	PMC1	Ortholog(s) have calcium transmembrane transporter activity, phosphorylative mechanism activity and role in calcium ion transport, cellular calcium ion homeostasis, transmembrane transport				CAL0000196416	ORF|Uncharacterized	CAL0000156747	0.991921	NA	-0.178725	11727.8	0.261258
11	CPAR2_502460	1	no_family	NA	YDL218W	C5_04190W	MRV2	Ortholog of S. cerevisiae : YDL218W, C. albicans SC5314 : C5_04190W_A/MRV2, C. glabrata CBS138 : CAGL0G05632g, C. dubliniensis CD36 : Cd36_53890 and Candida tenuis NRRL Y-1498 : CANTEDRAFT_116959				CAL0000186869	ORF|Uncharacterized	CAL0000144885	0.965762	NA	2.28898	5169.44	2.84e-18
11	CPAR2_808460	0		NA	NA	NA	NA	Ortholog of Candida metapsilosis : CMET_5907, Candida orthopsilosis Co 90-125 : CORT_0C00700 and Candida orthopsilosis NEW ASSEMBLY : CORT1C00700				NA	ORF|Uncharacterized	CAL0000150129	0.965762	NA	0.139903	9.63338	0.723735
11	CPAR2_502450	0		NA	NA	C5_04210C	MRV4	Ortholog of C. albicans SC5314 : C5_04210C_A/MRV4, C. dubliniensis CD36 : Cd36_53900, Pichia stipitis Pignal : PICST_29703, Candida albicans WO-1 : CAWG_04794 and Candida metapsilosis : CMET_3786				CAL0000193387	ORF|Uncharacterized	CAL0000152151	0.965762	NA	0.468406	4.61859	0.318072
12	CPAR2_407280	1	no_family	NA	NA	C2_09800C	NA	Ortholog of C. albicans SC5314 : C2_09800C_A, C. dubliniensis CD36 : Cd36_23890, C. auris B8441 : B9J08_004465 and Candida tenuis NRRL Y-1498 : CANTEDRAFT_112249				CAL0000187480	ORF|Uncharacterized	CAL0000155471	0.959682	NA	2.41343	246.455	2.5e-07
12	CPAR2_407230	0		NA	NA	NA	NA	Protein of unknown function				NA	ORF|Uncharacterized	CAL0000155451	0.959682	NA	-0.494071	19.9444	0.170778
13	CPAR2_302140	1	PHR	NA	NA	C4_04530C	PHR1	Has domain(s) with predicted catalytic activity and role in carbohydrate metabolic process				CAL0000177455	ORF|Uncharacterized	CAL0000155023	0.950774	NA	6.1625	26161.9	0
13	CPAR2_109660	0		NA	GAS1	C1_00220W	PHR2	Ortholog(s) have 1,3-beta-glucanosyltransferase activity				CAL0000181783	ORF|Verified	CAL0000145319	0.950774	NA	-1.70102	31622.4	1.42e-18
13	CPAR2_106340	0		NA	GAS2	C1_02360C	PGA5	Ortholog(s) have 1,3-beta-glucanosyltransferase activity and role in ascospore wall assembly				CAL0000178583	ORF|Uncharacterized	CAL0000151209	0.950774	NA	-0.0437906	855.754	0.554591
13	CPAR2_100110	0		NA	GAS5	C5_05390C	PGA4	Ortholog(s) have 1,3-beta-glucanosyltransferase activity and role in ascospore wall beta-glucan biosynthetic process, ascospore-type prospore assembly, fungal-type cell wall (1->3)-beta-D-glucan biosynthetic process				CAL0000186924	ORF|Uncharacterized	CAL0000149497	0.950774	NA	0.171818	5409.93	0.149719
13	CPAR2_402260	0		NA	GAS4	C4_00090W	PHR3	Ortholog(s) have 1,3-beta-glucanosyltransferase activity, role in ascospore wall assembly and fungal-type cell wall localization				CAL0000178119	ORF|Uncharacterized	CAL0000155435	0.950774	NA	0.164361	525.216	0.00388824
14	CPAR2_701220	1	tellurite-resistance/dicarboxylate transporter (TDT) family	NA	SSU1	CR_09170C	SSU1	Ortholog(s) have sulfite transmembrane transporter activity, role in sulfite transport and plasma membrane localization				CAL0000176038	ORF|Uncharacterized	CAL0000146065	0.716418	NA	2.3002	1774.95	1.67e-50
14	CPAR2_406250	0		NA	NA	C2_07580W	NA	Has domain(s) with predicted role in transmembrane transport and integral component of membrane localization				CAL0000178373	ORF|Uncharacterized	CAL0000150655	0.716418	NA	-0.867361	780.899	0.00739591
15	CPAR2_600450	1	Sugar transporter (TC 2.A.1.1) family	HGT10	STL1	C6_03790C	HGT10	Ortholog(s) have solute:proton symporter activity, role in glycerol transport, transmembrane transport and plasma membrane localization				CAL0000200530	ORF|Uncharacterized	CAL0000151687	0.689994	NA	3.45302	6903.97	3.78e-55
15	CPAR2_600460	0		NA	NA	NA	NA	Has domain(s) with predicted transmembrane transporter activity, role in transmembrane transport and integral component of membrane, membrane localization				NA	ORF|Uncharacterized	CAL0000147863	0.689994	NA	-0.88892	3657.5	2.21e-05
15	CPAR2_301390	0		NA	NA	C7_00290C	HGT13	Has domain(s) with predicted transmembrane transporter activity, role in transmembrane transport and integral component of membrane, membrane localization				CAL0000201261	ORF|Uncharacterized	CAL0000148321	0.689994	NA	-1.07073	561.995	0.0110962
15	CPAR2_202480	0		NA	YDL199C	CR_03850W	HGT3	Has domain(s) with predicted transmembrane transporter activity, role in transmembrane transport and integral component of membrane, membrane localization				CAL0000177617	ORF|Uncharacterized	CAL0000146891	0.689994	NA	0.296873	3146.91	0.0101886
15	CPAR2_807300	0		NA	NA	C3_05270C	HGT5	Has domain(s) with predicted transmembrane transporter activity, role in transmembrane transport and integral component of membrane, membrane localization				CAL0000175271	ORF|Uncharacterized	CAL0000154187	0.689994	NA	0.00931777	3720.6	0.933804
15	CPAR2_108360	0		NA	NA	NA	NA	Has domain(s) with predicted transmembrane transporter activity, role in transmembrane transport and integral component of membrane, membrane localization				NA	ORF|Uncharacterized	CAL0000150703	0.689994	NA	-0.302107	68.3651	0.258175
15	CPAR2_108220	0		NA	NA	NA	NA	Has domain(s) with predicted transmembrane transporter activity, role in transmembrane transport and integral component of membrane, membrane localization				NA	ORF|Uncharacterized	CAL0000154253	0.689994	NA	1.4034	517.609	0.000475705
15	CPAR2_212860	0		NA	NA	C2_01000W	HGT7	Ortholog(s) have fructose transmembrane transporter activity, glucose transmembrane transporter activity and role in fructose import across plasma membrane, glucose import across plasma membrane				CAL0000198671	ORF|Uncharacterized	CAL0000144765	0.689994	NA	-1.04629	54134.3	0.00825343
15	CPAR2_108370	0		NA	NA	C1_01980W	HGT1	Has domain(s) with predicted transmembrane transporter activity, role in transmembrane transport and integral component of membrane, membrane localization				CAL0000200616	ORF|Uncharacterized	CAL0000145163	0.689994	NA	0.107218	44835	0.778876
15	CPAR2_212850	0		NA	NA	C2_01010W	HGT8	Has domain(s) with predicted transmembrane transporter activity, role in transmembrane transport and integral component of membrane, membrane localization				CAL0000198394	ORF|Uncharacterized	CAL0000147391	0.689994	NA	1.6983	29201.4	1.15e-09
15	CPAR2_108340	1		NA	NA	NA	NA	Has domain(s) with predicted transmembrane transporter activity, role in transmembrane transport and integral component of membrane, membrane localization				NA	ORF|Uncharacterized	CAL0000152897	0.689994	NA	3.84664	5793.26	1.33e-11
15	CPAR2_405530	0		NA	SNF3	C3_04930C	HGT4	Ortholog(s) have role in detection of glucose, fructose transmembrane transport, glucose mediated signaling pathway, glucose transmembrane transport, mannose transmembrane transport, negative regulation of meiotic nuclear division				CAL0000186910	ORF|Uncharacterized	CAL0000156381	0.689994	NA	0.197017	2487.85	0.0877115
15	CPAR2_108210	0		NA	NA	NA	NA	Has domain(s) with predicted transmembrane transporter activity, role in transmembrane transport and integral component of membrane, membrane localization				NA	ORF|Uncharacterized	CAL0000152017	0.689994	NA	0.703049	702.887	0.0131291
15	CPAR2_701650	0		NA	NA	CR_07730W	HGT14	Ortholog(s) have role in quinate catabolic process				CAL0000194719	ORF|Uncharacterized	CAL0000148263	0.689994	NA	0.363309	2877.33	0.0424479
15	CPAR2_108350	0		NA	NA	NA	NA	Has domain(s) with predicted transmembrane transporter activity, role in transmembrane transport and integral component of membrane, membrane localization				NA	ORF|Uncharacterized	CAL0000152139	0.689994	NA	-0.366161	158.422	0.0616686
15	CPAR2_210150	0		NA	NA	NA	NA	Has domain(s) with predicted transmembrane transporter activity, role in transmembrane transport and integral component of membrane, membrane localization				NA	ORF|Uncharacterized	CAL0000154781	0.689994	NA	0.253584	599.731	0.0461906
15	CPAR2_401450	0		NA	NA	C4_01070W	HGT17	Has domain(s) with predicted transmembrane transporter activity, role in transmembrane transport and integral component of membrane, membrane localization				CAL0000196104	ORF|Uncharacterized	CAL0000154035	0.689994	NA	-0.975384	1135.59	0.145439
15	CPAR2_210080	1		NA	ITR2	C2_04940C	ITR1	Ortholog(s) have myo-inositol transmembrane transporter activity, role in myo-inositol import across plasma membrane, myo-inositol transport and plasma membrane localization				CAL0000201160	ORF|Uncharacterized	CAL0000153957	0.689994	NA	4.44183	2738.75	1.9e-70
15	CPAR2_703800	1		NA	NA	NA	NA	Has domain(s) with predicted transmembrane transporter activity, role in transmembrane transport and integral component of membrane, membrane localization				NA	ORF|Uncharacterized	CAL0000152359	0.689994	NA	4.00907	3258.68	3.84e-32
15	CPAR2_504080	0		NA	NA	C3_00220W	HGT19	Has domain(s) with predicted transmembrane transporter activity, role in transmembrane transport and integral component of membrane, membrane localization				CAL0000199303	ORF|Uncharacterized	CAL0000147185	0.689994	NA	0.310002	17152.4	0.250464
15	CPAR2_802070	0		NA	NA	CR_03450W	HXT5	Has domain(s) with predicted transmembrane transporter activity, role in transmembrane transport and integral component of membrane, membrane localization				CAL0000200935	ORF|Uncharacterized	CAL0000144659	0.689994	NA	-1.95316	1245.7	0.000375253
16	CPAR2_106700	1	YAT (TC 2.A.3.10) family	NA	NA	NA	NA	Has domain(s) with predicted amino acid transmembrane transporter activity, role in amino acid transmembrane transport, amino acid transport, transmembrane transport and integral component of membrane, membrane localization				NA	ORF|Uncharacterized	CAL0000146833	0.526655	NA	3.97996	3744.99	1.34e-42
16	CPAR2_106690	0		NA	DIP5	C1_02530C	DIP5	Ortholog(s) have L-aspartate transmembrane transporter activity, L-glutamate transmembrane transporter activity, dicarboxylic acid transmembrane transporter activity				CAL0000194693	ORF|Uncharacterized	CAL0000145763	0.526655	NA	0.630043	9860.71	0.00941105
16	CPAR2_403710	0		NA	NA	NA	NA	Has domain(s) with predicted amino acid transmembrane transporter activity, role in amino acid transmembrane transport, amino acid transport, transmembrane transport and integral component of membrane, membrane localization				NA	ORF|Uncharacterized	CAL0000156657	0.526655	NA	-0.34391	1461.25	0.012295
16	CPAR2_403820	0		NA	PUT4	NA	NA	Ortholog(s) have L-proline transmembrane transporter activity, neutral amino acid transmembrane transporter activity and role in gamma-aminobutyric acid transport, neutral amino acid transport, proline transport				NA	ORF|Uncharacterized	CAL0000146229	0.526655	NA	1.4664	4355.49	9.81e-06
16	CPAR2_403670	0		NA	NA	NA	NA	Has domain(s) with predicted amino acid transmembrane transporter activity, role in amino acid transmembrane transport, amino acid transport, transmembrane transport and integral component of membrane, membrane localization				NA	ORF|Uncharacterized	CAL0000145715	0.526655	NA	-0.62157	589.64	7.44e-05
16	CPAR2_603080	0		NA	NA	C6_00960W	CAN1	Has domain(s) with predicted amino acid transmembrane transporter activity, role in amino acid transmembrane transport, amino acid transport, transmembrane transport and integral component of membrane, membrane localization				CAL0000201116	ORF|Uncharacterized	CAL0000147911	0.526655	NA	1.63956	3376.66	1.05e-23
16	CPAR2_303550	0		HIP1	NA	C5_01800C	HIP1	Has domain(s) with predicted amino acid transmembrane transporter activity, role in amino acid transmembrane transport, amino acid transport, transmembrane transport and integral component of membrane, membrane localization				CAL0000181363	ORF|Uncharacterized	CAL0000145341	0.526655	NA	1.09402	5315.09	1.42e-27
16	CPAR2_301130	0		NA	NA	C7_00630C	NA	Has domain(s) with predicted amino acid transmembrane transporter activity, role in amino acid transmembrane transport, transmembrane transport and membrane localization				CAL0000175379	ORF|Uncharacterized	CAL0000150251	0.526655	NA	-0.646561	15.2452	0.0323085
16	CPAR2_212620	0		NA	AGP3	C4_04840C	AGP3	Ortholog(s) have L-leucine transmembrane transporter activity, amino acid transmembrane transporter activity and role in amino acid transport, leucine import across plasma membrane, transmembrane transport				CAL0000176516	ORF|Uncharacterized	CAL0000151473	0.526655	NA	-0.794504	1589.49	1.86e-05
16	CPAR2_100570	0		NA	NA	NA	NA	Has domain(s) with predicted amino acid transmembrane transporter activity, role in amino acid transmembrane transport, amino acid transport, transmembrane transport and integral component of membrane, membrane localization				NA	ORF|Uncharacterized	CAL0000150715	0.526655	NA	-0.683031	1522.44	0.00953743
16	CPAR2_100560	0		NA	NA	C5_02790C	GAP1	Has domain(s) with predicted amino acid transmembrane transporter activity, role in amino acid transmembrane transport, amino acid transport, transmembrane transport and integral component of membrane, membrane localization				CAL0000177621	ORF|Uncharacterized	CAL0000153859	0.526655	NA	0.842617	2579.46	2.45e-06
16	CPAR2_301120	0		NA	NA	C1_06000W	NA	Has domain(s) with predicted amino acid transmembrane transporter activity, role in amino acid transmembrane transport, transmembrane transport and membrane localization				CAL0000178342	ORF|Uncharacterized	CAL0000151287	0.526655	NA	0.178966	429.912	0.0348836
16	CPAR2_208240	0		NA	NA	C1_07120W	GAP4	Has domain(s) with predicted amino acid transmembrane transporter activity, role in amino acid transmembrane transport, amino acid transport, transmembrane transport and integral component of membrane, membrane localization				CAL0000198089	ORF|Uncharacterized	CAL0000153717	0.526655	NA	0.0811117	1408.4	0.69247
16	CPAR2_503530	1		GAP2	GAP1	C3_05580C	GAP2	Ortholog(s) have L-proline transmembrane transporter activity, amino acid transmembrane transporter activity, beta-alanine transmembrane transporter activity, polyamine transmembrane transporter activity				CAL0000177766	ORF|Uncharacterized	CAL0000154409	0.526655	NA	2.09979	9356.74	1.8e-05
16	CPAR2_101860	0		NA	AGP2	C4_01100C	AGP2	Ortholog(s) have role in positive regulation of (R)-carnitine transmembrane transport, positive regulation of polyamine transmembrane transport				CAL0000191370	ORF|Uncharacterized	CAL0000155417	0.526655	NA	1.94414	3395.28	9.33e-34
16	CPAR2_106670	0		NA	NA	NA	NA	Has domain(s) with predicted amino acid transmembrane transporter activity, role in amino acid transmembrane transport, transmembrane transport and membrane localization				NA	ORF|Uncharacterized	CAL0000154477	0.526655	NA	-0.0148216	909.23	0.888504
16	CPAR2_210610	0		NA	NA	C1_10800C	ALP1	Has domain(s) with predicted amino acid transmembrane transporter activity, role in amino acid transmembrane transport, amino acid transport, transmembrane transport and integral component of membrane, membrane localization				CAL0000201651	ORF|Uncharacterized	CAL0000155265	0.526655	NA	-0.270773	4546.12	0.010413
16	CPAR2_106680	0		NA	NA	C1_02570C	PUT4	Has domain(s) with predicted amino acid transmembrane transporter activity, role in amino acid transmembrane transport, transmembrane transport and membrane localization				CAL0000183611	ORF|Uncharacterized	CAL0000146021	0.526655	NA	0.42849	139.966	0.287467
16	CPAR2_603530	0		NA	AGP1	C6_00330C	GNP1	Ortholog(s) have L-proline transmembrane transporter activity, amino acid transmembrane transporter activity, role in amino acid transport, transmembrane transport and plasma membrane localization				CAL0000180560	ORF|Uncharacterized	CAL0000146019	0.526655	NA	0.523845	7256.23	4.25e-08
16	CPAR2_401360	0		NA	NA	NA	NA	Has domain(s) with predicted amino acid transmembrane transporter activity, role in amino acid transmembrane transport, transmembrane transport and membrane localization				NA	ORF|Uncharacterized	CAL0000145349	0.526655	NA	-1.12591	62.9292	1.34e-05
16	CPAR2_101760	0		NA	NA	C5_03500W	GAP6	Has domain(s) with predicted amino acid transmembrane transporter activity, role in amino acid transmembrane transport, transmembrane transport and membrane localization				CAL0000192270	ORF|Uncharacterized	CAL0000155777	0.526655	NA	0.434855	4670.56	0.016113
16	CPAR2_103310	0		NA	NA	C3_03990C	AAP1	Has domain(s) with predicted amino acid transmembrane transporter activity, role in amino acid transmembrane transport, transmembrane transport and membrane localization				CAL0000188193	ORF|Uncharacterized	CAL0000150605	0.526655	NA	0.132705	6249.57	0.455609
16	CPAR2_200830	0		NA	NA	CR_09920W	NA	Has domain(s) with predicted amino acid transmembrane transporter activity, role in amino acid transmembrane transport, transmembrane transport and membrane localization				CAL0000200920	ORF|Uncharacterized	CAL0000154015	0.526655	NA	1.15061	6494.8	9.03e-08
16	CPAR2_209340	0		NA	SSY1	C2_04060C	SSY1	Ortholog(s) have role in response to amino acid and plasma membrane localization				CAL0000180720	ORF|Uncharacterized	CAL0000152407	0.526655	NA	0.0526994	1051.32	0.352491
16	CPAR2_801820	0		NA	NA	C1_13130C	NA	Has domain(s) with predicted amino acid transmembrane transporter activity, role in amino acid transmembrane transport, amino acid transport, transmembrane transport and integral component of membrane, membrane localization				CAL0000178778	ORF|Uncharacterized	CAL0000146343	0.526655	NA	0.587504	3698.87	1.24e-05
16	CPAR2_200880	0		NA	NA	CR_09910W	GNP3	Has domain(s) with predicted amino acid transmembrane transporter activity, role in amino acid transmembrane transport, transmembrane transport and membrane localization				CAL0000198749	ORF|Uncharacterized	CAL0000146657	0.526655	NA	0.926807	24.9309	0.00117234
17	CPAR2_401740	1	ferric reductase (FRE) family	NA	NA	C4_04320W	FRE10	Has domain(s) with predicted oxidoreductase activity and role in oxidation-reduction process				CAL0000177334	ORF|Uncharacterized	CAL0000146791	-0.0867473	NA	-2.38882	1338.63	2.62e-14
17	CPAR2_210110	0		NA	NA	NA	NA	Has domain(s) with predicted oxidoreductase activity and role in oxidation-reduction process				NA	ORF|Uncharacterized	CAL0000147723	-0.0867473	NA	0.43125	1437.19	0.361755
17	CPAR2_808110	0		NA	FRE2	C5_01360W	CFL4	Ortholog(s) have ferric-chelate reductase activity, role in copper ion import, iron ion transport, nuclear-transcribed mRNA catabolic process, nonsense-mediated decay and plasma membrane localization				CAL0000185898	ORF|Uncharacterized	CAL0000156069	-0.0867473	NA	0.54157	867.516	0.00153661
17	CPAR2_808120	0		CFL5	FRE3	C5_01380W	CFL5	Ortholog(s) have ferric-chelate reductase activity, role in cellular iron ion homeostasis, siderophore transport and plasma membrane localization				CAL0000201731	ORF|Uncharacterized	CAL0000145875	-0.0867473	NA	0.726216	2385.06	0.0317874
17	CPAR2_210140	0		NA	NA	C2_05070W	FRE9	Has domain(s) with predicted oxidoreductase activity and role in oxidation-reduction process				CAL0000198445	ORF|Uncharacterized	CAL0000153839	-0.0867473	NA	0.836984	1391.75	2.48e-05
17	CPAR2_210120	0		NA	NA	NA	NA	Has domain(s) with predicted oxidoreductase activity and role in oxidation-reduction process				NA	ORF|Uncharacterized	CAL0000151201	-0.0867473	NA	-0.667686	25.0841	0.0150288
18	CPAR2_802720	1	Allantoate permease family	NA	NA	CR_01220W	NA	Has domain(s) with predicted transmembrane transporter activity, role in transmembrane transport and integral component of membrane localization				CAL0000199600	ORF|Uncharacterized	CAL0000147297	-0.1298	NA	2.58001	14767.6	6.83e-06
18	CPAR2_802700	0		NA	NA	NA	NA	Has domain(s) with predicted transmembrane transporter activity, role in transmembrane transport and integral component of membrane localization				NA	ORF|Uncharacterized	CAL0000153343	-0.1298	NA	-0.685837	165.683	0.000745373
18	CPAR2_802710	0		NA	NA	NA	NA	Has domain(s) with predicted transmembrane transporter activity, role in transmembrane transport and integral component of membrane localization				NA	ORF|Uncharacterized	CAL0000150491	-0.1298	NA	0.249935	440.756	0.0535648
18	CPAR2_802690	0		NA	NA	NA	NA	Has domain(s) with predicted transmembrane transporter activity, role in transmembrane transport and integral component of membrane localization				NA	ORF|Uncharacterized	CAL0000153769	-0.1298	NA	-1.31739	68.9466	3.19e-22
18	CPAR2_100300	0		TNA1	TNA1	C5_03060C	TNA1	Ortholog(s) have carboxylic acid transmembrane transporter activity and role in carboxylic acid transport, quinolinic acid transmembrane transport				CAL0000180798	ORF|Uncharacterized	CAL0000155873	-0.1298	NA	1.08269	1827.58	0.0952917
18	CPAR2_103530	0		NA	FEN2	C6_02650C	NA	Ortholog(s) have pantothenate transmembrane transporter activity, role in endocytosis, pantothenate import across plasma membrane, pantothenate transmembrane transport and plasma membrane localization				CAL0000174828	ORF|Uncharacterized	CAL0000156035	-0.1298	NA	-0.22059	917.387	0.0337976
18	CPAR2_203510	0		NA	NA	NA	NA	Has domain(s) with predicted transmembrane transporter activity, role in transmembrane transport and integral component of membrane localization				NA	ORF|Uncharacterized	CAL0000146949	-0.1298	NA	-0.260117	214.493	0.149434
18	CPAR2_203100	0		NA	SEO1	CR_06660W	SEO1	Ortholog(s) have role in transmembrane transport				CAL0000177585	ORF|Uncharacterized	CAL0000150777	-0.1298	NA	-1.67431	2183.25	6.42e-29
18	CPAR2_102100	0		NA	NA	NA	NA	Has domain(s) with predicted transmembrane transporter activity, role in transmembrane transport and integral component of membrane localization				NA	ORF|Uncharacterized	CAL0000155679	-0.1298	NA	-0.358305	951.548	0.0728946
18	CPAR2_203280	0		NA	NA	NA	NA	Ortholog of Candida metapsilosis : CMET_3454, Candida orthopsilosis Co 90-125 : CORT_0D03370 and Candida orthopsilosis NEW ASSEMBLY : CORT1D03370				NA	ORF|Uncharacterized	CAL0000148203	-0.1298	NA	-0.451199	306.942	5.86e-05
18	CPAR2_601960	0		NA	NA	NA	NA	Has domain(s) with predicted transmembrane transporter activity, role in transmembrane transport and integral component of membrane localization				NA	ORF|Uncharacterized	CAL0000148861	-0.1298	NA	-0.300432	587.54	0.000178091
18	CPAR2_203500	0		NA	NA	C1_13850C	DAL7	Has domain(s) with predicted transmembrane transporter activity, role in transmembrane transport and integral component of membrane localization				CAL0000193894	ORF|Uncharacterized	CAL0000151331	-0.1298	NA	-0.0318454	99.3141	0.865983
18	CPAR2_209700	0		NA	NA	NA	NA	Has domain(s) with predicted transmembrane transporter activity, role in transmembrane transport and integral component of membrane localization				NA	ORF|Uncharacterized	CAL0000148947	-0.1298	NA	-0.300017	947.669	2.55e-05
19	CPAR2_300600	1	DHA1 family	NA	NA	NA	NA	Protein of unknown function				NA	ORF|Uncharacterized	CAL0000151999	-0.206482	NA	2.00473	350.913	9.05e-10
19	CPAR2_300750	0		NA	NA	NA	NA	Has domain(s) with predicted transmembrane transporter activity, role in transmembrane transport and integral component of membrane localization				NA	ORF|Uncharacterized	CAL0000147813	-0.206482	NA	-0.172845	536.69	0.20021
19	CPAR2_300730	0		NA	TPO1	C7_01520W	FLU1	Ortholog(s) have spermidine transmembrane transporter activity, spermine transmembrane transporter activity and role in polyamine transmembrane transport, putrescine transport, spermidine transport, spermine transport				CAL0000199735	ORF|Uncharacterized	CAL0000149179	-0.206482	NA	-0.128028	1290.9	0.482495
19	CPAR2_300740	0		NA	NA	NA	NA	Has domain(s) with predicted transmembrane transporter activity, role in transmembrane transport and integral component of membrane localization				NA	ORF|Uncharacterized	CAL0000146537	-0.206482	NA	-0.948073	65.067	0.0171497
19	CPAR2_300760	0		NA	NA	NA	NA	Has domain(s) with predicted transmembrane transporter activity, role in transmembrane transport and integral component of membrane localization				NA	ORF|Uncharacterized	CAL0000145729	-0.206482	NA	-0.545892	670.106	0.00397676
19	CPAR2_300770	0		NA	NA	C7_04250W	TPO2	Has domain(s) with predicted transmembrane transporter activity, role in transmembrane transport and integral component of membrane localization				CAL0000198917	ORF|Uncharacterized	CAL0000149993	-0.206482	NA	-0.578838	38.0689	0.00545829
19	CPAR2_300680	0		NA	NA	NA	NA	Has domain(s) with predicted transmembrane transporter activity, role in transmembrane transport and integral component of membrane localization				NA	ORF|Uncharacterized	CAL0000147909	-0.206482	NA	-0.648859	63.7608	5.74e-06
19	CPAR2_504220	0		NA	NA	NA	NA	Has domain(s) with predicted transmembrane transporter activity, role in transmembrane transport and integral component of membrane localization				NA	ORF|Uncharacterized	CAL0000151373	-0.206482	NA	-0.234156	322.485	0.017713
19	CPAR2_300590	0		NA	NA	NA	NA	Has domain(s) with predicted transmembrane transporter activity, role in transmembrane transport and integral component of membrane localization				NA	ORF|Uncharacterized	CAL0000149901	-0.206482	NA	-0.425865	52.1455	0.0494421
19	CPAR2_300670	0		NA	NA	NA	NA	Has domain(s) with predicted transmembrane transporter activity, role in transmembrane transport and integral component of membrane localization				NA	ORF|Uncharacterized	CAL0000145611	-0.206482	NA	-0.386995	83.6165	0.043254
20	CPAR2_700570	1	oxidase-dependent Fe transporter (OFeT) (TC 9.A.10.1) family	FTR1	FTR1	C1_14130W	FTR1	Ortholog(s) have high-affinity ferrous iron transmembrane transporter activity, iron ion transmembrane transporter activity and role in arsenate ion transmembrane transport, iron ion transmembrane transport, reductive iron assimilation				CAL0000185056	ORF|Uncharacterized	CAL0000152523	-0.622003	NA	-2.64526	11879.1	4.41e-22
20	CPAR2_805630	0		NA	NA	NA	NA	Has domain(s) with predicted iron ion transmembrane transporter activity, role in iron ion transmembrane transport and high-affinity iron permease complex localization				NA	ORF|Uncharacterized	CAL0000152797	-0.622003	NA	-0.715309	44.3784	0.0537513
20	CPAR2_803120	0		NA	NA	CR_01270C	FTH2	Has domain(s) with predicted iron ion transmembrane transporter activity, role in iron ion transmembrane transport and high-affinity iron permease complex localization				CAL0000181829	ORF|Uncharacterized	CAL0000153131	-0.622003	NA	0.230318	1068.54	0.0135278
20	CPAR2_210100	0		NA	FTH1	C1_09400C	FTH1	Ortholog(s) have role in endocytosis, iron ion transmembrane transport and fungal-type vacuole membrane localization				CAL0000186938	ORF|Uncharacterized	CAL0000145857	-0.622003	NA	0.642241	2252.42	6.05e-07
21	CPAR2_108070	1	GPAT/DAPAT family	NA	NA	NA	NA	Has domain(s) with predicted amino acid transmembrane transporter activity, role in amino acid transmembrane transport and membrane localization				NA	ORF|Uncharacterized	CAL0000154949	-0.686043	NA	-2.11823	37.9981	3e-11
21	CPAR2_108060	0		NA	NA	C1_05080W	GPT1	Has domain(s) with predicted amino acid transmembrane transporter activity, role in amino acid transmembrane transport and membrane localization				CAL0000188952	ORF|Uncharacterized	CAL0000148873	-0.686043	NA	-0.26443	96.8638	0.35312
21	CPAR2_212370	0		NA	NA	NA	NA	Has domain(s) with predicted amino acid transmembrane transporter activity, role in amino acid transmembrane transport and membrane localization				NA	ORF|Uncharacterized	CAL0000150751	-0.686043	NA	-1.27865	49.9658	0.00644291
21	CPAR2_212230	0		NA	NA	NA	NA	Has domain(s) with predicted amino acid transmembrane transporter activity, role in amino acid transmembrane transport and membrane localization				NA	ORF|Uncharacterized	CAL0000151681	-0.686043	NA	-0.221534	663.177	0.0668844
21	CPAR2_203150	0		NA	NA	NA	NA	Has domain(s) with predicted amino acid transmembrane transporter activity, role in amino acid transmembrane transport and membrane localization				NA	ORF|Uncharacterized	CAL0000155031	-0.686043	NA	-0.0792056	288.115	0.506816
21	CPAR2_208760	0		NA	NA	NA	NA	Has domain(s) with predicted amino acid transmembrane transporter activity, role in amino acid transmembrane transport and membrane localization				NA	ORF|Uncharacterized	CAL0000148465	-0.686043	NA	0.13714	883.691	0.47246
21	CPAR2_212360	0		NA	NA	C2_02790C	NA	Has domain(s) with predicted amino acid transmembrane transporter activity, role in amino acid transmembrane transport and membrane localization				CAL0000179851	ORF|Uncharacterized	CAL0000149747	-0.686043	NA	-1.25127	422.895	2.09e-13
21	CPAR2_212350	0		NA	NA	NA	NA	Has domain(s) with predicted amino acid transmembrane transporter activity, role in amino acid transmembrane transport and membrane localization				NA	ORF|Uncharacterized	CAL0000154289	-0.686043	NA	-0.412161	19.284	0.0721702
22	CPAR2_102580	1	peptidase A1 family	SAPP2	NA	NA	NA	Secreted aspartic protease; constitutively expressed				NA	ORF|Verified	CAL0000156755	-0.730299	NA	-2.81004	2128.45	4.49e-16
22	CPAR2_102420	0		SAPP3	NA	NA	NA	Predicted aspartic-type endopeptidase				NA	ORF|Uncharacterized	CAL0000146449	-0.730299	NA	-0.563643	241.418	0.117793
22	CPAR2_102410	0		SAPP1	NA	C3_02510C	SAP8	Secreted aspartic protease; activated by autocatalytic cleavage of a pro-sequence; induced by exogenous proteins				CAL0000190503	ORF|Verified	CAL0000156257	-0.730299	NA	-1.63509	105.029	9.33e-08
22	CPAR2_302640	0		NA	NA	NA	NA	Has domain(s) with predicted aspartic-type endopeptidase activity and role in proteolysis				NA	ORF|Uncharacterized	CAL0000148583	-0.730299	NA	-0.22945	518.553	0.0164095
22	CPAR2_602730	0		NA	NA	NA	NA	Has domain(s) with predicted aspartic-type endopeptidase activity and role in proteolysis				NA	ORF|Uncharacterized	CAL0000155383	-0.730299	NA	-1.15407	1471.99	0.00367812
22	CPAR2_105640	0		SAP7	NA	C1_04870W	SAP7	Putative aspartic-type endopeptidase; expression increased in fluconazole and voriconazole resistant strains				CAL0000192370	ORF|Uncharacterized	CAL0000145477	-0.730299	NA	-0.44938	572.819	0.00121675
22	CPAR2_702720	0		NA	NA	NA	NA	Has domain(s) with predicted aspartic-type endopeptidase activity and role in proteolysis				NA	ORF|Uncharacterized	CAL0000155507	-0.730299	NA	-1.72557	181.863	2.71e-17
22	CPAR2_500920	0		NA	NA	C4_04470W	SAP10	Has domain(s) with predicted aspartic-type endopeptidase activity and role in proteolysis				CAL0000201140	ORF|Uncharacterized	CAL0000150495	-0.730299	NA	-0.275866	1811.99	0.0282352
22	CPAR2_102400	0		NA	NA	NA	NA	Ortholog(s) have peptidase activity and role in proteolysis				NA	ORF|Uncharacterized	CAL0000156543	-0.730299	NA	-1.11756	85.4881	8.15e-08
22	CPAR2_102610	0		NA	YPS1	C3_03870C	SAP9	Ortholog(s) have aspartic-type endopeptidase activity				CAL0000194661	ORF|Uncharacterized	CAL0000152465	-0.730299	NA	0.156625	5035.26	0.215986
22	CPAR2_102600	0		NA	NA	NA	NA	Has domain(s) with predicted aspartic-type endopeptidase activity and role in proteolysis				NA	ORF|Uncharacterized	CAL0000156957	-0.730299	NA	-0.786955	10.5582	0.0513009
22	CPAR2_102590	0		NA	NA	NA	NA	Has domain(s) with predicted aspartic-type endopeptidase activity and role in proteolysis				NA	ORF|Uncharacterized	CAL0000147541	-0.730299	NA	0.284187	32.8554	0.316924
22	CPAR2_102430	0		NA	NA	NA	NA	Has domain(s) with predicted aspartic-type endopeptidase activity and role in proteolysis				NA	ORF|Uncharacterized	CAL0000152769	-0.730299	NA	1.73981	477.196	2.57e-40
22	CPAR2_702730	0		NA	NA	NA	NA	Has domain(s) with predicted aspartic-type endopeptidase activity and role in proteolysis				NA	ORF|Uncharacterized	CAL0000151109	-0.730299	NA	-1.65718	1084.96	2.08e-13
23	CPAR2_402140	1		NA	NA	C4_00440C	OPT7	Has domain(s) with predicted role in transmembrane transport				CAL0000191307	ORF|Uncharacterized	CAL0000154895	-0.812663	NA	-4.00098	1825.68	1.35e-163
23	CPAR2_807890	0		NA	NA	NA	NA	Has domain(s) with predicted role in transmembrane transport				NA	ORF|Uncharacterized	CAL0000146927	-0.812663	NA	-0.973465	25.8549	5.59e-05
23	CPAR2_800720	0		NA	OPT1	CR_02020C	OPT1	Ortholog(s) have oligopeptide transmembrane transporter activity, proton-dependent oligopeptide secondary active transmembrane transporter activity, tetrapeptide transmembrane transporter activity				CAL0000194963	ORF|Uncharacterized	CAL0000144239	-0.812663	NA	-0.9885	7017.98	3.86e-05
23	CPAR2_807910	0		NA	NA	C2_08360C	OPT5	Has domain(s) with predicted role in transmembrane transport				CAL0000182685	ORF|Uncharacterized	CAL0000152595	-0.812663	NA	-0.43841	622.232	2.93e-06
23	CPAR2_701630	0		NA	NA	NA	NA	Has domain(s) with predicted role in transmembrane transport				NA	ORF|Uncharacterized	CAL0000152443	-0.812663	NA	-0.292196	1860.85	0.00844561
23	CPAR2_807900	0		NA	NA	NA	NA	Has domain(s) with predicted role in transmembrane transport				NA	ORF|Uncharacterized	CAL0000152461	-0.812663	NA	-0.0603139	633.162	0.64835
23	CPAR2_800240	0		NA	NA	CR_02240C	OPT2	Has domain(s) with predicted role in transmembrane transport				CAL0000179020	ORF|Uncharacterized	CAL0000155685	-0.812663	NA	0.139638	177.414	0.326913
23	CPAR2_800230	0		NA	NA	NA	NA	Has domain(s) with predicted role in transmembrane transport				NA	ORF|Uncharacterized	CAL0000151799	-0.812663	NA	-0.60939	6940.84	3.35e-07
23	CPAR2_800250	0		NA	NA	NA	NA	Has domain(s) with predicted role in transmembrane transport				NA	ORF|Uncharacterized	CAL0000144139	-0.812663	NA	-1.37228	207.055	0.00209873
23	CPAR2_301860	0		NA	NA	C4_01320C	OPT6	Has domain(s) with predicted role in transmembrane transport				CAL0000182066	ORF|Uncharacterized	CAL0000154985	-0.812663	NA	0.469266	1218.51	0.00130603
24	CPAR2_208580	1	NADH:flavin oxidoreductase/NADH oxidase family	NA	NA	NA	NA	Has domain(s) with predicted FMN binding, catalytic activity, oxidoreductase activity and role in oxidation-reduction process				NA	ORF|Uncharacterized	CAL0000150923	-0.849725	NA	-3.75345	3121.06	2.32e-49
24	CPAR2_602410	0		NA	OYE2	C6_01410C	OYE2	Ortholog(s) have NADPH dehydrogenase activity, role in apoptotic process and mitochondrion localization				CAL0000196620	ORF|Uncharacterized	CAL0000146557	-0.849725	NA	-1.07824	357.532	3.33e-05
24	CPAR2_602390	0		NA	NA	C6_01420C	NA	Putative oxidoreductase; expression increased in fluconazole and voriconazole resistant strains				CAL0000196564	ORF|Uncharacterized	CAL0000154609	-0.849725	NA	0.128933	651.59	0.53233
24	CPAR2_702060	0		NA	NA	C2_02880C	EBP7	Has domain(s) with predicted FMN binding, catalytic activity, oxidoreductase activity and role in oxidation-reduction process				CAL0000190145	ORF|Uncharacterized	CAL0000151835	-0.849725	NA	-0.494348	2163.42	2.5e-05
24	CPAR2_600710	0		NA	NA	NA	NA	Has domain(s) with predicted FMN binding, catalytic activity, oxidoreductase activity and role in oxidation-reduction process				NA	ORF|Uncharacterized	CAL0000146563	-0.849725	NA	0.287187	113.81	0.0351672
24	CPAR2_800290	0		NA	NA	CR_00380W	NA	Has domain(s) with predicted FMN binding, catalytic activity, oxidoreductase activity and role in oxidation-reduction process				CAL0000198246	ORF|Uncharacterized	CAL0000152323	-0.849725	NA	-0.0954323	465.477	0.174424
24	CPAR2_406040	0		OYE32	NA	C4_06780C	OYE32	Protein of unknown function; expression increased in fluconazole and voriconazole resistant strains; ortholog(s) have role in cell redox homeostasis				CAL0000174577	ORF|Uncharacterized	CAL0000152977	-0.849725	NA	-0.94273	1529.97	7.63e-05
25	CPAR2_702040	1	endopeptidases	NA	NA	NA	NA	Has domain(s) with predicted aspartic-type endopeptidase activity and role in proteolysis				NA	ORF|Uncharacterized	CAL0000148033	-0.854646	NA	-3.38222	490.538	1.28e-13
25	CPAR2_701870	0		NA	NA	NA	NA	Has domain(s) with predicted aspartic-type endopeptidase activity and role in proteolysis				NA	ORF|Uncharacterized	CAL0000154269	-0.854646	NA	-0.63064	26.2718	0.000888815
25	CPAR2_701880	0		NA	NA	NA	NA	Has domain(s) with predicted aspartic-type endopeptidase activity and role in proteolysis				NA	ORF|Uncharacterized	CAL0000156777	-0.854646	NA	-0.0254356	30.0703	0.905445
25	CPAR2_100750	0		NA	NA	NA	NA	Has domain(s) with predicted aspartic-type endopeptidase activity and role in proteolysis				NA	ORF|Uncharacterized	CAL0000154019	-0.854646	NA	-0.0540102	1061.86	0.627047
25	CPAR2_805340	0		NA	NA	NA	NA	Has domain(s) with predicted aspartic-type endopeptidase activity and role in proteolysis				NA	ORF|Uncharacterized	CAL0000150499	-0.854646	NA	-1.69819	2078.77	0.000960251
25	CPAR2_701890	0		NA	NA	NA	NA	Has domain(s) with predicted aspartic-type endopeptidase activity and role in proteolysis				NA	ORF|Uncharacterized	CAL0000155163	-0.854646	NA	0.662619	276.964	1.68e-06
26	CPAR2_304270	1	NAD(P)-dependent epimerase/dehydratase family	GRP2	NA	C5_02860C	GRP2	Similar to S. cerevisiae Gre2p (methylglyoxal reductase); expression increased in fluconazole and voriconazole resistant strains				CAL0000189861	ORF|Uncharacterized	CAL0000147255	-0.903812	NA	-3.50658	816.95	3.83e-25
26	CPAR2_100480	1		NA	NA	NA	NA	Similar to S. cerevisiae Gre2p (methylglyoxal reductase); expression increased in fluconazole and voriconazole resistant strains				NA	ORF|Uncharacterized	CAL0000151517	-0.903812	NA	-4.35154	13.0389	1.23e-19
26	CPAR2_104540	0		NA	NA	NA	NA	Has domain(s) with predicted catalytic activity, coenzyme binding activity and role in cellular metabolic process				NA	ORF|Uncharacterized	CAL0000154521	-0.903812	NA	-0.25848	5043.2	0.00220872
26	CPAR2_601530	0		NA	GRE2	C6_03240W	NA	Protein of unknown function; expression increased in fluconazole and voriconazole resistant strains				CAL0000179051	ORF|Uncharacterized	CAL0000145745	-0.903812	NA	-0.0100152	2707.05	0.974764
26	CPAR2_104460	0		NA	NA	C2_05560W	NA	Has domain(s) with predicted catalytic activity, coenzyme binding activity and role in cellular metabolic process				CAL0000200070	ORF|Uncharacterized	CAL0000152851	-0.903812	NA	-0.213465	1250.06	0.333989
26	CPAR2_208150	0		NA	NA	C1_09230C	GRP1	Has domain(s) with predicted catalytic activity, coenzyme binding activity and role in cellular metabolic process				CAL0000175332	ORF|Uncharacterized	CAL0000153513	-0.903812	NA	0.325375	1805.93	0.0157603
26	CPAR2_300340	0		NA	NA	C7_01050W	NA	Has domain(s) with predicted catalytic activity, coenzyme binding activity and role in cellular metabolic process				CAL0000186178	ORF|Uncharacterized	CAL0000146407	-0.903812	NA	0.200248	1401.4	0.0245412
26	CPAR2_300320	0		NA	NA	NA	NA	Has domain(s) with predicted catalytic activity, coenzyme binding activity and role in cellular metabolic process				NA	ORF|Uncharacterized	CAL0000148577	-0.903812	NA	0.58396	2836.59	0.00179396
27	CPAR2_407640	1	Sugar transporter (TC 2.A.1.1) family.	NA	GIT1	C2_06590C	GIT1	Ortholog(s) have glycerol-3-phosphate transmembrane transporter activity, glycerophosphodiester transmembrane transporter activity				CAL0000193792	ORF|Uncharacterized	CAL0000148879	-1.04542	NA	-2.57913	180.057	1.13e-23
27	CPAR2_100490	0		NA	NA	C5_00880C	GIT3	Has domain(s) with predicted transmembrane transporter activity, role in transmembrane transport and integral component of membrane localization				CAL0000176352	ORF|Uncharacterized	CAL0000147635	-1.04542	NA	0.488296	1760.82	0.0305331
28	CPAR2_601840	1	zinc-containing alcohol dehydrogenase family	NA	ADH7	C6_02480W	NA	Putative alcohol dehydrogenase; expression increased in fluconazole and voriconazole resistant strains				CAL0000187810	ORF|Uncharacterized	CAL0000151311	-1.29022	NA	-2.84672	320.783	1.82e-14
28	CPAR2_601950	0		NA	NA	NA	NA	Putative alcohol dehydrogenase (NADP+); role in alcohol metabolism; expression increased in fluconazole and voriconazole resistant strains				NA	ORF|Uncharacterized	CAL0000154099	-1.29022	NA	-1.37621	2154.96	1.94e-08
28	CPAR2_804750	0		NA	NA	NA	NA	Ortholog(s) have alcohol dehydrogenase (NAD+) activity and role in ethanol catabolic process, threonine catabolic process				NA	ORF|Uncharacterized	CAL0000148191	-1.29022	NA	0.352284	317.343	0.420142
29	CPAR2_803850	1	catalase family	NA	NA	NA	NA	Has domain(s) with predicted catalase activity, heme binding activity and role in oxidation-reduction process, response to oxidative stress				NA	ORF|Uncharacterized	CAL0000148079	-1.37911	NA	-2.20468	4937.04	7.05e-12
29	CPAR2_207780	0		NA	CTA1	C1_06810W	CAT1	Ortholog(s) have catalase activity and role in age-dependent response to reactive oxygen species, cellular detoxification of hydrogen peroxide, hydrogen peroxide catabolic process, response to reactive oxygen species				CAL0000188148	ORF|Uncharacterized	CAL0000150179	-1.37911	NA	-0.170879	8088.15	0.712132
29	CPAR2_803840	0		NA	NA	NA	NA	NA				NA	pseudogene	CAL0000147161	-1.37911	NA	-1.76178	5466.97	1.51e-07
30	CPAR2_808360	1	no_family	NA	NA	C7_02270W	LDG3	Ortholog of C. albicans SC5314 : C7_02270W_A/LDG3, Candida metapsilosis : CMET_5894, Candida orthopsilosis Co 90-125 : CORT_0C00810 and Candida orthopsilosis NEW ASSEMBLY : CORT1C00810				CAL0000186207	ORF|Uncharacterized	CAL0000149083	-1.48838	NA	-2.49395	29.1401	5.02e-10
30	CPAR2_808370	0		NA	NA	C7_02280W	NA	Ortholog of C. albicans SC5314 : C7_02280W_A, C. dubliniensis CD36 : Cd36_72070, Candida metapsilosis : CMET_5895 and Candida orthopsilosis Co 90-125 : CORT_0C00800				CAL0000175992	ORF|Uncharacterized	CAL0000145109	-1.48838	NA	-1.16097	862.959	0.000360284
30	CPAR2_808350	0		NA	NA	C7_02260W	NA	Ortholog of C. albicans SC5314 : C7_02260W_A, C. dubliniensis CD36 : Cd36_72060, Candida metapsilosis : CMET_5893 and Candida orthopsilosis Co 90-125 : CORT_0C00820				CAL0000195406	ORF|Uncharacterized	CAL0000155633	-1.48838	NA	-1.67076	3.61371	0.0133205
30	CPAR2_808340	0		NA	NA	NA	NA	Ortholog of Candida metapsilosis : CMET_5892, Candida orthopsilosis Co 90-125 : CORT_0C00830 and Candida orthopsilosis NEW ASSEMBLY : CORT1C00830				NA	ORF|Uncharacterized	CAL0000156697	-1.48838	NA	-0.627852	3.73608	0.196643
31	CPAR2_201490	1	ERG2 family	ERG2	NA	NA	NA	Has domain(s) with predicted C-8 sterol isomerase activity, role in ergosterol biosynthetic process and endoplasmic reticulum localization				NA	ORF|Uncharacterized	CAL0000148031	-1.4973	NA	-2.35403	1752.45	7.02e-54
31	CPAR2_109890	0		NA	ERG2	C1_00800C	ERG2	Ortholog(s) have C-8 sterol isomerase activity and role in ergosterol biosynthetic process				CAL0000177093	ORF|Uncharacterized	CAL0000152313	-1.4973	NA	-0.640575	1229.55	5.61e-05
32	CPAR2_103080	1	peptidase C56 family. HSP31-like subfamily	NA	HSP31	C3_02610C	GLX3	Ortholog(s) have glyoxalase III activity, protein folding chaperone activity				CAL0000194072	ORF|Uncharacterized	CAL0000145913	-1.50316	NA	-2.20748	161.723	4.66e-10
32	CPAR2_400560	0		NA	NA	NA	NA	Ortholog(s) have glyoxalase III activity and cytoplasm localization				NA	ORF|Uncharacterized	CAL0000148711	-1.50316	NA	-1.2505	2794.53	1.53e-08
32	CPAR2_400420	0		NA	NA	NA	NA	Ortholog(s) have glyoxalase III activity and cytoplasm localization				NA	ORF|Uncharacterized	CAL0000146613	-1.50316	NA	-1.05149	2027.59	4.43e-08
33	CPAR2_404070	1	KRE9/KNH1 family	NA	NA	NA	NA	Has domain(s) with predicted role in (1->6)-beta-D-glucan biosynthetic process, cell wall biogenesis and extracellular region localization				NA	ORF|Uncharacterized	CAL0000155665	-1.51326	NA	-2.93006	176.056	1.66e-16
33	CPAR2_404060	0		NA	KRE9	C3_04180W	KRE9	Ortholog(s) have role in (1->6)-beta-D-glucan metabolic process, fungal-type cell wall organization and extracellular region localization				CAL0000200786	ORF|Uncharacterized	CAL0000147437	-1.51326	NA	-0.0964637	7396.63	0.153402
34	CPAR2_603590	1	multicopper oxidase family	NA	NA	C6_00470C	FET99	Has domain(s) with predicted copper ion binding, oxidoreductase activity and role in oxidation-reduction process				CAL0000196488	ORF|Uncharacterized	CAL0000152627	-1.53582	NA	-5.4984	2325.25	3.4e-77
34	CPAR2_603600	0		FET3	NA	C6_00480C	FET31	Putative homolog of multi copper oxidase, involved in icosanoid biosynthesis				CAL0000197324	ORF|Verified	CAL0000154435	-1.53582	NA	0.561806	24063.6	0.00141424
34	CPAR2_304050	0		NA	GMC1	C5_00460C	FET33	Ortholog(s) have role in meiotic cell cycle, synaptonemal complex organization				CAL0000197555	ORF|Uncharacterized	CAL0000152919	-1.53582	NA	0.32913	1788.49	0.00337457
35	CPAR2_206630	1	no_family	NA	YML131W	C2_05130W	NA	Protein of unknown function; expression increased in fluconazole and voriconazole resistant strains				CAL0000187542	ORF|Uncharacterized	CAL0000154007	-1.61507	NA	-2.29154	279.599	3.21e-09
35	CPAR2_206620	0		NA	NA	C4_06710W	NA	Has domain(s) with predicted oxidoreductase activity, zinc ion binding activity and role in oxidation-reduction process				CAL0000178432	ORF|Uncharacterized	CAL0000146271	-1.61507	NA	-0.938602	690.402	0.000119386
36	CPAR2_502080	1	PGAP3/PER1 family	NA	NA	C5_03460C	NA	Has domain(s) with predicted role in GPI anchor biosynthetic process				CAL0000195544	ORF|Uncharacterized	CAL0000151599	-1.66247	NA	-3.0545	82.915	2.96e-55
36	CPAR2_302860	0		NA	PER1	C5_02320C	NA	Ortholog(s) have role in GPI anchor biosynthetic process, cellular manganese ion homeostasis and endoplasmic reticulum, fungal-type vacuole membrane localization				CAL0000199415	ORF|Uncharacterized	CAL0000144337	-1.66247	NA	-0.270441	790.969	0.0344856
37	CPAR2_203050	1	no_family_transcription_activator	NA	NA	CR_07060C	CRZ2	Has domain(s) with predicted nucleic acid binding, zinc ion binding activity				CAL0000189549	ORF|Uncharacterized	CAL0000155075	-1.87309	NA	-3.70588	603.083	1.7e-79
37	CPAR2_807110	0		NA	CRZ1	C3_05780C	CRZ1	Ortholog(s) have DNA-binding transcription activator activity, RNA polymerase II-specific, cis-regulatory region sequence-specific DNA binding activity				CAL0000176618	ORF|Uncharacterized	CAL0000154057	-1.87309	NA	-0.0402967	3388.69	0.732755
38	CPAR2_808310	1	no_family	NA	NA	NA	NA	Protein of unknown function				NA	ORF|Uncharacterized	CAL0000155973	-2.56072	NA	-3.38241	113.682	9.61e-22
38	CPAR2_808320	0		NA	NA	NA	NA	Protein of unknown function				NA	ORF|Uncharacterized	CAL0000156565	-2.56072	NA	-1.73902	41.3433	1.95e-14
39	CPAR2_404910	0	TfdA dioxygenase family	NA	NA	C3_02070C	NA	Has domain(s) with predicted oxidoreductase activity and role in oxidation-reduction process				CAL0000188086	ORF|Uncharacterized	CAL0000150521	-2.70581	NA	-1.00572	3.25983	0.0718569
39	CPAR2_806900	1		NA	NA	C3_03570C	NA	Has domain(s) with predicted oxidoreductase activity and role in oxidation-reduction process				CAL0000175763	ORF|Uncharacterized	CAL0000146987	-2.70581	NA	-2.40536	27.8081	1.78e-10
39	CPAR2_203620	1		NA	JLP1	C1_11530C	NA	Ortholog(s) have sulfonate dioxygenase activity and role in sulfur compound catabolic process				CAL0000196426	ORF|Uncharacterized	CAL0000156751	-2.70581	NA	-5.2166	182.276	3.81e-32
39	CPAR2_702100	1		NA	NA	CR_08310C	NA	Has domain(s) with predicted oxidoreductase activity and role in oxidation-reduction process				CAL0000189852	ORF|Uncharacterized	CAL0000156553	-2.70581	NA	-2.19557	396.193	6.5e-34

## Sheet: YPD_vs_Plasma
Figure_order	cpar_systematic_gene_id	DE_status	Gene_family_name	cpar_standard_name	calb_standard_gene_name	calb_alias	scer_standard_gene_name	cparCGOB_description	calb_database_id	feature_type	calb_systematic_name	avg_log2FC	average_basemean	log2FC	basemean	padj
1	CPAR2_300130	1	FRE	NA	NA	C7_00100W	FRP2	Ortholog(s) have ferric-chelate reductase activity and role in cellular response to iron ion starvation, reductive iron assimilation	CAL0000197893	ORF|Uncharacterized	CAL0000146105	2.86048	NA	3.19243	11615.2	2.23e-43
1	CPAR2_402880	1		FRP1	NA	C4_00110C	FRP1	Ortholog(s) have ferric-chelate reductase activity and role in cellular response to iron ion starvation, reductive iron assimilation	CAL0000187683	ORF|Uncharacterized	CAL0000149483	2.86048	NA	2.52852	5887.96	2.8e-29
2	CPAR2_402000	1	SRP1/TIP1	PGA30	NA	C4_04070C	PGA30	Ortholog of C. albicans SC5314 : C4_04070C_A/PGA30, C. dubliniensis CD36 : Cd36_43790, Candida tropicalis MYA-3404 : CTRG_00352 and Candida albicans WO-1 : CAWG_03396	CAL0000200830	ORF|Uncharacterized	CAL0000153617	2.81326	NA	4.5852	27071	2.03e-99
2	CPAR2_402010	0		RHD3	NA	C4_04050C	RHD3	Ortholog of C. albicans SC5314 : C4_04050C_A/RHD3, C. dubliniensis CD36 : Cd36_43810, Candida tenuis NRRL Y-1498 : CANTEDRAFT_112083 and Candida tropicalis NEW ASSEMBLY : CTRG1_00299	CAL0000190005	ORF|Uncharacterized	CAL0000153105	2.81326	NA	1.04131	455.963	8.04e-06
3	CPAR2_803040	1	Siderophore_transporters	NA	NA	NA	NA	Ortholog of Candida metapsilosis : CMET_4614	NA	ORF|Uncharacterized	CAL0000144857	2.53726	NA	2.99983	5988.66	1.56e-53
3	CPAR2_803030	1		NA	NA	NA	NA	Protein of unknown function	NA	ORF|Uncharacterized	CAL0000145819	2.53726	NA	2.37779	756.071	2.68e-31
3	CPAR2_803020	1		NA	SIT1	NA	NA	Ortholog(s) have siderophore uptake transmembrane transporter activity, role in cellular iron ion homeostasis, siderophore transport, transmembrane transport and cytoplasmic vesicle, endosome localization	NA	ORF|Uncharacterized	CAL0000153725	2.53726	NA	3.05076	1603.05	1.07e-87
3	CPAR2_407560	1		NA	ARN1	C2_08050C	SIT1	Ortholog(s) have siderophore transmembrane transporter activity, role in siderophore transport and cytoplasmic vesicle, endosome, plasma membrane localization	CAL0000196424	ORF|Uncharacterized	CAL0000145807	2.53726	NA	3.3105	799.771	9.93e-58
3	CPAR2_407570	0		NA	NA	NA	NA	Ortholog(s) have role in siderophore transmembrane transport	NA	ORF|Uncharacterized	CAL0000146159	2.53726	NA	0.947428	113.248	7.95e-05
4	CPAR2_402910	1	CFEM	NA	NA	NA	NA	Ortholog of Candida metapsilosis : CMET_423, Candida orthopsilosis Co 90-125 : CORT_0E02945 and Candida orthopsilosis NEW ASSEMBLY : CORT1E02945	NA	ORF|Uncharacterized	CAL0000145313	2.05142	NA	3.39908	144116	1.03e-99
4	CPAR2_402920	0		NA	NA	C4_00130W	RBT5	Putative membrane protein, member of the CFEM family	CAL0000195131	ORF|Uncharacterized	CAL0000155819	2.05142	NA	-0.610367	403.302	7.77e-05
4	CPAR2_300110	0		NA	NA	NA	NA	Putative membrane protein, member of the CFEM family	NA	ORF|Uncharacterized	CAL0000144335	2.05142	NA	1.15665	2620.21	2.64e-09
4	CPAR2_300120	1		NA	NA	C7_00090C	CSA1	Ortholog of C. albicans SC5314 : C7_00090C_A/CSA1, C. dubliniensis CD36 : Cd36_70300, Debaryomyces hansenii CBS767 : DEHA2C00616g and Pichia stipitis Pignal : PICST_64387	CAL0000201940	ORF|Uncharacterized	CAL0000148327	2.05142	NA	4.38555	16994.1	5.86e-73
4	CPAR2_500080	0		NA	NA	NA	NA	Ortholog of Lodderomyces elongisporus NRLL YB-4239 : LELG_04606, Candida metapsilosis : CMET_4031, Candida orthopsilosis Co 90-125 : CORT_0B00170 and Candida orthopsilosis NEW ASSEMBLY : CORT1B00170	NA	ORF|Uncharacterized	CAL0000152563	2.05142	NA	0.303656	229.326	0.0968
4	CPAR2_402900	1		NA	NA	C4_00120W	PGA7	Putative membrane protein, member of the CFEM family; ortholog of C. albicans SC5314 orf19.5635/PGA7	CAL0000201827	ORF|Uncharacterized	CAL0000150695	2.05142	NA	3.09235	13675.2	5.9e-60
4	CPAR2_402890	1		NA	NA	NA	NA	Putative membrane protein, member of the CFEM family	NA	ORF|Uncharacterized	CAL0000151035	2.05142	NA	2.63306	48.408	5.55e-11
5	CPAR2_100090	1	phospholipid_binding	NA	NA	C5_05440C	NA	Has domain(s) with predicted phospholipid binding activity	CAL0000199819	ORF|Uncharacterized	CAL0000147033	1.55062	NA	2.00722	9203.03	9e-44
5	CPAR2_601820	0		NA	SLM2	C6_02060W	SLM2	Ortholog(s) have role in TOR signaling, actin cytoskeleton organization, actin filament bundle assembly, eisosome assembly, endosomal transport and establishment or maintenance of actin cytoskeleton polarity, more	CAL0000181051	ORF|Uncharacterized	CAL0000156457	1.55062	NA	1.09402	5365.53	7.64e-27
6	CPAR2_300630	1	FRE	NA	NA	NA	NA	Has domain(s) with predicted oxidoreductase activity and role in oxidation-reduction process	NA	ORF|Uncharacterized	CAL0000153753	1.52434	NA	4.62781	18972.4	1.11e-110
6	CPAR2_300620	0		NA	FRE7	C7_00430W	NA	Ortholog(s) have ferric-chelate reductase activity, role in copper ion import, iron ion transport and plasma membrane localization	CAL0000183819	ORF|Uncharacterized	CAL0000153249	1.52434	NA	1.22585	16266.7	5.44e-07
6	CPAR2_300580	0		NA	NA	NA	NA	Has domain(s) with predicted oxidoreductase activity and role in oxidation-reduction process	NA	ORF|Uncharacterized	CAL0000155805	1.52434	NA	-1.28065	16.3928	0.000583691
7	CPAR2_105760	1	cation transport ATPase (P-type) (TC 3.A.3) family	NA	ENA2	C1_00390W	ENA2	Ortholog(s) have calcium transmembrane transporter activity, phosphorylative mechanism, ion transmembrane transporter activity, phosphorylative mechanism and potassium transmembrane transporter activity, more	CAL0000188030	ORF|Uncharacterized	CAL0000156733	1.1612	NA	3.61012	17488.2	1.8e-36
7	CPAR2_600020	0		NA	NA	NA	NA	Has domain(s) with predicted ATPase-coupled cation transmembrane transporter activity, metal ion binding, nucleotide binding activity, role in cation transport and integral component of membrane localization	NA	ORF|Uncharacterized	CAL0000156419	1.1612	NA	1.5131	27025.1	4.04e-28
7	CPAR2_301360	0		NA	PMR1	C7_00320C	PMR1	Ortholog(s) have calcium ion binding, calcium transmembrane transporter activity, phosphorylative mechanism, manganese transmembrane transporter activity, phosphorylative mechanism activity	CAL0000190296	ORF|Uncharacterized	CAL0000148909	1.1612	NA	0.097864	3642.82	0.415803
7	CPAR2_502950	0		PMA1	PMA1	C3_00720W	PMA1	Plasma membrane H+-ATPase; expression increased in fluconazole and voriconazole resistant strains	CAL0000187161	ORF|Uncharacterized	CAL0000153677	1.1612	NA	0.296457	42446.6	0.0330226
7	CPAR2_503860	0		NA	PMC1	C3_01250W	PMC1	Ortholog(s) have calcium transmembrane transporter activity, phosphorylative mechanism activity and role in calcium ion transport, cellular calcium ion homeostasis, transmembrane transport	CAL0000196416	ORF|Uncharacterized	CAL0000156747	1.1612	NA	0.288451	11727.8	0.0697727
8	CPAR2_101870	1	CorA metal ion transporter (MIT) (TC 1.A.35) family	NA	NA	NA	NA	Has domain(s) with predicted metal ion transmembrane transporter activity, role in metal ion transport, transmembrane transport and membrane localization	NA	ORF|Uncharacterized	CAL0000156663	0.970509	NA	2.17863	8057.15	3.75e-22
8	CPAR2_101790	0		NA	ALR1	C3_02370C	ALR1	Ortholog(s) have inorganic cation transmembrane transporter activity, role in cation transport, magnesium ion transport and plasma membrane localization	CAL0000193982	ORF|Uncharacterized	CAL0000145631	0.970509	NA	0.602582	2745.12	2.75e-08
8	CPAR2_402840	0		NA	MNR2	C4_00400W	MNR2	Ortholog(s) have magnesium ion transmembrane transporter activity, role in cellular magnesium ion homeostasis and fungal-type vacuole membrane, vacuole-mitochondrion membrane contact site localization	CAL0000200038	ORF|Uncharacterized	CAL0000144797	0.970509	NA	0.130321	2721.68	0.203082
9	CPAR2_207770	1	MNN4-like gene family	NA	NA	C2_03690C	MNN42	Ortholog of C. albicans SC5314 : C2_03690C_A/MNN42, C. dubliniensis CD36 : Cd36_18380, C. auris B8441 : B9J08_000139 and Candida tenuis NRRL Y-1498 : CANTEDRAFT_137250	CAL0000176896	ORF|Uncharacterized	CAL0000144633	0.837141	NA	2.90309	4776.76	4.1e-88
9	CPAR2_207750	0		NA	NA	NA	NA	Ortholog of Candida metapsilosis : CMET_2800, Candida orthopsilosis Co 90-125 : CORT_0A07100 and Candida orthopsilosis NEW ASSEMBLY : CORT1A07100	NA	ORF|Uncharacterized	CAL0000149259	0.837141	NA	0.114326	605.57	0.479045
9	CPAR2_207760	0		NA	NA	NA	NA	Ortholog of Candida metapsilosis : CMET_2799, Candida orthopsilosis Co 90-125 : CORT_0A07110 and Candida orthopsilosis NEW ASSEMBLY : CORT1A07110	NA	ORF|Uncharacterized	CAL0000152915	0.837141	NA	0.334409	50.4712	0.131808
9	CPAR2_212130	0		NA	MNN4	C2_03710W	MNN41	Ortholog(s) have enzyme activator activity and role in protein N-linked glycosylation, protein O-linked glycosylation	CAL0000190905	ORF|Uncharacterized	CAL0000146333	0.837141	NA	1.15266	3375.65	4.07e-20
9	CPAR2_500890	0		NA	NA	C4_06990W	MNN46	Ortholog of C. albicans SC5314 : C4_06990W_A/MNN46, C. dubliniensis CD36 : Cd36_46460, Candida tropicalis MYA-3404 : CTRG_03754 and Candida albicans WO-1 : CAWG_03129	CAL0000174998	ORF|Uncharacterized	CAL0000154917	0.837141	NA	-0.292007	815.692	0.0112281
9	CPAR2_106570	0		NA	NA	C1_02680C	MNN44	Ortholog of C. albicans SC5314 : C1_02680C_A/MNN44, C. dubliniensis CD36 : Cd36_02500, Candida tenuis NRRL Y-1498 : CANTEDRAFT_104345 and Debaryomyces hansenii CBS767 : DEHA2F01166g	CAL0000197774	ORF|Uncharacterized	CAL0000155841	0.837141	NA	1.37918	2291.3	2.17e-20
9	CPAR2_106580	0		NA	NA	C1_02670C	MNN43	Ortholog of C. albicans SC5314 : C1_02670C_A/MNN43, C. dubliniensis CD36 : Cd36_02490, Candida tenuis NRRL Y-1498 : CANTEDRAFT_104045 and Debaryomyces hansenii CBS767 : DEHA2F01188g	CAL0000189485	ORF|Uncharacterized	CAL0000151965	0.837141	NA	0.569424	3365.98	2.06e-14
9	CPAR2_208140	0		NA	NA	C1_09130W	MNN47	Ortholog of C. albicans SC5314 : C1_09130W_A/MNN47, C. dubliniensis CD36 : Cd36_08600, C. auris B8441 : B9J08_002246 and Candida tenuis NRRL Y-1498 : CANTEDRAFT_115246	CAL0000176316	ORF|Uncharacterized	CAL0000150501	0.837141	NA	0.536043	6243.84	1.58e-08
10	CPAR2_109660	1	PHR	NA	GAS1	C1_00220W	PHR2	Ortholog(s) have 1,3-beta-glucanosyltransferase activity	CAL0000181783	ORF|Verified	CAL0000145319	0.804938	NA	-2.96458	31622.4	5.16e-53
10	CPAR2_302140	1		NA	NA	C4_04530C	PHR1	Has domain(s) with predicted catalytic activity and role in carbohydrate metabolic process	CAL0000177455	ORF|Uncharacterized	CAL0000155023	0.804938	NA	6.85876	26161.9	0
10	CPAR2_106340	0		NA	GAS2	C1_02360C	PGA5	Ortholog(s) have 1,3-beta-glucanosyltransferase activity and role in ascospore wall assembly	CAL0000178583	ORF|Uncharacterized	CAL0000151209	0.804938	NA	0.167534	855.754	0.0231887
10	CPAR2_100110	0		NA	GAS5	C5_05390C	PGA4	Ortholog(s) have 1,3-beta-glucanosyltransferase activity and role in ascospore wall beta-glucan biosynthetic process, ascospore-type prospore assembly, fungal-type cell wall (1->3)-beta-D-glucan biosynthetic process	CAL0000186924	ORF|Uncharacterized	CAL0000149497	0.804938	NA	-0.00347697	5409.93	0.976749
10	CPAR2_402260	0		NA	GAS4	C4_00090W	PHR3	Ortholog(s) have 1,3-beta-glucanosyltransferase activity, role in ascospore wall assembly and fungal-type cell wall localization	CAL0000178119	ORF|Uncharacterized	CAL0000155435	0.804938	NA	-0.0335561	525.216	0.558801
11	CPAR2_806720	1	ZIP transporters family	NA	NA	NA	NA	Has domain(s) with predicted metal ion transmembrane transporter activity, zinc ion transmembrane transporter activity and role in metal ion transport, transmembrane transport, zinc ion transmembrane transport	NA	ORF|Uncharacterized	CAL0000155599	0.785315	NA	3.31306	3118.19	1.31e-139
11	CPAR2_806710	0		NA	NA	NA	NA	Has domain(s) with predicted metal ion transmembrane transporter activity, zinc ion transmembrane transporter activity and role in metal ion transport, transmembrane transport, zinc ion transmembrane transport	NA	ORF|Uncharacterized	CAL0000150379	0.785315	NA	-0.167882	160.76	0.227303
11	CPAR2_210740	0		NA	ZRT2	C2_02590W	ZRT2	Ortholog(s) have high-affinity zinc transmembrane transporter activity, low-affinity zinc ion transmembrane transporter activity and role in zinc ion import across plasma membrane	CAL0000174214	ORF|Uncharacterized	CAL0000147153	0.785315	NA	-0.297529	1740.62	0.187392
11	CPAR2_500170	0		NA	NA	C4_06970C	ZRT1	Has domain(s) with predicted metal ion transmembrane transporter activity, role in metal ion transport, transmembrane transport and membrane localization	CAL0000176520	ORF|Uncharacterized	CAL0000147337	0.785315	NA	0.293613	5413.86	0.351788
12	CPAR2_502460	1	no_family	NA	YDL218W	C5_04190W	MRV2	Ortholog of S. cerevisiae : YDL218W, C. albicans SC5314 : C5_04190W_A/MRV2, C. glabrata CBS138 : CAGL0G05632g, C. dubliniensis CD36 : Cd36_53890 and Candida tenuis NRRL Y-1498 : CANTEDRAFT_116959	CAL0000186869	ORF|Uncharacterized	CAL0000144885	0.719733	NA	2.79611	5169.44	1.74e-26
12	CPAR2_808460	0		NA	NA	NA	NA	Ortholog of Candida metapsilosis : CMET_5907, Candida orthopsilosis Co 90-125 : CORT_0C00700 and Candida orthopsilosis NEW ASSEMBLY : CORT1C00700	NA	ORF|Uncharacterized	CAL0000150129	0.719733	NA	-1.25422	9.63338	0.00377311
12	CPAR2_502450	0		NA	NA	C5_04210C	MRV4	Ortholog of C. albicans SC5314 : C5_04210C_A/MRV4, C. dubliniensis CD36 : Cd36_53900, Pichia stipitis Pignal : PICST_29703, Candida albicans WO-1 : CAWG_04794 and Candida metapsilosis : CMET_3786	CAL0000193387	ORF|Uncharacterized	CAL0000152151	0.719733	NA	0.617305	4.61859	0.1826
13	CPAR2_802070	1	Sugar transporter (TC 2.A.1.1) family	NA	NA	CR_03450W	HXT5	Has domain(s) with predicted transmembrane transporter activity, role in transmembrane transport and integral component of membrane, membrane localization	CAL0000200935	ORF|Uncharacterized	CAL0000144659	0.53878	NA	-2.64141	1245.7	1.52e-06
13	CPAR2_703800	1		NA	NA	NA	NA	Has domain(s) with predicted transmembrane transporter activity, role in transmembrane transport and integral component of membrane, membrane localization	NA	ORF|Uncharacterized	CAL0000152359	0.53878	NA	5.50215	3258.68	4.93e-59
13	CPAR2_504080	0		NA	NA	C3_00220W	HGT19	Has domain(s) with predicted transmembrane transporter activity, role in transmembrane transport and integral component of membrane, membrane localization	CAL0000199303	ORF|Uncharacterized	CAL0000147185	0.53878	NA	0.110596	17152.4	0.681812
13	CPAR2_807300	0		NA	NA	C3_05270C	HGT5	Has domain(s) with predicted transmembrane transporter activity, role in transmembrane transport and integral component of membrane, membrane localization	CAL0000175271	ORF|Uncharacterized	CAL0000154187	0.53878	NA	-0.0562986	3720.6	0.615805
13	CPAR2_210080	1		NA	ITR2	C2_04940C	ITR1	Ortholog(s) have myo-inositol transmembrane transporter activity, role in myo-inositol import across plasma membrane, myo-inositol transport and plasma membrane localization	CAL0000201160	ORF|Uncharacterized	CAL0000153957	0.53878	NA	3.7651	2738.75	4.17e-51
13	CPAR2_212850	1		NA	NA	C2_01010W	HGT8	Has domain(s) with predicted transmembrane transporter activity, role in transmembrane transport and integral component of membrane, membrane localization	CAL0000198394	ORF|Uncharacterized	CAL0000147391	0.53878	NA	3.70116	29201.4	3.54e-40
13	CPAR2_212860	0		NA	NA	C2_01000W	HGT7	Ortholog(s) have fructose transmembrane transporter activity, glucose transmembrane transporter activity and role in fructose import across plasma membrane, glucose import across plasma membrane	CAL0000198671	ORF|Uncharacterized	CAL0000144765	0.53878	NA	0.253102	54134.3	0.522817
13	CPAR2_210150	0		NA	NA	NA	NA	Has domain(s) with predicted transmembrane transporter activity, role in transmembrane transport and integral component of membrane, membrane localization	NA	ORF|Uncharacterized	CAL0000154781	0.53878	NA	0.44704	599.731	0.000430886
13	CPAR2_405530	0		NA	SNF3	C3_04930C	HGT4	Ortholog(s) have role in detection of glucose, fructose transmembrane transport, glucose mediated signaling pathway, glucose transmembrane transport, mannose transmembrane transport, negative regulation of meiotic nuclear division	CAL0000186910	ORF|Uncharacterized	CAL0000156381	0.53878	NA	-0.00123169	2487.85	0.991486
13	CPAR2_108360	0		NA	NA	NA	NA	Has domain(s) with predicted transmembrane transporter activity, role in transmembrane transport and integral component of membrane, membrane localization	NA	ORF|Uncharacterized	CAL0000150703	0.53878	NA	-1.1244	68.3651	3.66e-05
13	CPAR2_108340	1		NA	NA	NA	NA	Has domain(s) with predicted transmembrane transporter activity, role in transmembrane transport and integral component of membrane, membrane localization	NA	ORF|Uncharacterized	CAL0000152897	0.53878	NA	3.39126	5793.26	2.45e-09
13	CPAR2_108370	0		NA	NA	C1_01980W	HGT1	Has domain(s) with predicted transmembrane transporter activity, role in transmembrane transport and integral component of membrane, membrane localization	CAL0000200616	ORF|Uncharacterized	CAL0000145163	0.53878	NA	-0.00359172	44835	0.992495
13	CPAR2_108220	0		NA	NA	NA	NA	Has domain(s) with predicted transmembrane transporter activity, role in transmembrane transport and integral component of membrane, membrane localization	NA	ORF|Uncharacterized	CAL0000154253	0.53878	NA	0.622382	517.609	0.121507
13	CPAR2_108350	0		NA	NA	NA	NA	Has domain(s) with predicted transmembrane transporter activity, role in transmembrane transport and integral component of membrane, membrane localization	NA	ORF|Uncharacterized	CAL0000152139	0.53878	NA	-0.664771	158.422	0.000731256
13	CPAR2_701650	0		NA	NA	CR_07730W	HGT14	Ortholog(s) have role in quinate catabolic process	CAL0000194719	ORF|Uncharacterized	CAL0000148263	0.53878	NA	0.500029	2877.33	0.00522189
13	CPAR2_600460	0		NA	NA	NA	NA	Has domain(s) with predicted transmembrane transporter activity, role in transmembrane transport and integral component of membrane, membrane localization	NA	ORF|Uncharacterized	CAL0000147863	0.53878	NA	-1.29648	3657.5	6.16e-10
13	CPAR2_301390	0		NA	NA	C7_00290C	HGT13	Has domain(s) with predicted transmembrane transporter activity, role in transmembrane transport and integral component of membrane, membrane localization	CAL0000201261	ORF|Uncharacterized	CAL0000148321	0.53878	NA	-1.45919	561.995	0.000543432
13	CPAR2_108210	0		NA	NA	NA	NA	Has domain(s) with predicted transmembrane transporter activity, role in transmembrane transport and integral component of membrane, membrane localization	NA	ORF|Uncharacterized	CAL0000152017	0.53878	NA	0.582664	702.887	0.0398581
13	CPAR2_600450	1		HGT10	STL1	C6_03790C	HGT10	Ortholog(s) have solute:proton symporter activity, role in glycerol transport, transmembrane transport and plasma membrane localization	CAL0000200530	ORF|Uncharacterized	CAL0000151687	0.53878	NA	4.14967	6903.97	7.56e-79
13	CPAR2_401450	1		NA	NA	C4_01070W	HGT17	Has domain(s) with predicted transmembrane transporter activity, role in transmembrane transport and integral component of membrane, membrane localization	CAL0000196104	ORF|Uncharacterized	CAL0000154035	0.53878	NA	-3.59132	1135.59	9.67e-08
13	CPAR2_202480	0		NA	YDL199C	CR_03850W	HGT3	Has domain(s) with predicted transmembrane transporter activity, role in transmembrane transport and integral component of membrane, membrane localization	CAL0000177617	ORF|Uncharacterized	CAL0000146891	0.53878	NA	-0.0458582	3146.91	0.69169
13	CPAR2_109920	0		NA	MAL31	C5_04930C	MAL31	Has domain(s) with predicted transmembrane transporter activity, role in transmembrane transport and integral component of membrane, membrane localization	CAL0000184818	ORF|Uncharacterized	CAL0000152707	0.53878	NA	-0.287453	1241.9	0.128971
14	CPAR2_807200	1	SKN1/KRE6 family	NA	NA	C3_05810C	SKN1	Has domain(s) with predicted role in (1->6)-beta-D-glucan biosynthetic process	CAL0000200054	ORF|Uncharacterized	CAL0000144401	0.480152	NA	2.75877	3804.4	1.15e-72
14	CPAR2_404750	0		NA	NA	C3_03500W	SKN2	Has domain(s) with predicted role in (1->6)-beta-D-glucan biosynthetic process	CAL0000187054	ORF|Uncharacterized	CAL0000144121	0.480152	NA	-0.355498	3441.37	0.00241815
14	CPAR2_807190	0		NA	KRE6	C3_05830W	KRE6	Ortholog(s) have glucosidase activity and role in (1->6)-beta-D-glucan biosynthetic process, fungal-type cell wall organization	CAL0000200145	ORF|Uncharacterized	CAL0000146739	0.480152	NA	0.358087	9024.89	0.000995886
14	CPAR2_304040	0		NA	NA	C5_00470C	KRE62	Has domain(s) with predicted role in (1->6)-beta-D-glucan biosynthetic process	CAL0000180710	ORF|Uncharacterized	CAL0000155897	0.480152	NA	-0.840756	31.479	1.23e-07
15	CPAR2_106700	1	YAT (TC 2.A.3.10) family	NA	NA	NA	NA	Has domain(s) with predicted amino acid transmembrane transporter activity, role in amino acid transmembrane transport, amino acid transport, transmembrane transport and integral component of membrane, membrane localization	NA	ORF|Uncharacterized	CAL0000146833	0.364438	NA	3.22238	3744.99	1.67e-28
15	CPAR2_106690	0		NA	DIP5	C1_02530C	DIP5	Ortholog(s) have L-aspartate transmembrane transporter activity, L-glutamate transmembrane transporter activity, dicarboxylic acid transmembrane transporter activity	CAL0000194693	ORF|Uncharacterized	CAL0000145763	0.364438	NA	-0.240407	9860.71	0.321822
15	CPAR2_403710	0		NA	NA	NA	NA	Has domain(s) with predicted amino acid transmembrane transporter activity, role in amino acid transmembrane transport, amino acid transport, transmembrane transport and integral component of membrane, membrane localization	NA	ORF|Uncharacterized	CAL0000156657	0.364438	NA	-0.42624	1461.25	0.00192102
15	CPAR2_403820	0		NA	PUT4	NA	NA	Ortholog(s) have L-proline transmembrane transporter activity, neutral amino acid transmembrane transporter activity and role in gamma-aminobutyric acid transport, neutral amino acid transport, proline transport	NA	ORF|Uncharacterized	CAL0000146229	0.364438	NA	-0.0412279	4355.49	0.901125
15	CPAR2_403670	0		NA	NA	NA	NA	Has domain(s) with predicted amino acid transmembrane transporter activity, role in amino acid transmembrane transport, amino acid transport, transmembrane transport and integral component of membrane, membrane localization	NA	ORF|Uncharacterized	CAL0000145715	0.364438	NA	-0.489684	589.64	0.0017786
15	CPAR2_603080	0		NA	NA	C6_00960W	CAN1	Has domain(s) with predicted amino acid transmembrane transporter activity, role in amino acid transmembrane transport, amino acid transport, transmembrane transport and integral component of membrane, membrane localization	CAL0000201116	ORF|Uncharacterized	CAL0000147911	0.364438	NA	1.34973	3376.66	1.44e-16
15	CPAR2_303550	0		HIP1	NA	C5_01800C	HIP1	Has domain(s) with predicted amino acid transmembrane transporter activity, role in amino acid transmembrane transport, amino acid transport, transmembrane transport and integral component of membrane, membrane localization	CAL0000181363	ORF|Uncharacterized	CAL0000145341	0.364438	NA	1.44939	5315.09	3.73e-47
15	CPAR2_301130	0		NA	NA	C7_00630C	NA	Has domain(s) with predicted amino acid transmembrane transporter activity, role in amino acid transmembrane transport, transmembrane transport and membrane localization	CAL0000175379	ORF|Uncharacterized	CAL0000150251	0.364438	NA	-1.13132	15.2452	0.000295009
15	CPAR2_212620	0		NA	AGP3	C4_04840C	AGP3	Ortholog(s) have L-leucine transmembrane transporter activity, amino acid transmembrane transporter activity and role in amino acid transport, leucine import across plasma membrane, transmembrane transport	CAL0000176516	ORF|Uncharacterized	CAL0000151473	0.364438	NA	0.0900254	1589.49	0.627034
15	CPAR2_100570	0		NA	NA	NA	NA	Has domain(s) with predicted amino acid transmembrane transporter activity, role in amino acid transmembrane transport, amino acid transport, transmembrane transport and integral component of membrane, membrane localization	NA	ORF|Uncharacterized	CAL0000150715	0.364438	NA	0.496405	1522.44	0.0593136
15	CPAR2_100560	0		NA	NA	C5_02790C	GAP1	Has domain(s) with predicted amino acid transmembrane transporter activity, role in amino acid transmembrane transport, amino acid transport, transmembrane transport and integral component of membrane, membrane localization	CAL0000177621	ORF|Uncharacterized	CAL0000153859	0.364438	NA	1.64149	2579.46	4.09e-20
15	CPAR2_301120	0		NA	NA	C1_06000W	NA	Has domain(s) with predicted amino acid transmembrane transporter activity, role in amino acid transmembrane transport, transmembrane transport and membrane localization	CAL0000178342	ORF|Uncharacterized	CAL0000151287	0.364438	NA	0.19069	429.912	0.0244504
15	CPAR2_208240	0		NA	NA	C1_07120W	GAP4	Has domain(s) with predicted amino acid transmembrane transporter activity, role in amino acid transmembrane transport, amino acid transport, transmembrane transport and integral component of membrane, membrane localization	CAL0000198089	ORF|Uncharacterized	CAL0000153717	0.364438	NA	-0.931087	1408.4	5.84e-06
15	CPAR2_503530	0		GAP2	GAP1	C3_05580C	GAP2	Ortholog(s) have L-proline transmembrane transporter activity, amino acid transmembrane transporter activity, beta-alanine transmembrane transporter activity, polyamine transmembrane transporter activity	CAL0000177766	ORF|Uncharacterized	CAL0000154409	0.364438	NA	1.02857	9356.74	0.0356596
15	CPAR2_101860	0		NA	AGP2	C4_01100C	AGP2	Ortholog(s) have role in positive regulation of (R)-carnitine transmembrane transport, positive regulation of polyamine transmembrane transport	CAL0000191370	ORF|Uncharacterized	CAL0000155417	0.364438	NA	1.78453	3395.28	1.06e-28
15	CPAR2_106670	0		NA	NA	NA	NA	Has domain(s) with predicted amino acid transmembrane transporter activity, role in amino acid transmembrane transport, transmembrane transport and membrane localization	NA	ORF|Uncharacterized	CAL0000154477	0.364438	NA	0.321594	909.23	0.00228089
15	CPAR2_210610	0		NA	NA	C1_10800C	ALP1	Has domain(s) with predicted amino acid transmembrane transporter activity, role in amino acid transmembrane transport, amino acid transport, transmembrane transport and integral component of membrane, membrane localization	CAL0000201651	ORF|Uncharacterized	CAL0000155265	0.364438	NA	-0.369171	4546.12	0.000478944
15	CPAR2_106680	0		NA	NA	C1_02570C	PUT4	Has domain(s) with predicted amino acid transmembrane transporter activity, role in amino acid transmembrane transport, transmembrane transport and membrane localization	CAL0000183611	ORF|Uncharacterized	CAL0000146021	0.364438	NA	-0.618654	139.966	0.126348
15	CPAR2_603530	0		NA	AGP1	C6_00330C	GNP1	Ortholog(s) have L-proline transmembrane transporter activity, amino acid transmembrane transporter activity, role in amino acid transport, transmembrane transport and plasma membrane localization	CAL0000180560	ORF|Uncharacterized	CAL0000146019	0.364438	NA	0.750798	7256.23	3.95e-15
15	CPAR2_401360	0		NA	NA	NA	NA	Has domain(s) with predicted amino acid transmembrane transporter activity, role in amino acid transmembrane transport, transmembrane transport and membrane localization	NA	ORF|Uncharacterized	CAL0000145349	0.364438	NA	-1.99446	62.9292	6.96e-14
15	CPAR2_101760	0		NA	NA	C5_03500W	GAP6	Has domain(s) with predicted amino acid transmembrane transporter activity, role in amino acid transmembrane transport, transmembrane transport and membrane localization	CAL0000192270	ORF|Uncharacterized	CAL0000155777	0.364438	NA	0.941378	4670.56	1.88e-07
15	CPAR2_103310	0		NA	NA	C3_03990C	AAP1	Has domain(s) with predicted amino acid transmembrane transporter activity, role in amino acid transmembrane transport, transmembrane transport and membrane localization	CAL0000188193	ORF|Uncharacterized	CAL0000150605	0.364438	NA	0.420815	6249.57	0.0179714
15	CPAR2_200830	0		NA	NA	CR_09920W	NA	Has domain(s) with predicted amino acid transmembrane transporter activity, role in amino acid transmembrane transport, transmembrane transport and membrane localization	CAL0000200920	ORF|Uncharacterized	CAL0000154015	0.364438	NA	0.617487	6494.8	0.00412857
15	CPAR2_209340	0		NA	SSY1	C2_04060C	SSY1	Ortholog(s) have role in response to amino acid and plasma membrane localization	CAL0000180720	ORF|Uncharacterized	CAL0000152407	0.364438	NA	-0.0794313	1051.32	0.162345
15	CPAR2_801820	0		NA	NA	C1_13130C	NA	Has domain(s) with predicted amino acid transmembrane transporter activity, role in amino acid transmembrane transport, amino acid transport, transmembrane transport and integral component of membrane, membrane localization	CAL0000178778	ORF|Uncharacterized	CAL0000146343	0.364438	NA	0.778498	3698.87	6.93e-09
15	CPAR2_200880	0		NA	NA	CR_09910W	GNP3	Has domain(s) with predicted amino acid transmembrane transporter activity, role in amino acid transmembrane transport, transmembrane transport and membrane localization	CAL0000198749	ORF|Uncharacterized	CAL0000146657	0.364438	NA	0.713286	24.9309	0.0131267
16	CPAR2_207700	1	D-isomer specific 2-hydroxyacid dehydrogenase family	NA	NA	C2_01630W	NA	Has domain(s) with predicted NAD binding, oxidoreductase activity, acting on the CH-OH group of donors, NAD or NADP as acceptor activity and role in oxidation-reduction process	CAL0000197905	ORF|Uncharacterized	CAL0000151707	0.202805	NA	2.17057	838.595	1.45e-08
16	CPAR2_500830	0		NA	YPL113C	C4_05390W	NA	Ortholog(s) have oxidoreductase activity, acting on the CH-OH group of donors, NAD or NADP as acceptor activity	CAL0000175261	ORF|Uncharacterized	CAL0000145827	0.202805	NA	-0.75638	1871.96	1.42e-09
16	CPAR2_407610	0		NA	NA	C2_08850C	NA	Ortholog(s) have extracellular region localization	CAL0000175900	ORF|Uncharacterized	CAL0000154615	0.202805	NA	-0.805778	632.658	5.69e-07
17	CPAR2_102760	1	DHA1 family	NA	NA	C3_03440C	NA	Has domain(s) with predicted transmembrane transporter activity, role in transmembrane transport and integral component of membrane localization	CAL0000181961	ORF|Uncharacterized	CAL0000149109	0.19909	NA	2.02945	698.876	4.84e-07
17	CPAR2_700120	0		NA	NA	C6_04620C	NAG4	Has domain(s) with predicted transmembrane transporter activity, role in transmembrane transport and integral component of membrane localization	CAL0000197244	ORF|Uncharacterized	CAL0000150679	0.19909	NA	1.95144	81.755	2.7e-08
17	CPAR2_300740	0		NA	NA	NA	NA	Has domain(s) with predicted transmembrane transporter activity, role in transmembrane transport and integral component of membrane localization	NA	ORF|Uncharacterized	CAL0000146537	0.19909	NA	-0.899656	65.067	0.0236118
17	CPAR2_300760	0		NA	NA	NA	NA	Has domain(s) with predicted transmembrane transporter activity, role in transmembrane transport and integral component of membrane localization	NA	ORF|Uncharacterized	CAL0000145729	0.19909	NA	0.22087	670.106	0.24256
17	CPAR2_300770	0		NA	NA	C7_04250W	TPO2	Has domain(s) with predicted transmembrane transporter activity, role in transmembrane transport and integral component of membrane localization	CAL0000198917	ORF|Uncharacterized	CAL0000149993	0.19909	NA	-0.397983	38.0689	0.0532619
17	CPAR2_603010	0		NA	NA	NA	NA	Protein of unknown function; expression increased in fluconazole and voriconazole resistant strains; ortholog(s) localize to the endoplasmic reticulum	NA	ORF|Uncharacterized	CAL0000153793	0.19909	NA	-0.696285	181.3	3.25e-06
17	CPAR2_300730	0		NA	TPO1	C7_01520W	FLU1	Ortholog(s) have spermidine transmembrane transporter activity, spermine transmembrane transporter activity and role in polyamine transmembrane transport, putrescine transport, spermidine transport, spermine transport	CAL0000199735	ORF|Uncharacterized	CAL0000149179	0.19909	NA	-0.0813966	1290.9	0.655182
17	CPAR2_504220	0		NA	NA	NA	NA	Has domain(s) with predicted transmembrane transporter activity, role in transmembrane transport and integral component of membrane localization	NA	ORF|Uncharacterized	CAL0000151373	0.19909	NA	-0.0903121	322.485	0.358158
17	CPAR2_300750	0		NA	NA	NA	NA	Has domain(s) with predicted transmembrane transporter activity, role in transmembrane transport and integral component of membrane localization	NA	ORF|Uncharacterized	CAL0000147813	0.19909	NA	0.513478	536.69	0.000128018
17	CPAR2_300590	0		NA	NA	NA	NA	Has domain(s) with predicted transmembrane transporter activity, role in transmembrane transport and integral component of membrane localization	NA	ORF|Uncharacterized	CAL0000149901	0.19909	NA	-0.505181	52.1455	0.0201757
17	CPAR2_700110	0		NAG4	NA	C6_04610C	NAG3	Has domain(s) with predicted transmembrane transporter activity, role in transmembrane transport and integral component of membrane localization	CAL0000181510	ORF|Uncharacterized	CAL0000151377	0.19909	NA	1.55758	535.493	5e-09
17	CPAR2_207540	0		NA	NA	NA	NA	Member of the MDR family of major facilitator transporter superfamily; expression increased in fluconazole and voriconazole resistant strains	NA	ORF|Uncharacterized	CAL0000156415	0.19909	NA	0.327073	317.396	0.0585053
17	CPAR2_804310	0		TPO3	TPO2	C1_08790W	TPO3	Ortholog(s) have spermine transmembrane transporter activity, role in spermine transport and fungal-type vacuole membrane, plasma membrane localization	CAL0000176249	ORF|Uncharacterized	CAL0000153229	0.19909	NA	0.814224	3160.2	0.0146394
17	CPAR2_300680	0		NA	NA	NA	NA	Has domain(s) with predicted transmembrane transporter activity, role in transmembrane transport and integral component of membrane localization	NA	ORF|Uncharacterized	CAL0000147909	0.19909	NA	-0.769427	63.7608	9.49e-08
17	CPAR2_301760	0		MDR1	FLR1	C6_03170C	MDR1	Member of the MDR family of major facilitator transporter superfamily; putative drug transporter; expression increased in fluconazole and voriconazole resistant strains	CAL0000173998	ORF|Uncharacterized	CAL0000153875	0.19909	NA	-0.922091	275.846	1.45e-09
17	CPAR2_300670	0		NA	NA	NA	NA	Has domain(s) with predicted transmembrane transporter activity, role in transmembrane transport and integral component of membrane localization	NA	ORF|Uncharacterized	CAL0000145611	0.19909	NA	0.203147	83.6165	0.279403
17	CPAR2_202420	0		NA	TPO4	CR_03920C	TPO4	Ortholog(s) have spermidine transmembrane transporter activity, spermine transmembrane transporter activity, role in spermidine transport, spermine transport and fungal-type vacuole membrane, plasma membrane localization	CAL0000176089	ORF|Uncharacterized	CAL0000156845	0.19909	NA	0.129593	887.796	0.410853
18	CPAR2_804220	1	PTR2/POT transporter (TC 2.A.17) family	NA	NA	NA	NA	Has domain(s) with predicted transmembrane transporter activity, role in oligopeptide transport, transmembrane transport and membrane localization	NA	ORF|Uncharacterized	CAL0000144371	0.184537	NA	2.07956	1340.92	1.18e-41
18	CPAR2_804430	0		NA	NA	NA	NA	Has domain(s) with predicted transmembrane transporter activity, role in oligopeptide transport, transmembrane transport and membrane localization	NA	ORF|Uncharacterized	CAL0000146127	0.184537	NA	1.71204	6549.75	3.09e-22
18	CPAR2_800760	0		NA	NA	CR_01830C	PTR2	Has domain(s) with predicted transmembrane transporter activity, role in oligopeptide transport, transmembrane transport and membrane localization	CAL0000200802	ORF|Uncharacterized	CAL0000154669	0.184537	NA	-1.38686	92.4928	6.48e-09
18	CPAR2_503540	0		PTR2	PTR2	C3_03800W	PTR22	Ortholog(s) have dipeptide transmembrane transporter activity, peptide transmembrane transporter activity, tripeptide transmembrane transporter activity	CAL0000177961	ORF|Uncharacterized	CAL0000156455	0.184537	NA	-1.66659	5657.76	2.64e-15
19	CPAR2_105530	1	sodium:solute symporter (SSF) (TC 2.A.21) family	NA	DUR3	C1_04650W	DUR3	Ortholog(s) have putrescine transmembrane transporter activity, spermidine transmembrane transporter activity, urea transmembrane transporter activity and role in putrescine transport, spermidine transport, urea transport	CAL0000194064	ORF|Uncharacterized	CAL0000148589	-0.183495	NA	2.05923	35.3443	7.79e-05
19	CPAR2_403220	0		NA	NA	NA	NA	Has domain(s) with predicted transmembrane transporter activity, role in transmembrane transport, transport and membrane localization	NA	ORF|Uncharacterized	CAL0000151515	-0.183495	NA	-0.521074	350.392	1.42e-08
19	CPAR2_801110	0		NA	NA	NA	NA	Has domain(s) with predicted transmembrane transporter activity, role in transmembrane transport and membrane localization	NA	ORF|Uncharacterized	CAL0000146035	-0.183495	NA	-0.632912	105.583	1.32e-09
19	CPAR2_213700	0		NA	NA	C4_00480W	DUR4	Has domain(s) with predicted transmembrane transporter activity, role in transmembrane transport and membrane localization	CAL0000185512	ORF|Uncharacterized	CAL0000151393	-0.183495	NA	-1.59428	53.8962	6.25e-20
19	CPAR2_700990	0		NA	NA	NA	NA	Has domain(s) with predicted transmembrane transporter activity, role in transmembrane transport and membrane localization	NA	ORF|Uncharacterized	CAL0000151215	-0.183495	NA	-0.228437	388.227	0.00103801
20	CPAR2_802690	1	Allantoate permease family	NA	NA	NA	NA	Has domain(s) with predicted transmembrane transporter activity, role in transmembrane transport and integral component of membrane localization	NA	ORF|Uncharacterized	CAL0000153769	-0.288731	NA	-2.02248	68.9466	8.54e-44
20	CPAR2_802700	0		NA	NA	NA	NA	Has domain(s) with predicted transmembrane transporter activity, role in transmembrane transport and integral component of membrane localization	NA	ORF|Uncharacterized	CAL0000153343	-0.288731	NA	-0.970827	165.683	2e-06
20	CPAR2_802710	0		NA	NA	NA	NA	Has domain(s) with predicted transmembrane transporter activity, role in transmembrane transport and integral component of membrane localization	NA	ORF|Uncharacterized	CAL0000150491	-0.288731	NA	-0.112535	440.756	0.386714
20	CPAR2_802720	0		NA	NA	CR_01220W	NA	Has domain(s) with predicted transmembrane transporter activity, role in transmembrane transport and integral component of membrane localization	CAL0000199600	ORF|Uncharacterized	CAL0000147297	-0.288731	NA	1.2241	14767.6	0.0328029
20	CPAR2_100300	0		TNA1	TNA1	C5_03060C	TNA1	Ortholog(s) have carboxylic acid transmembrane transporter activity and role in carboxylic acid transport, quinolinic acid transmembrane transport	CAL0000180798	ORF|Uncharacterized	CAL0000155873	-0.288731	NA	0.438083	1827.58	0.499734
21	CPAR2_700570	1	oxidase-dependent Fe transporter (OFeT) (TC 9.A.10.1) family	FTR1	FTR1	C1_14130W	FTR1	Ortholog(s) have high-affinity ferrous iron transmembrane transporter activity, iron ion transmembrane transporter activity and role in arsenate ion transmembrane transport, iron ion transmembrane transport, reductive iron assimilation	CAL0000185056	ORF|Uncharacterized	CAL0000152523	-0.301398	NA	-2.01309	11879.1	1.93e-13
21	CPAR2_805630	0		NA	NA	NA	NA	Has domain(s) with predicted iron ion transmembrane transporter activity, role in iron ion transmembrane transport and high-affinity iron permease complex localization	NA	ORF|Uncharacterized	CAL0000152797	-0.301398	NA	-1.24974	44.3784	0.00084306
21	CPAR2_803120	0		NA	NA	CR_01270C	FTH2	Has domain(s) with predicted iron ion transmembrane transporter activity, role in iron ion transmembrane transport and high-affinity iron permease complex localization	CAL0000181829	ORF|Uncharacterized	CAL0000153131	-0.301398	NA	0.657257	1068.54	1.31e-12
21	CPAR2_210100	0		NA	FTH1	C1_09400C	FTH1	Ortholog(s) have role in endocytosis, iron ion transmembrane transport and fungal-type vacuole membrane localization	CAL0000186938	ORF|Uncharacterized	CAL0000145857	-0.301398	NA	1.39998	2252.42	1.23e-27
22	CPAR2_701890	0	peptidase A1 family	NA	NA	NA	NA	Has domain(s) with predicted aspartic-type endopeptidase activity and role in proteolysis	NA	ORF|Uncharacterized	CAL0000155163	-0.398525	NA	0.735636	276.964	1.02e-07
22	CPAR2_102410	1		SAPP1	NA	C3_02510C	SAP8	Secreted aspartic protease; activated by autocatalytic cleavage of a pro-sequence; induced by exogenous proteins	CAL0000190503	ORF|Verified	CAL0000156257	-0.398525	NA	-2.0685	105.029	2.3e-11
22	CPAR2_102580	1		SAPP2	NA	NA	NA	Secreted aspartic protease; constitutively expressed	NA	ORF|Verified	CAL0000156755	-0.398525	NA	-3.31083	2128.45	1.37e-21
22	CPAR2_102420	0		SAPP3	NA	NA	NA	Predicted aspartic-type endopeptidase	NA	ORF|Uncharacterized	CAL0000146449	-0.398525	NA	-0.328037	241.418	0.362153
22	CPAR2_302640	0		NA	NA	NA	NA	Has domain(s) with predicted aspartic-type endopeptidase activity and role in proteolysis	NA	ORF|Uncharacterized	CAL0000148583	-0.398525	NA	0.0796293	518.553	0.402338
22	CPAR2_602730	0		NA	NA	NA	NA	Has domain(s) with predicted aspartic-type endopeptidase activity and role in proteolysis	NA	ORF|Uncharacterized	CAL0000155383	-0.398525	NA	1.07333	1471.99	0.00683535
22	CPAR2_500920	0		NA	NA	C4_04470W	SAP10	Has domain(s) with predicted aspartic-type endopeptidase activity and role in proteolysis	CAL0000201140	ORF|Uncharacterized	CAL0000150495	-0.398525	NA	-0.397278	1811.99	0.00158617
22	CPAR2_105640	0		SAP7	NA	C1_04870W	SAP7	Putative aspartic-type endopeptidase; expression increased in fluconazole and voriconazole resistant strains	CAL0000192370	ORF|Uncharacterized	CAL0000145477	-0.398525	NA	-0.109692	572.819	0.428439
22	CPAR2_102400	0		NA	NA	NA	NA	Ortholog(s) have peptidase activity and role in proteolysis	NA	ORF|Uncharacterized	CAL0000156543	-0.398525	NA	-1.32348	85.4881	2.78e-10
22	CPAR2_702720	0		NA	NA	NA	NA	Has domain(s) with predicted aspartic-type endopeptidase activity and role in proteolysis	NA	ORF|Uncharacterized	CAL0000155507	-0.398525	NA	-0.732143	181.863	0.000252365
22	CPAR2_102610	0		NA	YPS1	C3_03870C	SAP9	Ortholog(s) have aspartic-type endopeptidase activity	CAL0000194661	ORF|Uncharacterized	CAL0000152465	-0.398525	NA	1.08739	5035.26	8.12e-18
22	CPAR2_102590	0		NA	NA	NA	NA	Has domain(s) with predicted aspartic-type endopeptidase activity and role in proteolysis	NA	ORF|Uncharacterized	CAL0000147541	-0.398525	NA	0.167945	32.8554	0.555427
22	CPAR2_102600	0		NA	NA	NA	NA	Has domain(s) with predicted aspartic-type endopeptidase activity and role in proteolysis	NA	ORF|Uncharacterized	CAL0000156957	-0.398525	NA	-1.24118	10.5582	0.00281919
22	CPAR2_702730	0		NA	NA	NA	NA	Has domain(s) with predicted aspartic-type endopeptidase activity and role in proteolysis	NA	ORF|Uncharacterized	CAL0000151109	-0.398525	NA	-0.506793	1084.96	0.0242929
22	CPAR2_102430	0		NA	NA	NA	NA	Has domain(s) with predicted aspartic-type endopeptidase activity and role in proteolysis	NA	ORF|Uncharacterized	CAL0000152769	-0.398525	NA	0.89614	477.196	1.08e-11
23	CPAR2_402040	1	Sugar transporter (TC 2.A.1.1)	NA	NA	C4_04030W	JEN2	Ortholog(s) have carboxylic acid transmembrane transporter activity and role in carboxylic acid transport	CAL0000198669	ORF|Uncharacterized	CAL0000154247	-0.487732	NA	-2.28835	1572.01	1.19e-08
23	CPAR2_402050	0		NA	NA	NA	NA	Ortholog(s) have carboxylic acid transmembrane transporter activity and role in carboxylic acid transport	NA	ORF|Uncharacterized	CAL0000147267	-0.487732	NA	0.0538758	1343.82	0.56727
23	CPAR2_107230	0		NA	NA	NA	NA	Has domain(s) with predicted transmembrane transporter activity, role in transmembrane transport and integral component of membrane localization	NA	ORF|Uncharacterized	CAL0000146605	-0.487732	NA	0.177405	12.2147	0.532169
23	CPAR2_808410	0		NA	JEN1	C3_06580W	JEN1	Ortholog(s) have secondary active monocarboxylate transmembrane transporter activity, selenite:proton symporter activity and role in plasma membrane lactate transport, plasma membrane pyruvate transport, plasma membrane selenite transport	CAL0000183605	ORF|Uncharacterized	CAL0000153685	-0.487732	NA	-1.38222	486.204	NA
23	CPAR2_808390	0		NA	NA	NA	NA	Has domain(s) with predicted transmembrane transporter activity, role in transmembrane transport and integral component of membrane localization	NA	ORF|Uncharacterized	CAL0000144815	-0.487732	NA	-1.17617	116.469	3.01e-05
23	CPAR2_407250	0		NA	NA	NA	NA	Has domain(s) with predicted transmembrane transporter activity, role in transmembrane transport and integral component of membrane localization	NA	ORF|Uncharacterized	CAL0000145965	-0.487732	NA	-0.513451	134.387	1.51e-05
23	CPAR2_400100	0		NA	NA	NA	NA	Has domain(s) with predicted transmembrane transporter activity, role in transmembrane transport and integral component of membrane localization	NA	ORF|Uncharacterized	CAL0000153651	-0.487732	NA	0.193932	1396.94	3.32e-05
23	CPAR2_403890	0		NA	NA	NA	NA	Has domain(s) with predicted transmembrane transporter activity, role in transmembrane transport and integral component of membrane localization	NA	ORF|Uncharacterized	CAL0000146007	-0.487732	NA	0.195344	364.363	0.0186171
23	CPAR2_808330	0		NA	NA	NA	NA	Has domain(s) with predicted transmembrane transporter activity, role in transmembrane transport and integral component of membrane localization	NA	ORF|Uncharacterized	CAL0000146125	-0.487732	NA	-0.923158	66.9796	5.09e-11
23	CPAR2_407310	0		NA	NA	NA	NA	Has domain(s) with predicted transmembrane transporter activity, role in transmembrane transport and integral component of membrane localization	NA	ORF|Uncharacterized	CAL0000146575	-0.487732	NA	0.514997	437.904	0.000124771
23	CPAR2_407300	0		NA	NA	NA	NA	Has domain(s) with predicted transmembrane transporter activity, role in transmembrane transport and integral component of membrane localization	NA	ORF|Uncharacterized	CAL0000152301	-0.487732	NA	-0.4308	733.378	3.87e-06
23	CPAR2_407290	0		NA	NA	NA	NA	Has domain(s) with predicted transmembrane transporter activity, role in transmembrane transport and integral component of membrane localization	NA	ORF|Uncharacterized	CAL0000145431	-0.487732	NA	-0.274184	442.651	0.0881296
24	CPAR2_204840	1	major facilitator superfamily - no defined family	HBT2	NA	NA	NA	Major Facilitator Superfamily protein involved in transmembrane transport of hydroxybenzoates for degradation by 3-oxoadipate pathway; localized to cell periphery	NA	ORF|Verified	CAL0000150595	-0.531112	NA	-2.07266	17.2915	1.32e-14
24	CPAR2_100460	0		HBT4	NA	NA	NA	Has domain(s) with predicted role in transmembrane transport and integral component of membrane localization	NA	ORF|Verified	CAL0000156505	-0.531112	NA	0.81533	410.42	1.79e-09
24	CPAR2_100470	0		HBT3	NA	NA	NA	Has domain(s) with predicted role in transmembrane transport and integral component of membrane localization	NA	ORF|Verified	CAL0000145603	-0.531112	NA	-0.309785	296.794	0.0116224
24	CPAR2_704330	0		HBT1	NA	NA	NA	Major Facilitator Superfamily protein involved in transmembrane transport of hydroxybenzoates for degradation by gentisate pathway; localized to cell periphery	NA	ORF|Verified	CAL0000153861	-0.531112	NA	-0.557338	16.1434	0.109236
25	CPAR2_401740	1	ferric reductase (FRE) family	NA	NA	C4_04320W	FRE10	Has domain(s) with predicted oxidoreductase activity and role in oxidation-reduction process	CAL0000177334	ORF|Uncharacterized	CAL0000146791	-0.566834	NA	-2.90489	1338.63	2.38e-20
25	CPAR2_210110	0		NA	NA	NA	NA	Has domain(s) with predicted oxidoreductase activity and role in oxidation-reduction process	NA	ORF|Uncharacterized	CAL0000147723	-0.566834	NA	0.566395	1437.19	0.230965
25	CPAR2_808110	0		NA	FRE2	C5_01360W	CFL4	Ortholog(s) have ferric-chelate reductase activity, role in copper ion import, iron ion transport, nuclear-transcribed mRNA catabolic process, nonsense-mediated decay and plasma membrane localization	CAL0000185898	ORF|Uncharacterized	CAL0000156069	-0.566834	NA	-0.136298	867.516	0.426417
25	CPAR2_808120	0		CFL5	FRE3	C5_01380W	CFL5	Ortholog(s) have ferric-chelate reductase activity, role in cellular iron ion homeostasis, siderophore transport and plasma membrane localization	CAL0000201731	ORF|Uncharacterized	CAL0000145875	-0.566834	NA	-1.41637	2385.06	2.88e-05
25	CPAR2_210140	0		NA	NA	C2_05070W	FRE9	Has domain(s) with predicted oxidoreductase activity and role in oxidation-reduction process	CAL0000198445	ORF|Uncharacterized	CAL0000153839	-0.566834	NA	1.56077	1391.75	3.5e-15
25	CPAR2_210120	0		NA	NA	NA	NA	Has domain(s) with predicted oxidoreductase activity and role in oxidation-reduction process	NA	ORF|Uncharacterized	CAL0000151201	-0.566834	NA	-1.07061	25.0841	0.00013437
26	CPAR2_208580	1	NADH:flavin oxidoreductase/NADH oxidase family	NA	NA	NA	NA	Has domain(s) with predicted FMN binding, catalytic activity, oxidoreductase activity and role in oxidation-reduction process	NA	ORF|Uncharacterized	CAL0000150923	-0.610989	NA	-3.17655	3121.06	6.09e-36
26	CPAR2_602410	0		NA	OYE2	C6_01410C	OYE2	Ortholog(s) have NADPH dehydrogenase activity, role in apoptotic process and mitochondrion localization	CAL0000196620	ORF|Uncharacterized	CAL0000146557	-0.610989	NA	-0.949615	357.532	0.000254379
26	CPAR2_602390	0		NA	NA	C6_01420C	NA	Putative oxidoreductase; expression increased in fluconazole and voriconazole resistant strains	CAL0000196564	ORF|Uncharacterized	CAL0000154609	-0.610989	NA	-0.406408	651.59	0.0493983
26	CPAR2_702060	0		NA	NA	C2_02880C	EBP7	Has domain(s) with predicted FMN binding, catalytic activity, oxidoreductase activity and role in oxidation-reduction process	CAL0000190145	ORF|Uncharacterized	CAL0000151835	-0.610989	NA	-0.522132	2163.42	8.53e-06
26	CPAR2_600710	0		NA	NA	NA	NA	Has domain(s) with predicted FMN binding, catalytic activity, oxidoreductase activity and role in oxidation-reduction process	NA	ORF|Uncharacterized	CAL0000146563	-0.610989	NA	0.283728	113.81	0.0372953
26	CPAR2_800290	0		NA	NA	CR_00380W	NA	Has domain(s) with predicted FMN binding, catalytic activity, oxidoreductase activity and role in oxidation-reduction process	CAL0000198246	ORF|Uncharacterized	CAL0000152323	-0.610989	NA	-0.061359	465.477	0.381692
26	CPAR2_406040	0		OYE32	NA	C4_06780C	OYE32	Protein of unknown function; expression increased in fluconazole and voriconazole resistant strains; ortholog(s) have role in cell redox homeostasis	CAL0000174577	ORF|Uncharacterized	CAL0000152977	-0.610989	NA	0.555411	1529.97	0.0195305
27	CPAR2_100480	1	NAD(P)-dependent epimerase/dehydratase family	NA	NA	NA	NA	Similar to S. cerevisiae Gre2p (methylglyoxal reductase); expression increased in fluconazole and voriconazole resistant strains	NA	ORF|Uncharacterized	CAL0000151517	-0.723536	NA	-4.99977	13.0389	2.66e-20
27	CPAR2_304270	0		GRP2	NA	C5_02860C	GRP2	Similar to S. cerevisiae Gre2p (methylglyoxal reductase); expression increased in fluconazole and voriconazole resistant strains	CAL0000189861	ORF|Uncharacterized	CAL0000147255	-0.723536	NA	-0.86667	816.95	0.00983015
27	CPAR2_104540	0		NA	NA	NA	NA	Has domain(s) with predicted catalytic activity, coenzyme binding activity and role in cellular metabolic process	NA	ORF|Uncharacterized	CAL0000154521	-0.723536	NA	0.120531	5043.2	0.153034
27	CPAR2_601530	0		NA	GRE2	C6_03240W	NA	Protein of unknown function; expression increased in fluconazole and voriconazole resistant strains	CAL0000179051	ORF|Uncharacterized	CAL0000145745	-0.723536	NA	-0.0902202	2707.05	0.775675
27	CPAR2_104460	0		NA	NA	C2_05560W	NA	Has domain(s) with predicted catalytic activity, coenzyme binding activity and role in cellular metabolic process	CAL0000200070	ORF|Uncharacterized	CAL0000152851	-0.723536	NA	0.391013	1250.06	0.0765249
27	CPAR2_208150	0		NA	NA	C1_09230C	GRP1	Has domain(s) with predicted catalytic activity, coenzyme binding activity and role in cellular metabolic process	CAL0000175332	ORF|Uncharacterized	CAL0000153513	-0.723536	NA	-0.730577	1805.93	6.48e-08
27	CPAR2_300340	0		NA	NA	C7_01050W	NA	Has domain(s) with predicted catalytic activity, coenzyme binding activity and role in cellular metabolic process	CAL0000186178	ORF|Uncharacterized	CAL0000146407	-0.723536	NA	0.0602041	1401.4	0.499451
27	CPAR2_300320	0		NA	NA	NA	NA	Has domain(s) with predicted catalytic activity, coenzyme binding activity and role in cellular metabolic process	NA	ORF|Uncharacterized	CAL0000148577	-0.723536	NA	0.327203	2836.59	0.0802585
28	CPAR2_212370	1	GPAT/DAPAT family	NA	NA	NA	NA	Has domain(s) with predicted amino acid transmembrane transporter activity, role in amino acid transmembrane transport and membrane localization	NA	ORF|Uncharacterized	CAL0000150751	-0.73824	NA	-2.20684	49.9658	4.08e-06
28	CPAR2_208760	0		NA	NA	NA	NA	Has domain(s) with predicted amino acid transmembrane transporter activity, role in amino acid transmembrane transport and membrane localization	NA	ORF|Uncharacterized	CAL0000148465	-0.73824	NA	-0.189412	883.691	0.321429
28	CPAR2_212350	0		NA	NA	NA	NA	Has domain(s) with predicted amino acid transmembrane transporter activity, role in amino acid transmembrane transport and membrane localization	NA	ORF|Uncharacterized	CAL0000154289	-0.73824	NA	-0.956005	19.284	6.98e-05
28	CPAR2_203150	0		NA	NA	NA	NA	Has domain(s) with predicted amino acid transmembrane transporter activity, role in amino acid transmembrane transport and membrane localization	NA	ORF|Uncharacterized	CAL0000155031	-0.73824	NA	-0.21348	288.115	0.0742999
28	CPAR2_212360	0		NA	NA	C2_02790C	NA	Has domain(s) with predicted amino acid transmembrane transporter activity, role in amino acid transmembrane transport and membrane localization	CAL0000179851	ORF|Uncharacterized	CAL0000149747	-0.73824	NA	-0.638495	422.895	0.000163467
28	CPAR2_212230	0		NA	NA	NA	NA	Has domain(s) with predicted amino acid transmembrane transporter activity, role in amino acid transmembrane transport and membrane localization	NA	ORF|Uncharacterized	CAL0000151681	-0.73824	NA	-0.194661	663.177	0.10707
28	CPAR2_108060	0		NA	NA	C1_05080W	GPT1	Has domain(s) with predicted amino acid transmembrane transporter activity, role in amino acid transmembrane transport and membrane localization	CAL0000188952	ORF|Uncharacterized	CAL0000148873	-0.73824	NA	-1.83464	96.8638	3.49e-10
28	CPAR2_108070	1		NA	NA	NA	NA	Has domain(s) with predicted amino acid transmembrane transporter activity, role in amino acid transmembrane transport and membrane localization	NA	ORF|Uncharacterized	CAL0000154949	-0.73824	NA	-2.97799	37.9981	4.28e-19
28	CPAR2_213920	0		NA	NA	C2_01210C	HNM1	Has domain(s) with predicted amino acid transmembrane transporter activity, role in amino acid transmembrane transport, amino acid transport, transmembrane transport and integral component of membrane, membrane localization	CAL0000200800	ORF|Uncharacterized	CAL0000150453	-0.73824	NA	0.830367	3091.68	2.31e-05
28	CPAR2_104040	0		NA	TPO5	C2_04690C	TPO5	Ortholog(s) have polyamine transmembrane transporter activity, role in polyamine transport and Golgi apparatus localization	CAL0000190535	ORF|Uncharacterized	CAL0000154455	-0.73824	NA	0.626306	1241.04	6.45e-08
28	CPAR2_213230	0		NA	HNM1	C2_00550W	NA	Ortholog(s) have (R)-carnitine transmembrane transporter activity, choline transmembrane transporter activity, ethanolamine transmembrane transporter activity	CAL0000192010	ORF|Uncharacterized	CAL0000147117	-0.73824	NA	-0.34846	144.404	0.460803
28	CPAR2_213240	0		NA	NA	NA	NA	Has domain(s) with predicted amino acid transmembrane transporter activity, role in amino acid transmembrane transport, amino acid transport, transmembrane transport and integral component of membrane, membrane localization	NA	ORF|Uncharacterized	CAL0000156235	-0.73824	NA	-0.755566	117.838	0.000560253
29	CPAR2_702040	1	endopeptidases	NA	NA	NA	NA	Has domain(s) with predicted aspartic-type endopeptidase activity and role in proteolysis	NA	ORF|Uncharacterized	CAL0000148033	-0.751606	NA	-2.19082	490.538	1.08e-06
29	CPAR2_701870	0		NA	NA	NA	NA	Has domain(s) with predicted aspartic-type endopeptidase activity and role in proteolysis	NA	ORF|Uncharacterized	CAL0000154269	-0.751606	NA	-0.904825	26.2718	3.36e-06
29	CPAR2_701880	0		NA	NA	NA	NA	Has domain(s) with predicted aspartic-type endopeptidase activity and role in proteolysis	NA	ORF|Uncharacterized	CAL0000156777	-0.751606	NA	-0.707181	30.0703	0.00155772
29	CPAR2_100750	0		NA	NA	NA	NA	Has domain(s) with predicted aspartic-type endopeptidase activity and role in proteolysis	NA	ORF|Uncharacterized	CAL0000154019	-0.751606	NA	0.550877	1061.86	6.53e-07
29	CPAR2_805340	0		NA	NA	NA	NA	Has domain(s) with predicted aspartic-type endopeptidase activity and role in proteolysis	NA	ORF|Uncharacterized	CAL0000150499	-0.751606	NA	-0.506084	2078.77	0.32486
30	CPAR2_404070	1	KRE9/KNH1 family	NA	NA	NA	NA	Has domain(s) with predicted role in (1->6)-beta-D-glucan biosynthetic process, cell wall biogenesis and extracellular region localization	NA	ORF|Uncharacterized	CAL0000155665	-1.07477	NA	-2.30037	176.056	5.75e-11
30	CPAR2_404060	0		NA	KRE9	C3_04180W	KRE9	Ortholog(s) have role in (1->6)-beta-D-glucan metabolic process, fungal-type cell wall organization and extracellular region localization	CAL0000200786	ORF|Uncharacterized	CAL0000147437	-1.07477	NA	0.150831	7396.63	0.0255107
31	CPAR2_800250	1	OPT	NA	NA	NA	NA	Has domain(s) with predicted role in transmembrane transport	NA	ORF|Uncharacterized	CAL0000144139	-1.07909	NA	-2.26331	207.055	4.63e-07
31	CPAR2_800240	0		NA	NA	CR_02240C	OPT2	Has domain(s) with predicted role in transmembrane transport	CAL0000179020	ORF|Uncharacterized	CAL0000155685	-1.07909	NA	-0.401292	177.414	0.00547112
31	CPAR2_800230	0		NA	NA	NA	NA	Has domain(s) with predicted role in transmembrane transport	NA	ORF|Uncharacterized	CAL0000151799	-1.07909	NA	-0.591474	6940.84	7.33e-07
31	CPAR2_807910	0		NA	NA	C2_08360C	OPT5	Has domain(s) with predicted role in transmembrane transport	CAL0000182685	ORF|Uncharacterized	CAL0000152595	-1.07909	NA	-0.21303	622.232	0.0225322
31	CPAR2_807900	0		NA	NA	NA	NA	Has domain(s) with predicted role in transmembrane transport	NA	ORF|Uncharacterized	CAL0000152461	-1.07909	NA	-0.111147	633.162	0.400848
31	CPAR2_807890	0		NA	NA	NA	NA	Has domain(s) with predicted role in transmembrane transport	NA	ORF|Uncharacterized	CAL0000146927	-1.07909	NA	-0.626375	25.8549	0.00772289
31	CPAR2_701630	0		NA	NA	NA	NA	Has domain(s) with predicted role in transmembrane transport	NA	ORF|Uncharacterized	CAL0000152443	-1.07909	NA	-0.554596	1860.85	5.91e-07
31	CPAR2_301860	0		NA	NA	C4_01320C	OPT6	Has domain(s) with predicted role in transmembrane transport	CAL0000182066	ORF|Uncharacterized	CAL0000154985	-1.07909	NA	0.204362	1218.51	0.16184
31	CPAR2_800720	1		NA	OPT1	CR_02020C	OPT1	Ortholog(s) have oligopeptide transmembrane transporter activity, proton-dependent oligopeptide secondary active transmembrane transporter activity, tetrapeptide transmembrane transporter activity	CAL0000194963	ORF|Uncharacterized	CAL0000144239	-1.07909	NA	-2.02577	7017.98	3.47e-17
31	CPAR2_402140	1		NA	NA	C4_00440C	OPT7	Has domain(s) with predicted role in transmembrane transport	CAL0000191307	ORF|Uncharacterized	CAL0000154895	-1.07909	NA	-4.20828	1825.68	8.47e-180
32	CPAR2_601840	1	zinc-containing alcohol dehydrogenase family	NA	ADH7	C6_02480W	NA	Putative alcohol dehydrogenase; expression increased in fluconazole and voriconazole resistant strains	CAL0000187810	ORF|Uncharacterized	CAL0000151311	-1.21042	NA	-2.00978	320.783	4.89e-08
32	CPAR2_601950	0		NA	NA	NA	NA	Putative alcohol dehydrogenase (NADP+); role in alcohol metabolism; expression increased in fluconazole and voriconazole resistant strains	NA	ORF|Uncharacterized	CAL0000154099	-1.21042	NA	-1.77483	2154.96	4.46e-13
32	CPAR2_804750	0		NA	NA	NA	NA	Ortholog(s) have alcohol dehydrogenase (NAD+) activity and role in ethanol catabolic process, threonine catabolic process	NA	ORF|Uncharacterized	CAL0000148191	-1.21042	NA	0.153356	317.343	0.725704
33	CPAR2_105750	1	no_family_orthologues_with_protein_kinase_activity	NA	NA	NA	NA	Has domain(s) with predicted DNA binding activity	NA	ORF|Uncharacterized	CAL0000151727	-1.22693	NA	-3.53147	14.7328	2.35e-12
33	CPAR2_405740	0		NA	NA	NA	NA	Has domain(s) with predicted DNA binding activity	NA	ORF|Uncharacterized	CAL0000150311	-1.22693	NA	-0.308719	9.26209	0.78585
33	CPAR2_401840	0		NA	NA	NA	NA	Protein of unknown function	NA	ORF|Uncharacterized	CAL0000147913	-1.22693	NA	-0.098047	19.7219	0.734056
33	CPAR2_501360	0		NA	NA	NA	NA	NA	NA	pseudogene	CAL0000145161	-1.22693	NA	-1.5125	2.51509	0.0082479
33	CPAR2_702540	0		NA	NA	NA	NA	Ortholog of Spathaspora passalidarum NRRL Y-27907 : SPAPADRAFT_52860	NA	ORF|Uncharacterized	CAL0000148637	-1.22693	NA	-0.68391	13.0968	0.108719
34	CPAR2_603590	1	multicopper oxidase family	NA	NA	C6_00470C	FET99	Has domain(s) with predicted copper ion binding, oxidoreductase activity and role in oxidation-reduction process	CAL0000196488	ORF|Uncharacterized	CAL0000152627	-1.47619	NA	-5.27489	2325.25	2.06e-71
34	CPAR2_603600	0		FET3	NA	C6_00480C	FET31	Putative homolog of multi copper oxidase, involved in icosanoid biosynthesis	CAL0000197324	ORF|Verified	CAL0000154435	-1.47619	NA	0.386192	24063.6	0.0282361
34	CPAR2_304050	0		NA	GMC1	C5_00460C	FET33	Ortholog(s) have role in meiotic cell cycle, synaptonemal complex organization	CAL0000197555	ORF|Uncharacterized	CAL0000152919	-1.47619	NA	0.460119	1788.49	4.13e-05
35	CPAR2_207780	1	catalase family	NA	CTA1	C1_06810W	CAT1	Ortholog(s) have catalase activity and role in age-dependent response to reactive oxygen species, cellular detoxification of hydrogen peroxide, hydrogen peroxide catabolic process, response to reactive oxygen species	CAL0000188148	ORF|Uncharacterized	CAL0000150179	-1.49532	NA	-2.93082	8088.15	2.51e-10
35	CPAR2_803850	0		NA	NA	NA	NA	Has domain(s) with predicted catalase activity, heme binding activity and role in oxidation-reduction process, response to oxidative stress	NA	ORF|Uncharacterized	CAL0000148079	-1.49532	NA	-0.988443	4937.04	0.00209796
35	CPAR2_803840	0		NA	NA	NA	NA	NA	NA	pseudogene	CAL0000147161	-1.49532	NA	-0.566684	5466.97	0.0910485
36	CPAR2_208530	1	no_family_extracellular phosphatases	NA	NA	C1_07430W	PHO100	Has domain(s) with predicted hydrolase activity	CAL0000174526	ORF|Verified	CAL0000155789	-1.61056	NA	-2.45009	1038.73	3.77e-10
36	CPAR2_208420	0		NA	NA	NA	NA	Has domain(s) with predicted hydrolase activity	NA	ORF|Uncharacterized	CAL0000156579	-1.61056	NA	-0.771035	253.113	9.87e-08
37	CPAR2_203050	1	no_family_transcription_activator	NA	NA	CR_07060C	CRZ2	Has domain(s) with predicted nucleic acid binding, zinc ion binding activity	CAL0000189549	ORF|Uncharacterized	CAL0000155075	-1.90294	NA	-4.43577	603.083	1.05e-109
37	CPAR2_807110	0		NA	CRZ1	C3_05780C	CRZ1	Ortholog(s) have DNA-binding transcription activator activity, RNA polymerase II-specific, cis-regulatory region sequence-specific DNA binding activity	CAL0000176618	ORF|Uncharacterized	CAL0000154057	-1.90294	NA	0.629889	3388.69	9.11e-08
38	CPAR2_502080	1	PGAP3/PER1 family	NA	NA	C5_03460C	NA	Has domain(s) with predicted role in GPI anchor biosynthetic process	CAL0000195544	ORF|Uncharacterized	CAL0000151599	-2.10508	NA	-3.79639	82.915	4.16e-72
38	CPAR2_302860	0		NA	PER1	C5_02320C	NA	Ortholog(s) have role in GPI anchor biosynthetic process, cellular manganese ion homeostasis and endoplasmic reticulum, fungal-type vacuole membrane localization	CAL0000199415	ORF|Uncharacterized	CAL0000144337	-2.10508	NA	-0.413757	790.969	0.00122977
39	CPAR2_201490	1	ERG2 family	ERG2	NA	NA	NA	Has domain(s) with predicted C-8 sterol isomerase activity, role in ergosterol biosynthetic process and endoplasmic reticulum localization	NA	ORF|Uncharacterized	CAL0000148031	-2.1114	NA	-3.16196	1752.45	8.13e-95
39	CPAR2_109890	0		NA	ERG2	C1_00800C	ERG2	Ortholog(s) have C-8 sterol isomerase activity and role in ergosterol biosynthetic process	CAL0000177093	ORF|Uncharacterized	CAL0000152313	-2.1114	NA	-1.06084	1229.55	2.69e-11
40	CPAR2_806900	1	TfdA dioxygenase family	NA	NA	C3_03570C	NA	Has domain(s) with predicted oxidoreductase activity and role in oxidation-reduction process	CAL0000175763	ORF|Uncharacterized	CAL0000146987	-2.68668	NA	-3.25542	27.8081	2.35e-16
40	CPAR2_203620	1		NA	JLP1	C1_11530C	NA	Ortholog(s) have sulfonate dioxygenase activity and role in sulfur compound catabolic process	CAL0000196426	ORF|Uncharacterized	CAL0000156751	-2.68668	NA	-4.2364	182.276	4.87e-23
40	CPAR2_702100	1		NA	NA	CR_08310C	NA	Has domain(s) with predicted oxidoreductase activity and role in oxidation-reduction process	CAL0000189852	ORF|Uncharacterized	CAL0000156553	-2.68668	NA	-2.0027	396.193	1.12e-28
40	CPAR2_404910	0		NA	NA	C3_02070C	NA	Has domain(s) with predicted oxidoreductase activity and role in oxidation-reduction process	CAL0000188086	ORF|Uncharacterized	CAL0000150521	-2.68668	NA	-1.25223	3.25983	0.0290042
41	CPAR2_407640	1	Sugar transporter (TC 2.A.1.1) family.	NA	GIT1	C2_06590C	GIT1	Ortholog(s) have glycerol-3-phosphate transmembrane transporter activity, glycerophosphodiester transmembrane transporter activity	CAL0000193792	ORF|Uncharacterized	CAL0000148879	-2.96714	NA	-4.52209	180.057	5.65e-61
41	CPAR2_100490	0		NA	NA	C5_00880C	GIT3	Has domain(s) with predicted transmembrane transporter activity, role in transmembrane transport and integral component of membrane localization	CAL0000176352	ORF|Uncharacterized	CAL0000147635	-2.96714	NA	-1.41219	1760.82	4.41e-10

## Sheet: Plasma_vs_M199
Figure_order	cpar_systematic_gene_id	DE_status	Gene_family_name	cpar_standard_name	calb_standard_gene_name	calb_alias	scer_standard_gene_name	cparCGOB_description	calb_database_id	feature_type	calb_systematic_name	avg_log2FC	average_basemean	log2FC	basemean	padj
1	CPAR2_208530	1	no_family_extracellular phosphatases	NA	NA	C1_07430W	PHO100	Has domain(s) with predicted hydrolase activity	CAL0000174526	ORF|Verified	CAL0000155789	1.21094	NA	2.08377	1038.73	1e-07
1	CPAR2_208420	0		NA	NA	NA	NA	Has domain(s) with predicted hydrolase activity	NA	ORF|Uncharacterized	CAL0000156579	1.21094	NA	0.33812	253.113	0.0202457
2	CPAR2_500330	1	Cu-Zn_superoxide_dismutase_family	NA	NA	NA	NA	Ortholog(s) have superoxide dismutase activity and role in cell redox homeostasis, cellular zinc ion homeostasis	NA	ORF|Uncharacterized	CAL0000146013	1.12879	NA	2.57441	5615.59	9.19e-33
2	CPAR2_500390	0		NA	SOD1	C4_02320C	SOD1	Ortholog(s) have superoxide dismutase activity	CAL0000185037	ORF|Uncharacterized	CAL0000149123	1.12879	NA	-0.316819	14426.6	0.0566621
3	CPAR2_407280	1	no_family	NA	NA	C2_09800C	NA	Ortholog of C. albicans SC5314 : C2_09800C_A, C. dubliniensis CD36 : Cd36_23890, C. auris B8441 : B9J08_004465 and Candida tenuis NRRL Y-1498 : CANTEDRAFT_112249	CAL0000187480	ORF|Uncharacterized	CAL0000155471	0.934428	NA	2.19177	246.455	2.74e-06
3	CPAR2_407230	0		NA	NA	NA	NA	Protein of unknown function	NA	ORF|Uncharacterized	CAL0000155451	0.934428	NA	-0.322908	19.9444	0.373229
4	CPAR2_500170	1	ZIP transporters family	NA	NA	C4_06970C	ZRT1	Has domain(s) with predicted metal ion transmembrane transporter activity, role in metal ion transport, transmembrane transport and membrane localization	CAL0000176520	ORF|Uncharacterized	CAL0000147337	0.662243	NA	2.67985	5413.86	1.83e-17
4	CPAR2_210740	0		NA	ZRT2	C2_02590W	ZRT2	Ortholog(s) have high-affinity zinc transmembrane transporter activity, low-affinity zinc ion transmembrane transporter activity and role in zinc ion import across plasma membrane	CAL0000174214	ORF|Uncharacterized	CAL0000147153	0.662243	NA	1.55195	1740.62	5.84e-12
4	CPAR2_806720	0		NA	NA	NA	NA	Has domain(s) with predicted metal ion transmembrane transporter activity, zinc ion transmembrane transporter activity and role in metal ion transport, transmembrane transport, zinc ion transmembrane transport	NA	ORF|Uncharacterized	CAL0000155599	0.662243	NA	-0.880831	3118.19	1.43e-11
4	CPAR2_806710	0		NA	NA	NA	NA	Has domain(s) with predicted metal ion transmembrane transporter activity, zinc ion transmembrane transporter activity and role in metal ion transport, transmembrane transport, zinc ion transmembrane transport	NA	ORF|Uncharacterized	CAL0000150379	0.662243	NA	-0.701993	160.76	8.72e-07
5	CPAR2_808120	1	ferric reductase (FRE) family	CFL5	FRE3	C5_01380W	CFL5	Ortholog(s) have ferric-chelate reductase activity, role in cellular iron ion homeostasis, siderophore transport and plasma membrane localization	CAL0000201731	ORF|Uncharacterized	CAL0000145875	0.480087	NA	2.14258	2385.06	2.47e-10
5	CPAR2_808110	0		NA	FRE2	C5_01360W	CFL4	Ortholog(s) have ferric-chelate reductase activity, role in copper ion import, iron ion transport, nuclear-transcribed mRNA catabolic process, nonsense-mediated decay and plasma membrane localization	CAL0000185898	ORF|Uncharacterized	CAL0000156069	0.480087	NA	0.677868	867.516	7.43e-05
5	CPAR2_210110	0		NA	NA	NA	NA	Has domain(s) with predicted oxidoreductase activity and role in oxidation-reduction process	NA	ORF|Uncharacterized	CAL0000147723	0.480087	NA	-0.135145	1437.19	0.77499
5	CPAR2_210140	0		NA	NA	C2_05070W	FRE9	Has domain(s) with predicted oxidoreductase activity and role in oxidation-reduction process	CAL0000198445	ORF|Uncharacterized	CAL0000153839	0.480087	NA	-0.723782	1391.75	0.000255043
5	CPAR2_210120	0		NA	NA	NA	NA	Has domain(s) with predicted oxidoreductase activity and role in oxidation-reduction process	NA	ORF|Uncharacterized	CAL0000151201	0.480087	NA	0.402921	25.0841	0.161569
5	CPAR2_401740	0		NA	NA	C4_04320W	FRE10	Has domain(s) with predicted oxidoreductase activity and role in oxidation-reduction process	CAL0000177334	ORF|Uncharacterized	CAL0000146791	0.480087	NA	0.516075	1338.63	0.101727
6	CPAR2_207780	1	catalase family	NA	CTA1	C1_06810W	CAT1	Ortholog(s) have catalase activity and role in age-dependent response to reactive oxygen species, cellular detoxification of hydrogen peroxide, hydrogen peroxide catabolic process, response to reactive oxygen species	CAL0000188148	ORF|Uncharacterized	CAL0000150179	0.116205	NA	2.75994	8088.15	2.56e-09
6	CPAR2_803850	0		NA	NA	NA	NA	Has domain(s) with predicted catalase activity, heme binding activity and role in oxidation-reduction process, response to oxidative stress	NA	ORF|Uncharacterized	CAL0000148079	0.116205	NA	-1.21624	4937.04	0.000155795
6	CPAR2_803840	0		NA	NA	NA	NA	NA	NA	pseudogene	CAL0000147161	0.116205	NA	-1.19509	5466.97	0.00036777
7	CPAR2_212850	1	Sugar transporter (TC 2.A.1.1)	NA	NA	C2_01010W	HGT8	Has domain(s) with predicted transmembrane transporter activity, role in transmembrane transport and integral component of membrane, membrane localization	CAL0000198394	ORF|Uncharacterized	CAL0000147391	0.10712	NA	-2.00286	29201.4	6.9e-13
7	CPAR2_212860	0		NA	NA	C2_01000W	HGT7	Ortholog(s) have fructose transmembrane transporter activity, glucose transmembrane transporter activity and role in fructose import across plasma membrane, glucose import across plasma membrane	CAL0000198671	ORF|Uncharacterized	CAL0000144765	0.10712	NA	-1.29939	54134.3	0.00103614
7	CPAR2_210150	0		NA	NA	NA	NA	Has domain(s) with predicted transmembrane transporter activity, role in transmembrane transport and integral component of membrane, membrane localization	NA	ORF|Uncharacterized	CAL0000154781	0.10712	NA	-0.193456	599.731	0.126911
7	CPAR2_405530	0		NA	SNF3	C3_04930C	HGT4	Ortholog(s) have role in detection of glucose, fructose transmembrane transport, glucose mediated signaling pathway, glucose transmembrane transport, mannose transmembrane transport, negative regulation of meiotic nuclear division	CAL0000186910	ORF|Uncharacterized	CAL0000156381	0.10712	NA	0.198249	2487.85	0.0857825
7	CPAR2_108360	0		NA	NA	NA	NA	Has domain(s) with predicted transmembrane transporter activity, role in transmembrane transport and integral component of membrane, membrane localization	NA	ORF|Uncharacterized	CAL0000150703	0.10712	NA	0.822288	68.3651	0.0026713
7	CPAR2_108340	0		NA	NA	NA	NA	Has domain(s) with predicted transmembrane transporter activity, role in transmembrane transport and integral component of membrane, membrane localization	NA	ORF|Uncharacterized	CAL0000152897	0.10712	NA	0.455385	5793.26	0.422871
7	CPAR2_108370	0		NA	NA	C1_01980W	HGT1	Has domain(s) with predicted transmembrane transporter activity, role in transmembrane transport and integral component of membrane, membrane localization	CAL0000200616	ORF|Uncharacterized	CAL0000145163	0.10712	NA	0.11081	44835	0.771671
7	CPAR2_108220	0		NA	NA	NA	NA	Has domain(s) with predicted transmembrane transporter activity, role in transmembrane transport and integral component of membrane, membrane localization	NA	ORF|Uncharacterized	CAL0000154253	0.10712	NA	0.781015	517.609	0.0516337
7	CPAR2_108350	0		NA	NA	NA	NA	Has domain(s) with predicted transmembrane transporter activity, role in transmembrane transport and integral component of membrane, membrane localization	NA	ORF|Uncharacterized	CAL0000152139	0.10712	NA	0.29861	158.422	0.131269
7	CPAR2_701650	0		NA	NA	CR_07730W	HGT14	Ortholog(s) have role in quinate catabolic process	CAL0000194719	ORF|Uncharacterized	CAL0000148263	0.10712	NA	-0.136719	2877.33	0.444919
7	CPAR2_600460	0		NA	NA	NA	NA	Has domain(s) with predicted transmembrane transporter activity, role in transmembrane transport and integral component of membrane, membrane localization	NA	ORF|Uncharacterized	CAL0000147863	0.10712	NA	0.407557	3657.5	0.0519159
7	CPAR2_301390	0		NA	NA	C7_00290C	HGT13	Has domain(s) with predicted transmembrane transporter activity, role in transmembrane transport and integral component of membrane, membrane localization	CAL0000201261	ORF|Uncharacterized	CAL0000148321	0.10712	NA	0.388459	561.995	0.357889
7	CPAR2_108210	0		NA	NA	NA	NA	Has domain(s) with predicted transmembrane transporter activity, role in transmembrane transport and integral component of membrane, membrane localization	NA	ORF|Uncharacterized	CAL0000152017	0.10712	NA	0.120386	702.887	0.670729
7	CPAR2_600450	0		HGT10	STL1	C6_03790C	HGT10	Ortholog(s) have solute:proton symporter activity, role in glycerol transport, transmembrane transport and plasma membrane localization	CAL0000200530	ORF|Uncharacterized	CAL0000151687	0.10712	NA	-0.696651	6903.97	0.00154613
7	CPAR2_210080	0		NA	ITR2	C2_04940C	ITR1	Ortholog(s) have myo-inositol transmembrane transporter activity, role in myo-inositol import across plasma membrane, myo-inositol transport and plasma membrane localization	CAL0000201160	ORF|Uncharacterized	CAL0000153957	0.10712	NA	0.676729	2738.75	0.00643297
7	CPAR2_401450	1		NA	NA	C4_01070W	HGT17	Has domain(s) with predicted transmembrane transporter activity, role in transmembrane transport and integral component of membrane, membrane localization	CAL0000196104	ORF|Uncharacterized	CAL0000154035	0.10712	NA	2.61593	1135.59	0.000103389
7	CPAR2_202480	0		NA	YDL199C	CR_03850W	HGT3	Has domain(s) with predicted transmembrane transporter activity, role in transmembrane transport and integral component of membrane, membrane localization	CAL0000177617	ORF|Uncharacterized	CAL0000146891	0.10712	NA	0.342731	3146.91	0.0030212
7	CPAR2_807300	0		NA	NA	C3_05270C	HGT5	Has domain(s) with predicted transmembrane transporter activity, role in transmembrane transport and integral component of membrane, membrane localization	CAL0000175271	ORF|Uncharacterized	CAL0000154187	0.10712	NA	0.0656164	3720.6	0.558679
7	CPAR2_703800	0		NA	NA	NA	NA	Has domain(s) with predicted transmembrane transporter activity, role in transmembrane transport and integral component of membrane, membrane localization	NA	ORF|Uncharacterized	CAL0000152359	0.10712	NA	-1.49308	3258.68	9.56e-06
7	CPAR2_109920	0		NA	MAL31	C5_04930C	MAL31	Has domain(s) with predicted transmembrane transporter activity, role in transmembrane transport and integral component of membrane, membrane localization	CAL0000184818	ORF|Uncharacterized	CAL0000152707	0.10712	NA	0.680791	1241.9	0.000321047
8	CPAR2_304270	1	NAD(P)-dependent epimerase/dehydratase family	GRP2	NA	C5_02860C	GRP2	Similar to S. cerevisiae Gre2p (methylglyoxal reductase); expression increased in fluconazole and voriconazole resistant strains	CAL0000189861	ORF|Uncharacterized	CAL0000147255	-0.180276	NA	-2.63991	816.95	6.57e-15
8	CPAR2_100480	0		NA	NA	NA	NA	Similar to S. cerevisiae Gre2p (methylglyoxal reductase); expression increased in fluconazole and voriconazole resistant strains	NA	ORF|Uncharacterized	CAL0000151517	-0.180276	NA	0.64823	13.0389	0.314516
8	CPAR2_104540	0		NA	NA	NA	NA	Has domain(s) with predicted catalytic activity, coenzyme binding activity and role in cellular metabolic process	NA	ORF|Uncharacterized	CAL0000154521	-0.180276	NA	-0.379011	5043.2	7.17e-06
8	CPAR2_601530	0		NA	GRE2	C6_03240W	NA	Protein of unknown function; expression increased in fluconazole and voriconazole resistant strains	CAL0000179051	ORF|Uncharacterized	CAL0000145745	-0.180276	NA	0.080205	2707.05	0.80002
8	CPAR2_104460	0		NA	NA	C2_05560W	NA	Has domain(s) with predicted catalytic activity, coenzyme binding activity and role in cellular metabolic process	CAL0000200070	ORF|Uncharacterized	CAL0000152851	-0.180276	NA	-0.604477	1250.06	0.00620022
8	CPAR2_208150	0		NA	NA	C1_09230C	GRP1	Has domain(s) with predicted catalytic activity, coenzyme binding activity and role in cellular metabolic process	CAL0000175332	ORF|Uncharacterized	CAL0000153513	-0.180276	NA	1.05595	1805.93	5.42e-15
8	CPAR2_300340	0		NA	NA	C7_01050W	NA	Has domain(s) with predicted catalytic activity, coenzyme binding activity and role in cellular metabolic process	CAL0000186178	ORF|Uncharacterized	CAL0000146407	-0.180276	NA	0.140044	1401.4	0.115738
8	CPAR2_300320	0		NA	NA	NA	NA	Has domain(s) with predicted catalytic activity, coenzyme binding activity and role in cellular metabolic process	NA	ORF|Uncharacterized	CAL0000148577	-0.180276	NA	0.256758	2836.59	0.169674
9	CPAR2_602730	1	peptidase A1 family	NA	NA	NA	NA	Has domain(s) with predicted aspartic-type endopeptidase activity and role in proteolysis	NA	ORF|Uncharacterized	CAL0000155383	-0.238912	NA	-2.2274	1471.99	2.05e-08
9	CPAR2_302640	0		NA	NA	NA	NA	Has domain(s) with predicted aspartic-type endopeptidase activity and role in proteolysis	NA	ORF|Uncharacterized	CAL0000148583	-0.238912	NA	-0.309079	518.553	0.00121945
9	CPAR2_102580	0		SAPP2	NA	NA	NA	Secreted aspartic protease; constitutively expressed	NA	ORF|Verified	CAL0000156755	-0.238912	NA	0.500784	2128.45	0.151135
9	CPAR2_102410	0		SAPP1	NA	C3_02510C	SAP8	Secreted aspartic protease; activated by autocatalytic cleavage of a pro-sequence; induced by exogenous proteins	CAL0000190503	ORF|Verified	CAL0000156257	-0.238912	NA	0.433416	105.029	0.169561
9	CPAR2_102420	0		SAPP3	NA	NA	NA	Predicted aspartic-type endopeptidase	NA	ORF|Uncharacterized	CAL0000146449	-0.238912	NA	-0.235605	241.418	0.513784
9	CPAR2_500920	0		NA	NA	C4_04470W	SAP10	Has domain(s) with predicted aspartic-type endopeptidase activity and role in proteolysis	CAL0000201140	ORF|Uncharacterized	CAL0000150495	-0.238912	NA	0.121411	1811.99	0.334858
9	CPAR2_105640	0		SAP7	NA	C1_04870W	SAP7	Putative aspartic-type endopeptidase; expression increased in fluconazole and voriconazole resistant strains	CAL0000192370	ORF|Uncharacterized	CAL0000145477	-0.238912	NA	-0.339688	572.819	0.0145808
9	CPAR2_102400	0		NA	NA	NA	NA	Ortholog(s) have peptidase activity and role in proteolysis	NA	ORF|Uncharacterized	CAL0000156543	-0.238912	NA	0.20592	85.4881	0.337364
9	CPAR2_102590	0		NA	NA	NA	NA	Has domain(s) with predicted aspartic-type endopeptidase activity and role in proteolysis	NA	ORF|Uncharacterized	CAL0000147541	-0.238912	NA	0.116243	32.8554	0.680998
9	CPAR2_701890	0		NA	NA	NA	NA	Has domain(s) with predicted aspartic-type endopeptidase activity and role in proteolysis	NA	ORF|Uncharacterized	CAL0000155163	-0.238912	NA	-0.0730166	276.964	0.593193
9	CPAR2_702720	0		NA	NA	NA	NA	Has domain(s) with predicted aspartic-type endopeptidase activity and role in proteolysis	NA	ORF|Uncharacterized	CAL0000155507	-0.238912	NA	-0.993425	181.863	1.35e-06
9	CPAR2_702730	0		NA	NA	NA	NA	Has domain(s) with predicted aspartic-type endopeptidase activity and role in proteolysis	NA	ORF|Uncharacterized	CAL0000151109	-0.238912	NA	-1.15038	1084.96	3.51e-07
9	CPAR2_102600	0		NA	NA	NA	NA	Has domain(s) with predicted aspartic-type endopeptidase activity and role in proteolysis	NA	ORF|Uncharacterized	CAL0000156957	-0.238912	NA	0.454227	10.5582	0.29032
9	CPAR2_102610	0		NA	YPS1	C3_03870C	SAP9	Ortholog(s) have aspartic-type endopeptidase activity	CAL0000194661	ORF|Uncharacterized	CAL0000152465	-0.238912	NA	-0.930761	5035.26	1.83e-13
9	CPAR2_102430	0		NA	NA	NA	NA	Has domain(s) with predicted aspartic-type endopeptidase activity and role in proteolysis	NA	ORF|Uncharacterized	CAL0000152769	-0.238912	NA	0.843674	477.196	6.31e-11
10	CPAR2_701140	1	lysophospholipase family	PLB3	PLB1	CR_09690C	PLB3	Secreted phospholipase B ortholog; likely anchored to plasma membrane; expression increased in fluconazole and voriconazole resistant strains	CAL0000188254	ORF|Uncharacterized	CAL0000151647	-0.316204	NA	-2.07758	4545.06	5.69e-23
10	CPAR2_701130	0		NA	NA	NA	NA	Has domain(s) with predicted phospholipase activity and role in metabolic process, phospholipid catabolic process	NA	ORF|Uncharacterized	CAL0000155371	-0.316204	NA	-0.768172	1185.51	5.75e-06
10	CPAR2_804680	0		NA	NA	C1_08230C	PLB5	Has domain(s) with predicted phospholipase activity and role in metabolic process, phospholipid catabolic process	CAL0000190956	ORF|Uncharacterized	CAL0000156707	-0.316204	NA	-0.779468	4377.39	0.000238476
10	CPAR2_601750	0		NA	NA	C6_02000W	PLB2	Has domain(s) with predicted phospholipase activity and role in metabolic process, phospholipid catabolic process	CAL0000199062	ORF|Uncharacterized	CAL0000144289	-0.316204	NA	-0.0853779	15.3691	0.76322
10	CPAR2_601740	0		NA	NA	NA	NA	Has domain(s) with predicted phospholipase activity and role in metabolic process, phospholipid catabolic process	NA	ORF|Uncharacterized	CAL0000152341	-0.316204	NA	0.172877	30.6798	0.556361
10	CPAR2_601730	0		NA	NA	C6_01990W	PLB1	Has domain(s) with predicted phospholipase activity and role in metabolic process, phospholipid catabolic process	CAL0000177213	ORF|Uncharacterized	CAL0000155855	-0.316204	NA	0.0174261	147.972	0.904663
10	CPAR2_601760	0		NA	NA	NA	NA	Has domain(s) with predicted phospholipase activity and role in metabolic process, phospholipid catabolic process	NA	ORF|Uncharacterized	CAL0000145777	-0.316204	NA	0.419844	7.00977	0.279567
10	CPAR2_808920	0		NA	NA	NA	NA	Has domain(s) with predicted phospholipase activity and role in metabolic process, phospholipid catabolic process	NA	ORF|Verified	CAL0000150661	-0.316204	NA	0.614465	5142.9	0.0991665
10	CPAR2_501700	0		NA	SPO1	C5_01570C	SPO1	Ortholog(s) have role in ascospore-type prospore membrane formation, spindle pole body duplication, spore membrane bending pathway and endoplasmic reticulum, nucleus, prospore membrane localization	CAL0000175000	ORF|Uncharacterized	CAL0000145173	-0.316204	NA	-0.359851	411.446	2.34e-05
11	CPAR2_700120	1	DHA1 family	NA	NA	C6_04620C	NAG4	Has domain(s) with predicted transmembrane transporter activity, role in transmembrane transport and integral component of membrane localization	CAL0000197244	ORF|Uncharacterized	CAL0000150679	-0.375116	NA	-2.19266	81.755	5.45e-10
11	CPAR2_700110	0		NAG4	NA	C6_04610C	NAG3	Has domain(s) with predicted transmembrane transporter activity, role in transmembrane transport and integral component of membrane localization	CAL0000181510	ORF|Uncharacterized	CAL0000151377	-0.375116	NA	-0.997815	535.493	0.000173432
11	CPAR2_804310	0		TPO3	TPO2	C1_08790W	TPO3	Ortholog(s) have spermine transmembrane transporter activity, role in spermine transport and fungal-type vacuole membrane, plasma membrane localization	CAL0000176249	ORF|Uncharacterized	CAL0000153229	-0.375116	NA	-1.08491	3160.2	0.00114428
11	CPAR2_102760	0		NA	NA	C3_03440C	NA	Has domain(s) with predicted transmembrane transporter activity, role in transmembrane transport and integral component of membrane localization	CAL0000181961	ORF|Uncharacterized	CAL0000149109	-0.375116	NA	-0.429092	698.876	0.286394
11	CPAR2_300760	0		NA	NA	NA	NA	Has domain(s) with predicted transmembrane transporter activity, role in transmembrane transport and integral component of membrane localization	NA	ORF|Uncharacterized	CAL0000145729	-0.375116	NA	-0.766762	670.106	5.18e-05
11	CPAR2_300740	0		NA	NA	NA	NA	Has domain(s) with predicted transmembrane transporter activity, role in transmembrane transport and integral component of membrane localization	NA	ORF|Uncharacterized	CAL0000146537	-0.375116	NA	-0.048417	65.067	0.90393
11	CPAR2_300730	0		NA	TPO1	C7_01520W	FLU1	Ortholog(s) have spermidine transmembrane transporter activity, spermine transmembrane transporter activity and role in polyamine transmembrane transport, putrescine transport, spermidine transport, spermine transport	CAL0000199735	ORF|Uncharacterized	CAL0000149179	-0.375116	NA	-0.0466311	1290.9	0.798168
11	CPAR2_300680	0		NA	NA	NA	NA	Has domain(s) with predicted transmembrane transporter activity, role in transmembrane transport and integral component of membrane localization	NA	ORF|Uncharacterized	CAL0000147909	-0.375116	NA	0.120567	63.7608	0.420968
11	CPAR2_300770	0		NA	NA	C7_04250W	TPO2	Has domain(s) with predicted transmembrane transporter activity, role in transmembrane transport and integral component of membrane localization	CAL0000198917	ORF|Uncharacterized	CAL0000149993	-0.375116	NA	-0.180855	38.0689	0.394339
11	CPAR2_300590	0		NA	NA	NA	NA	Has domain(s) with predicted transmembrane transporter activity, role in transmembrane transport and integral component of membrane localization	NA	ORF|Uncharacterized	CAL0000149901	-0.375116	NA	0.0793156	52.1455	0.719701
11	CPAR2_504220	0		NA	NA	NA	NA	Has domain(s) with predicted transmembrane transporter activity, role in transmembrane transport and integral component of membrane localization	NA	ORF|Uncharacterized	CAL0000151373	-0.375116	NA	-0.143844	322.485	0.146401
11	CPAR2_300750	0		NA	NA	NA	NA	Has domain(s) with predicted transmembrane transporter activity, role in transmembrane transport and integral component of membrane localization	NA	ORF|Uncharacterized	CAL0000147813	-0.375116	NA	-0.686323	536.69	3.29e-07
11	CPAR2_603010	0		NA	NA	NA	NA	Protein of unknown function; expression increased in fluconazole and voriconazole resistant strains; ortholog(s) localize to the endoplasmic reticulum	NA	ORF|Uncharacterized	CAL0000153793	-0.375116	NA	0.525273	181.3	0.000468896
11	CPAR2_301760	0		MDR1	FLR1	C6_03170C	MDR1	Member of the MDR family of major facilitator transporter superfamily; putative drug transporter; expression increased in fluconazole and voriconazole resistant strains	CAL0000173998	ORF|Uncharacterized	CAL0000153875	-0.375116	NA	0.415559	275.846	0.00674687
11	CPAR2_202420	0		NA	TPO4	CR_03920C	TPO4	Ortholog(s) have spermidine transmembrane transporter activity, spermine transmembrane transporter activity, role in spermidine transport, spermine transport and fungal-type vacuole membrane, plasma membrane localization	CAL0000176089	ORF|Uncharacterized	CAL0000156845	-0.375116	NA	0.0236175	887.796	0.880816
11	CPAR2_207540	0		NA	NA	NA	NA	Member of the MDR family of major facilitator transporter superfamily; expression increased in fluconazole and voriconazole resistant strains	NA	ORF|Uncharacterized	CAL0000156415	-0.375116	NA	-0.37385	317.396	0.0307334
11	CPAR2_300670	0		NA	NA	NA	NA	Has domain(s) with predicted transmembrane transporter activity, role in transmembrane transport and integral component of membrane localization	NA	ORF|Uncharacterized	CAL0000145611	-0.375116	NA	-0.590142	83.6165	0.00195736
12	CPAR2_808310	1	no family	NA	NA	NA	NA	Protein of unknown function	NA	ORF|Uncharacterized	CAL0000155973	-2.54241	NA	-4.56722	113.682	1.1e-38
12	CPAR2_808320	0		NA	NA	NA	NA	Protein of unknown function	NA	ORF|Uncharacterized	CAL0000156565	-2.54241	NA	-0.51759	41.3433	0.0289004
